# Supplementary material for: Perspectives on Low Temperature Tolerance and Vernalization Sensitivity in Barley: Prospects for Facultative Growth Habit
Source: Front Plant Sci. 2020 Nov 9;11:585927. doi: 10.3389/fpls.2020.585927 (PMC7814503; doi:10.3389/fpls.2020.585927)
Supplement: Supplementary file 1 [file Table_1.XLSX]

## Sheet: All data
SUPPLEMENTARY TABLE S1 |Phenotypic data for the barley GWAS panel used to assess winter survival (WS) and vernalization sensitivity (VRN sensitivity). The 10 environments providing WS data (%) are defined in the text. VRN sensitivity classifications are based on DTF, as defined in the text. Program refers to the geographic location of the donor of the accession.
Entry	Accession	AB-14	DE-14	MN-14	OH-14	AB-15	ID-15	MN-15	OH-15	ES-15	UK-15	AVG	Days to flower	Head type	Vernalization	Program	Continent
1	10.0627	5	50	100	0	50	80	0	10	85.7143	100	48.0714	135	2	V+	PNW-USA	North America
2	10.0736	5	50	40	0	5	50	0	10	33.3333	100	29.3333	132	2	V+	PNW-USA	North America
3	10.0777	20	70	100	0	20	80	0	10	66.6667	100	46.6667	120	2	Intermediate	PNW-USA	North America
4	10.0782	20	80	10	80	70	90	0	10	0	100	46	145	2	V+	PNW-USA	North America
5	10.0787	0	70	70	50	10	70	0	10	100	100	48	148	2	V+	PNW-USA	North America
6	10.0791	5	60	20	0	15	90	0	10	0	100	30	138	2	V+	PNW-USA	North America
7	10.0834	0	60	0	0	5	20	0	10	100	100	29.5	96	2	Intermediate	PNW-USA	North America
8	10.0849	10	50	30	10	5	60	0	10	44	100	31.9	143	2	V+	PNW-USA	North America
9	10.0852	75	70	50	0	0	60	0	10	57.1429	100	42.2143	148	2	V+	PNW-USA	North America
10	10.0856	60	60	20	0	0	0	0	10	52.9412	100	30.2941	151	2	V+	PNW-USA	North America
11	10.086	5	60	20	0	0	60	0	5	84.6154	100	33.4615	135	2	V+	PNW-USA	North America
12	10.0901	5	40	70	0	60	80	0	10	60	100	42.5	122	2	Intermediate	PNW-USA	North America
13	10.0904	15	40	20	0	15	90	0	10	64.7059	100	35.4706	116	2	Intermediate	PNW-USA	North America
14	10.0923	80	50	20	0	5	90	0	10	73.3333	90	41.8333	124	2	Intermediate	PNW-USA	North America
15	10.0925	15	40	20	0	20	80	0	10	58.3333	100	34.3333	125	2	Intermediate	PNW-USA	North America
16	10.0945	0	50	0	0	0	0	0	10	41.6667	100	20.1667	77	2	Intermediate	PNW-USA	North America
17	10.0988	20	50	10	0	0	100	0	10	63.6364	100	35.3636	117	2	Intermediate	PNW-USA	North America
18	02Ab170	30	40	90	0	60	90	0	10	68.1818	100	48.8182	136	2	V+	PNW-USA	North America
19	02Ab431	0	60	30	0	40	0	0	10	88.8889	100	32.8889	135	2	V+	PNW-USA	North America
20	02Ab669	15	40	70	0	5	90	0	10	71.4286	100	40.1429	139	2	V+	PNW-USA	North America
21	02Ab671	15	50	50	0	50	80	0	10	50	100	40.5	150	2	V+	PNW-USA	North America
22	04/124/5	0	20	80	50	0	50	0	10	80	100	39	130	2	V+	Germany	Europe
23	04/153/2	15	40	20	0	40	0	0	10	90.9091	100	31.5909	152	2	V+	Germany	Europe
24	05/004/12	0	60	50	10	0	70	0	10	71.4286	100	37.1429	154	2	V+	Germany	Europe
25	05/141/27	20	40	30	0	0	0	0	10	42.8571	100	24.2857	72	2	V-	Germany	Europe
26	05-5401/01	30	60	20	0	20	80	0	10	71.4286	100	39.1429	153	2	V+	Germany	Europe
27	05-5401/05	10	40	10	0	15	80	0	10	40	100	30.5	154	2	V+	Germany	Europe
28	05-5401/06	25	40	10	0	85	90	0	10	38.4615	100	39.8462	154	2	V+	Germany	Europe
29	06/054/1	5	70	20	0	20	80	0	10	56.25	100	36.125	154	6	V+	PNW-USA	North America
30	06OR-10	50	50	90	0	5	90	0	10	20	100	41.5	67	6	V-	PNW-USA	North America
31	06OR-20	95	60	40	33	90	90	0	10	61.1111	100	57.9111	73	6	Intermediate	PNW-USA	North America
32	06OR-22	30	60	60	0	25	20	0	10	50	100	35.5	76	6	Intermediate	PNW-USA	North America
33	06OR-37	5	70	20	0	20	90	0	10	50	100	36.5	71	6	V-	PNW-USA	North America
34	06OR-38	0	30	0	0	5	0	0	5	57.1429	100	19.7143	75	6	Intermediate	PNW-USA	North America
35	06OR-41	5	50	90	20	10	40	0	10	57.8947	100	38.2895	78	6	Intermediate	PNW-USA	North America
36	06OR-42	0	50	90	50	40	80	0	10	0	100	42	62	6	V-	PNW-USA	North America
37	06OR-43	30	40	30	100	80	90	10	10	30	100	52	80	6	Intermediate	PNW-USA	North America
38	06OR-44	25	70	20	0	5	70	0	10	71.4286	100	37.1429	152	6	V+	PNW-USA	North America
39	06OR-45	5	20	70	100	75	90	0	10	33.3333	85	48.8333	79	6	Intermediate	PNW-USA	North America
40	06OR-46	15	40	30	0	5	90	0	10	50	100	34	66	6	V-	PNW-USA	North America
41	06OR-47	0	60	60	0	75	90	0	10	60	100	45.5	104	6	Intermediate	PNW-USA	North America
42	06OR-51	15	70	30	0	10	80	0	10	75	100	39	55	6	V-	PNW-USA	North America
43	06OR-52	15	70	40	0	75	80	0	10	71.4286	100	46.1429	56	6	V-	PNW-USA	North America
44	06OR-57	30	60	5	50	85	90	0	10	50	75	45.5	64	6	V-	PNW-USA	North America
45	06OR-58	0	20	0	0	0	0	0	5	80	100	20.5	69	6	V-	PNW-USA	North America
46	06OR-59	0	20	0	0	0	0	0	10	50	100	18	54	6	V-	PNW-USA	North America
47	06OR-62	30	20	80	90	75	80	0	10	0	100	48.5	72	6	V-	PNW-USA	North America
48	06OR-75	5	30	50	0	60	80	0	5	54.5455	75	35.9545	56	6	V-	PNW-USA	North America
49	06OR-76	60	30	60	50	30	80	0	10	33.3333	100	45.3333	70	6	V-	PNW-USA	North America
50	06OR-78	5	40	0	0	50	80	0	10	66.6667	100	35.1667	53	6	V-	PNW-USA	North America
51	06OR-79	10	40	10	0	5	80	0	10	66.6667	100	32.1667	63	6	V-	PNW-USA	North America
52	06OR-87	60	50	60	0	20	90	0	10	64.7059	100	45.4706	71	6	V-	PNW-USA	North America
53	06OR-9	25	50	90	0	70	50	0	10	100	100	49.5	92	6	Intermediate	PNW-USA	North America
54	06OR-91	0	60	5	0	50	80	0	10	33.3333	100	33.8333	57	6	V-	PNW-USA	North America
55	07/022/2	5	80	80	10	80	60	0	10	50	100	47.5	132	2	V+	Germany	Europe
56	07/041/8	15	70	80	0	25	90	0	10	61.5385	100	45.1538	127	2	Intermediate	Germany	Europe
57	07OR-21	5	50	30	50	10	80	0	10	72.7273	100	40.7727	74	6	Intermediate	PNW-USA	North America
58	07OR-3	0	50	50	0	20	60	0	10	62.5	80	33.25	66	6	V-	PNW-USA	North America
59	07OR-55	25	40	40	100	85	80	0	10	80	100	56	82	6	Intermediate	PNW-USA	North America
60	07OR-57	15	50	100	0	30	90	0	10	100	100	49.5	76	6	Intermediate	PNW-USA	North America
61	07OR-58	5	60	10	0	5	50	0	10	53.8462	80	27.3846	70	6	V-	PNW-USA	North America
62	07OR-59	10	50	30	0	20	90	0	10	52.381	100	36.2381	78	6	Intermediate	PNW-USA	North America
63	07OR-6	50	60	20	0	0	90	0	10	54.5455	100	38.4545	71	6	V-	PNW-USA	North America
64	07OR-62	5	60	0	0	0	50	0	10	50	100	27.5	67	6	V-	PNW-USA	North America
65	07OR-63	5	70	40	0	25	80	0	10	88.8889	100	41.8889	78	6	Intermediate	PNW-USA	North America
66	07OR-64	0	30	0	0	5	50	0	10	50	100	24.5	61	6	V-	PNW-USA	North America
67	07OR-65	20	50	10	0	0	80	0	10	75	100	34.5	80	6	Intermediate	PNW-USA	North America
68	07OR-9	15	40	20	0	10	60	0	10	83.3333	100	33.8333	66	6	V-	PNW-USA	North America
69	08OR-30	5	70	60	0	80	60	0	10	63.6364	100	44.8636	68	6	V-	PNW-USA	North America
70	08OR-40	5	40	40	0	0	20	0	10	86.6667	100	30.1667	76	6	Intermediate	PNW-USA	North America
71	08OR-41	0	30	0	0	0	0	0	1	54.5455	100	18.5545	57	6	V-	PNW-USA	North America
72	08OR-44	0	60	0	0	0	0	0	10	66.6667	100	23.6667	120	6	Intermediate	PNW-USA	North America
73	08OR-45	0	50	0	0	0	90	0	10	62.5	100	31.25	60	6	V-	PNW-USA	North America
74	08OR-46	0	50	0	0	0	0	0	10	75	80	21.5	56	6	V-	PNW-USA	North America
75	08OR-47	5	50	5	0	10	80	0	10	100	90	35	71	6	V-	PNW-USA	North America
76	08OR-48	15	40	0	10	0	90	0	10	55.5556	100	32.0556	77	6	Intermediate	PNW-USA	North America
77	08OR-49	5	50	5	0	20	90	0	10	71.4286	100	35.1429	86	6	Intermediate	PNW-USA	North America
78	08OR-50	15	40	40	0	20	90	0	10	56.25	100	37.125	93	6	Intermediate	PNW-USA	North America
79	08OR-52	0	30	5	0	80	80	0	5	40	100	34	79	6	Intermediate	PNW-USA	North America
80	08OR-53	0	40	10	0	10	90	0	10	66.6667	100	32.6667	80	6	Intermediate	PNW-USA	North America
81	08OR-54	80	40	80	0	60	80	0	10	50	100	50	73	6	Intermediate	PNW-USA	North America
82	08OR-56	0	40	0	0	15	70	0	10	83.3333	100	31.8333	76	6	Intermediate	PNW-USA	North America
83	08OR-58	0	50	5	50	20	90	0	10	53.3333	100	37.8333	73	6	Intermediate	PNW-USA	North America
84	08OR-69	10	60	20	0	25	90	0	10	100	100	41.5	67	6	V-	PNW-USA	North America
85	08OR-73	0	50	0	0	0	0	0	10	80.9524	100	24.0952	54	6	V-	PNW-USA	North America
86	08OR-79	0	50	5	0	5	80	0	10	50	100	30	69	6	V-	PNW-USA	North America
87	08OR-80	5	60	40	0	20	80	0	10	66.6667	100	38.1667	63	6	V-	PNW-USA	North America
88	08OR-81	15	40	20	0	10	80	0	10	58.8235	100	33.3824	57	6	V-	PNW-USA	North America
89	08OR-96	0	40	0	0	0	60	0	10	66.6667	100	27.6667	68	6	V-	PNW-USA	North America
90	09OR-86	5	50	5	0	5	0	0	10	100	85	26	132	6	V+	PNW-USA	North America
91	10466p3	10	40	10	0	70	70	0	10	68.4211	100	37.8421	112	6	Intermediate	Germany	Europe
92	10467p2	15	40	30	30	0	90	0	10	25	100	34	113	6	Intermediate	Germany	Europe
93	10467p7	70	40	70	0	5	80	0	10	47.0588	100	42.2059	82	6	Intermediate	Germany	Europe
94	10467q5	25	40	70	30	25	50	0	10	76.1905	100	42.619	131	6	V+	Germany	Europe
95	10467r2	20	50	50	0	0	80	0	10	16.6667	100	32.6667	118	6	Intermediate	Germany	Europe
96	10467r4	5	50	90	0	30	70	0	10	57.1429	100	41.2143	111	6	Intermediate	Germany	Europe
97	12337_ZH	70	50	30	25	15	90	0	10	76.1905	100	46.619	137	2	V+	JHI	Europe
98	2011-F5-106-1	30	60	80	10	75	70	0	10	80	65	48	140	6	V+	PNW-USA	North America
99	2011-F5-106-2	5	50	40	0	0	90	0	10	73.3333	100	36.8333	126	6	Intermediate	PNW-USA	North America
100	2011-F5-107-2	20	60	60	50	20	80	0	10	75	100	47.5	145	6	V+	PNW-USA	North America
101	2011-F5-110-1	60	50	40	100	80	80	0	10	73.3333	100	59.3333	139	6	V+	PNW-USA	North America
102	2011-F5-115-1	70	50	30	0	10	80	0	10	62.5	100	41.25	132	6	V+	PNW-USA	North America
103	2011-F5-118-1	10	60	90	0	50	90	0	10	61.5385	100	47.1538	136	6	V+	PNW-USA	North America
104	2011-F5-122-1	30	70	20	0	25	70	0	10	50	100	37.5	154	6	V+	PNW-USA	North America
105	2011-F5-123-1	90	40	70	50	80	80	0	10	66.6667	100	58.6667	146	6	V+	PNW-USA	North America
106	2011-F5-124-1	95	40	5	0	15	60	0	10	90.9091	100	41.5909	82	6	Intermediate	PNW-USA	North America
107	2011-F5-129-1	5	60	50	0	5	90	0	10	57.1429	100	37.7143	154	6	V+	PNW-USA	North America
108	2011-F5-131-1	5	80	5	0	5	80	0	10	66.6667	100	35.1667	152	6	V+	PNW-USA	North America
109	2011-F5-132-1	10	80	20	0	40	60	0	10	50	100	37	71	6	V-	PNW-USA	North America
110	2011-F5-134-1	0	50	80	0	90	90	0	10	38.4615	100	45.8462	60	6	V-	PNW-USA	North America
111	2011-F5-134-2	0	40	90	0	15	90	0	10	50	100	39.5	85	6	Intermediate	PNW-USA	North America
112	2011-F5-134-3	5	70	70	0	85	80	0	10	100	100	52	78	6	Intermediate	PNW-USA	North America
113	2011-F5-135-2	0	70	40	0	15	80	0	10	20	100	33.5	139	6	V+	PNW-USA	North America
114	2011-F5-136-1	20	60	10	0	5	80	0	10	53.8462	100	33.8846	130	6	V+	PNW-USA	North America
115	2011-F5-140-1	60	50	20	0	30	90	0	10	82.3529	100	44.2353	72	6	V-	PNW-USA	North America
116	2011-F5-140-2	30	60	5	0	30	80	0	10	63.6364	100	37.8636	77	6	Intermediate	PNW-USA	North America
117	2011-F5-141-5	50	40	100	100	25	90	0	10	100	100	61.5	127	6	Intermediate	PNW-USA	North America
118	2011-F5-16-1	75	50	5	0	25	80	0	10	60	100	40.5	80	6	Intermediate	PNW-USA	North America
119	2011-F5-16-2	5	60	20	0	75	60	0	10	66.6667	100	39.6667	71	6	V-	PNW-USA	North America
120	2011-F5-16-3	40	40	100	0	75	90	0	10	77.7778	100	53.2778	120	6	Intermediate	PNW-USA	North America
121	2011-F5-16-4	15	40	50	30	0	90	0	10	68.75	100	40.375	140	6	V+	PNW-USA	North America
122	2011-F5-17-1	0	50	100	100	10	80	0	10	83.3333	100	53.3333	115	6	Intermediate	PNW-USA	North America
123	2011-F5-2-1	25	40	50	0	20	50	0	10	57.1429	100	35.2143	126	6	Intermediate	PNW-USA	North America
124	2011-F5-22-1	50	50	60	0	60	50	0	10	43.75	100	42.375	130	6	V+	PNW-USA	North America
125	2011-F5-22-3	0	60	60	10	5	90	0	10	25	100	36	67	6	V-	PNW-USA	North America
126	2011-F5-23-1	5	70	50	50	25	80	0	10	71.4286	100	46.1429	120	6	Intermediate	PNW-USA	North America
127	2011-F5-24-1	0	60	0	0	0	30	0	10	85.7143	100	28.5714	123	6	Intermediate	PNW-USA	North America
128	2011-F5-25-1	5	60	0	0	0	70	0	10	61.5385	85	29.1538	126	6	Intermediate	PNW-USA	North America
129	2011-F5-25-2	0	60	0	0	60	0	0	10	77.7778	100	30.7778	108	6	Intermediate	PNW-USA	North America
130	2011-F5-27-1	30	60	20	0	5	80	0	10	81.8182	100	38.6818	114	6	Intermediate	PNW-USA	North America
131	2011-F5-27-2	20	60	40	0	5	80	0	10	100	100	41.5	124	6	Intermediate	PNW-USA	North America
132	2011-F5-27-3	25	60	40	0	15	90	0	10	66.6667	80	38.6667	123	6	Intermediate	PNW-USA	North America
133	2011-F5-29-1	5	40	30	60	90	90	0	10	36.8421	100	46.1842	131	6	V+	PNW-USA	North America
134	2011-F5-3-1	0	50	50	0	15	50	0	10	50	100	32.5	121	6	Intermediate	PNW-USA	North America
135	2011-F5-3-2	5	40	10	0	25	40	0	10	75	100	30.5	111	6	Intermediate	PNW-USA	North America
136	2011-F5-32-1	15	40	50	0	80	90	0	10	75	100	46	127	6	Intermediate	PNW-USA	North America
137	2011-F5-35-1	5	70	100	0	25	70	0	10	40	100	42	151	6	V+	PNW-USA	North America
138	2011-F5-36-1	15	60	80	0	40	80	0	10	100	100	48.5	142	6	V+	PNW-USA	North America
139	2011-F5-36-2	10	20	100	80	40	50	0	8	57.1429	100	46.5143	142	6	V+	PNW-USA	North America
140	2011-F5-36-3	80	70	100	93	95	80	0	10	60	100	68.8	154	6	V+	PNW-USA	North America
141	2011-F5-37-1	0	60	60	80	15	100	0	10	46.6667	80	45.1667	154	6	V+	PNW-USA	North America
142	2011-F5-37-2	20	60	50	0	85	100	0	10	58.3333	85	46.8333	152	6	V+	PNW-USA	North America
143	2011-F5-37-3	25	60	100	0	95	90	5	10	68	100	55.3	126	6	Intermediate	PNW-USA	North America
144	2011-F5-4-1	0	50	10	0	10	40	0	10	72.2222	100	29.2222	105	6	Intermediate	PNW-USA	North America
145	2011-F5-4-2	5	40	0	0	0	80	0	10	60	100	29.5	117	6	Intermediate	PNW-USA	North America
146	2011-F5-47-1	15	40	10	0	60	70	0	10	21.4286	100	32.6429	132	6	V+	PNW-USA	North America
147	2011-F5-47-2	20	60	50	0	5	80	0	10	80	100	40.5	103	6	Intermediate	PNW-USA	North America
148	2011-F5-47-3	40	70	5	0	5	80	0	10	75	100	38.5	127	6	Intermediate	PNW-USA	North America
149	2011-F5-48-1	15	30	60	50	0	90	0	10	58.3333	100	41.3333	118	6	Intermediate	PNW-USA	North America
150	2011-F5-49-1	0	30	0	0	0	0	0	10	62.5	100	20.25	134	6	V+	PNW-USA	North America
151	2011-F5-50-1	40	30	20	0	15	80	0	10	76.9231	100	37.1923	118	6	Intermediate	PNW-USA	North America
152	2011-F5-5-1	25	60	5	30	60	80	0	10	46.1538	100	41.6154	141	6	V+	PNW-USA	North America
153	2011-F5-52-1	15	60	30	0	5	80	0	10	62.5	100	36.25	122	6	Intermediate	PNW-USA	North America
154	2011-F5-52-2	15	60	30	0	0	90	0	10	66.6667	100	37.1667	122	6	Intermediate	PNW-USA	North America
155	2011-F5-52-3	5	60	5	0	5	80	0	10	76.9231	85	32.6923	132	6	V+	PNW-USA	North America
156	2011-F5-55-1	50	40	50	0	70	90	0	10	40	100	45	132	6	V+	PNW-USA	North America
157	2011-F5-55-2	0	50	50	0	5	70	0	10	100	100	38.5	147	6	V+	PNW-USA	North America
158	2011-F5-56-1	20	60	60	0	75	90	0	10	69.2308	100	48.4231	127	6	Intermediate	PNW-USA	North America
159	2011-F5-57-2	10	50	30	0	15	70	0	10	77.7778	100	36.2778	76	6	Intermediate	PNW-USA	North America
160	2011-F5-58-1	5	70	50	0	50	90	0	10	84.2105	100	45.9211	137	6	V+	PNW-USA	North America
161	2011-F5-63-1	0	60	10	0	90	90	0	10	69.2308	100	42.9231	120	6	Intermediate	PNW-USA	North America
162	2011-F5-63-2	0	70	0	100	5	70	0	10	70	100	42.5	124	6	Intermediate	PNW-USA	North America
163	2011-F5-64-1	0	30	10	50	90	80	0	10	83.3333	100	45.3333	121	6	Intermediate	PNW-USA	North America
164	2011-F5-7-1	0	60	10	0	75	80	0	10	87.5	100	42.25	121	6	Intermediate	PNW-USA	North America
165	2011-F5-72-1	5	70	100	0	5	90	0	10	81.8182	100	46.1818	139	6	V+	PNW-USA	North America
166	2011-F5-72-4	15	30	50	100	70	90	0	10	75	85	52.5	128	6	Intermediate	PNW-USA	North America
167	2011-F5-7-3	0	60	60	0	90	30	0	10	61.1111	100	41.1111	117	6	Intermediate	PNW-USA	North America
168	2011-F5-7-4	0	60	5	0	0	0	0	10	35.7143	100	21.0714	69	6	V-	PNW-USA	North America
169	2011-F5-75-1	30	40	100	50	30	80	0	10	72.7273	100	51.2727	101	6	Intermediate	PNW-USA	North America
170	2011-F5-8-2	70	30	5	0	50	80	0	10	36.3636	100	38.1364	79	6	Intermediate	PNW-USA	North America
171	2011-F5-8-3	15	30	30	50	20	90	0	10	83.3333	100	42.8333	124	6	Intermediate	PNW-USA	North America
172	2011-F5-83-1	20	30	80	0	0	70	0	10	50	75	33.5	144	6	V+	PNW-USA	North America
173	2011-F5-84-1	0	40	50	50	70	60	0	10	82.3529	100	46.2353	123	6	Intermediate	PNW-USA	North America
174	2011-F5-84-2	5	70	10	0	30	80	0	10	100	100	40.5	128	6	Intermediate	PNW-USA	North America
175	2011-F5-88-2	5	50	50	100	60	90	0	10	80	100	54.5	84	6	Intermediate	PNW-USA	North America
176	2011-F5-90-4	0	50	70	0	0	30	0	10	62.5	100	32.25	73	6	Intermediate	PNW-USA	North America
177	2011-F5-91-1	5	60	40	0	5	60	0	10	28.5714	100	30.8571	116	6	Intermediate	PNW-USA	North America
178	2011-F5-91-2	10	30	10	0	10	80	0	10	75	100	32.5	95	6	Intermediate	PNW-USA	North America
179	2011-F5-9-2	40	40	90	0	80	0	0	10	25	100	38.5	112	6	Intermediate	PNW-USA	North America
180	2011-F5-9-3	0	60	70	0	30	80	0	10	0	100	35	74	6	Intermediate	PNW-USA	North America
181	2011-F5-93-1	0	30	0	0	0	0	0	10	75	100	21.5	60	6	V-	PNW-USA	North America
182	2011-F5-94-1	0	40	0	0	0	30	0	3	60	100	23.3	60	6	V-	PNW-USA	North America
183	2011-F5-95-1	10	60	40	0	10	80	0	10	100	100	41	68	6	V-	PNW-USA	North America
184	2011-F5-97-1	30	40	80	100	40	80	0	10	80	100	56	130	6	V+	PNW-USA	North America
185	2011-F5-99-1	15	50	20	0	0	60	0	10	50	70	27.5	75	6	Intermediate	PNW-USA	North America
186	2011-Short-12	0	60	5	0	20	90	0	10	72.7273	100	35.7727	NA	6	Intermediate	PNW-USA	North America
187	2011-Short-14	30	40	10	0	15	70	0	10	10	100	28.5	70	6	V-	PNW-USA	North America
188	2011-Short-15	0	40	0	0	30	80	0	10	50	100	31	57	6	V-	PNW-USA	North America
189	2011-Short-16	0	60	5	0	10	80	0	10	66.6667	100	33.1667	53	6	V-	PNW-USA	North America
190	2-041	5	40	70	30	5	80	0	10	63.1579	100	40.3158	153	2	V+	Germany	Europe
191	2-042	80	40	70	0	0	90	0	10	88	100	47.8	151	2	V+	Germany	Europe
192	2-043	15	50	80	10	25	80	0	10	76.9231	100	44.6923	120	2	Intermediate	Germany	Europe
193	2-044	60	70	80	0	0	80	0	10	92.3077	100	49.2308	147	2	V+	Germany	Europe
194	206-16	0	50	0	0	0	50	0	10	66.6667	100	27.6667	113	6	Intermediate	Spain	Europe
195	206-44	0	40	0	0	0	0	0	10	75	100	22.5	92	6	Intermediate	Spain	Europe
196	26173/2076	30	50	5	0	40	80	0	10	71.4286	75	36.1429	139	2	V+	Germany	Europe
197	27500/4008	50	70	20	0	0	90	0	10	83.3333	100	42.3333	117	2	Intermediate	Germany	Europe
198	29472/1201	40	60	70	0	5	80	0	10	66.6667	100	43.1667	154	6	V+	Germany	Europe
199	29494/2991	15	80	70	50	0	90	0	10	88.8889	100	50.3889	152	2	V+	Germany	Europe
200	29513/1248	5	80	20	0	20	50	0	10	50	100	33.5	135	6	V+	Germany	Europe
201	29527/2067	75	70	70	0	0	60	0	10	55.5556	100	44.0556	132	2	V+	Germany	Europe
202	29545/3087	25	70	5	0	20	60	0	10	50	75	31.5	151	2	V+	Germany	Europe
203	29573/1305	5	70	20	0	15	80	0	10	50	100	35	122	6	Intermediate	Germany	Europe
204	29576/1007	0	80	40	50	10	50	0	10	90.9091	100	43.0909	122	6	Intermediate	Germany	Europe
205	29591/3141	20	60	70	0	75	100	0	10	69.2308	100	50.4231	152	2	V+	Germany	Europe
206	29603/2545	0	70	20	0	20	80	0	10	64.2857	70	33.4286	114	2	Intermediate	Germany	Europe
207	29613/2589	10	60	20	80	40	90	0	10	50	75	43.5	143	2	V+	Germany	Europe
208	29613/2591	5	50	80	100	5	60	0	10	66.6667	100	47.6667	132	2	V+	Germany	Europe
209	29621/2619	10	70	30	0	10	90	0	10	66.6667	100	38.6667	129	2	Intermediate	Germany	Europe
210	29625/2107	40	70	10	50	30	90	0	10	80	100	48	152	2	V+	Germany	Europe
211	29627/2126	25	80	30	0	5	70	0	10	100	100	42	139	2	V+	Germany	Europe
212	29628/2129	40	50	30	0	85	80	0	10	75	100	47	123	2	Intermediate	Germany	Europe
213	29630/1057	20	80	5	0	0	90	0	10	85.7143	100	39.0714	147	6	V+	Germany	Europe
214	29634/1081	30	70	50	0	70	90	0	10	66.6667	100	48.6667	136	6	V+	Germany	Europe
215	29636/2192	0	70	80	0	0	50	0	10	40	100	35	143	2	V+	Germany	Europe
216	29640/1106	5	60	80	0	80	90	0	10	37.5	100	46.25	113	6	Intermediate	Germany	Europe
217	29642/2206	80	50	100	0	0	80	0	10	11.1111	100	43.1111	150	2	V+	Germany	Europe
218	29642/2218	40	40	5	0	5	50	0	10	68.75	100	31.875	152	2	V+	Germany	Europe
219	29648/2329	70	50	100	50	75	50	0	10	50	100	55.5	146	2	V+	Germany	Europe
220	29660/2449	0	40	5	0	0	90	0	10	80	100	32.5	146	2	V+	Germany	Europe
221	29667/2505	10	50	70	0	5	90	0	10	84.6154	100	41.9615	152	2	V+	Germany	Europe
222	29675/1111	25	50	100	0	60	20	0	10	58.8235	100	42.3824	130	6	V+	Germany	Europe
223	29692/2026	40	70	30	0	50	60	0	10	84.6154	100	44.4615	143	2	V+	Germany	Europe
224	29703/2039	5	60	30	50	5	90	0	10	38.4615	100	38.8462	133	2	V+	Germany	Europe
225	29842/2048	30	70	50	0	70	50	0	3	72.7273	100	44.5727	152	2	V+	Germany	Europe
226	29954/2249	50	70	5	10	5	80	0	10	50	100	38	154	2	V+	Germany	Europe
227	29958/2296	60	50	30	20	15	90	0	10	77.7778	100	45.2778	141	2	V+	Germany	Europe
228	2Ab08-X05W061-156	0	40	0	0	5	80	0	10	69.2308	100	30.4231	152	2	V+	PNW-USA	North America
229	2Ab08-X05W061-205	0	50	10	50	15	60	0	10	64.2857	100	35.9286	93	2	Intermediate	PNW-USA	North America
230	2Ab08-X05W061-208	0	40	10	0	40	80	0	3	50	100	32.3	151	2	V+	PNW-USA	North America
231	2Ab08-X05W061-216	20	60	80	0	20	50	0	10	66.6667	75	38.1667	145	2	V+	PNW-USA	North America
232	2Ab09-X04W021-79	30	60	10	0	15	80	0	10	72.7273	100	37.7727	152	2	V+	PNW-USA	North America
233	2Ab09-X04W040-1	5	60	10	0	30	80	0	10	40	100	33.5	139	2	V+	PNW-USA	North America
234	2Ab09-X05W008-38	0	60	10	0	5	80	0	10	71.4286	100	33.6429	80	2	Intermediate	PNW-USA	North America
235	2Ab09-X05W040-213	5	50	20	0	5	80	0	10	50	100	32	121	2	Intermediate	PNW-USA	North America
236	2Ab09-X05W048-10HL	15	40	40	50	0	70	0	10	0	55	28	75	6	Intermediate	PNW-USA	North America
237	2Ab09-X05W048-165HL	5	40	40	0	0	90	0	10	80	100	36.5	154	2	V+	PNW-USA	North America
238	2Ab09-X05W048-218HL	0	50	30	0	5	70	0	10	60	100	32.5	129	2	Intermediate	PNW-USA	North America
239	2Ab09-X05W051-89	50	50	80	0	15	80	0	10	0	100	38.5	151	2	V+	PNW-USA	North America
240	2Ab09-X05W054-27HL	0	40	20	0	0	0	0	5	0	100	16.5	126	2	Intermediate	PNW-USA	North America
241	410/3E	15	50	40	0	25	70	0	10	68.75	100	37.875	145	2	V+	JHI	Europe
242	4Ab08-X03W025-7	30	50	70	50	40	90	0	10	0	85	42.5	89	6	Intermediate	PNW-USA	North America
243	4Ab08-X03W033-1	0	50	5	0	5	40	0	10	43.75	75	22.875	89	6	Intermediate	PNW-USA	North America
244	4Ab08-X03W033-11	5	40	0	0	70	40	0	10	50	100	31.5	118	6	Intermediate	PNW-USA	North America
245	4Ab08-X03W033-18	15	50	20	0	50	80	0	10	66.6667	100	39.1667	87	6	Intermediate	PNW-USA	North America
246	4Ab08-X03W044-11	70	50	100	0	80	80	0	10	40	100	53	132	6	V+	PNW-USA	North America
247	6-047	10	50	100	50	50	90	0	10	50	100	51	118	6	Intermediate	Germany	Europe
248	6-048	10	50	30	0	20	90	0	10	81.8182	100	39.1818	143	6	V+	Germany	Europe
249	6-056	80	40	60	0	80	50	0	10	40	100	46	136	6	V+	Germany	Europe
250	6-062	50	40	70	0	15	90	0	10	62.5	100	43.75	144	6	V+	Germany	Europe
251	6-926	30	50	80	0	5	90	0	10	41.1765	85	39.1176	123	6	Intermediate	Germany	Europe
252	6Ab08-X03W012-5	90	40	100	40	40	70	0	10	40	100	53	76	6	Intermediate	PNW-USA	North America
253	82909_NH	0	40	5	0	50	90	0	10	72.7273	100	36.7727	143	2	V+	France	Europe
254	85849_NH	20	50	80	50	85	80	0	10	100	100	57.5	118	2	Intermediate	France	Europe
255	85942_NH	0	40	60	100	15	20	0	10	73.6842	100	41.8684	129	2	Intermediate	France	Europe
256	8775a5	50	50	70	0	80	70	0	10	73.913	100	50.3913	130	6	V+	Germany	Europe
257	94Ab1219	15	40	50	0	10	80	0	10	20	100	32.5	142	2	V+	PNW-USA	North America
258	Abondant	25	60	70	0	60	60	0	10	61.5385	100	44.6538	129	6	Intermediate	Italy	Europe
259	AC_97/H2406/10	75	50	30	50	0	30	0	10	90.9091	100	43.5909	120	2	Intermediate	JHI	Europe
260	AC_99/077/2	30	60	40	50	70	80	0	10	50	100	49	135	2	V+	JHI	Europe
261	Accrue	15	70	5	0	20	0	0	10	47.0588	100	26.7059	147	2	V+	JHI	Europe
262	Aci	20	70	5	50	0	80	0	10	52	100	38.7	132	2	V+	JHI	Europe
263	Aday-2	5	60	100	50	15	100	0	10	57.1429	100	49.7143	130	6	V+	Italy	Europe
264	Aday-4	0	60	20	0	20	80	0	10	50	75	31.5	141	6	V+	Italy	Europe
265	ADLINE	25	40	60	0	20	90	0	10	35	75	35.5	117	6	Intermediate	France	Europe
266	Admire-1	95	70	100	80	30	90	0	10	75	100	65	102	6	Intermediate	MW-USA	North America
267	Admire-2	5	80	100	50	60	90	0	10	80	85	56	152	6	V+	MW-USA	North America
268	Ager	60	60	40	0	50	90	0	10	75	100	48.5	130	6	V+	Italy	Europe
269	Aiace	5	60	10	0	5	80	0	10	57.1429	100	32.7143	122	2	Intermediate	JHI	Europe
270	Airone	0	80	0	0	0	0	0	10	42.8571	100	23.2857	117	2	Intermediate	JHI	Europe
271	Al_Mansoura	0	50	0	0	0	0	0	3	57.1429	100	21.0143	48	2	V-	Spain	Europe
272	Alce	95	80	5	0	5	80	0	10	62.5	100	43.75	143	2	V+	JHI	Europe
273	Aldebaran	0	60	0	0	0	0	0	10	63.6364	100	23.3636	62	6	V-	JHI	Europe
274	Alfeo	0	70	10	0	0	60	0	10	66.6667	100	31.6667	117	2	Intermediate	JHI	Europe
275	Aliseo	0	60	0	0	0	0	0	10	0	85	15.5	54	6	V-	JHI	Europe
276	Alpha_	15	70	20	0	30	0	0	10	75	100	32	147	2	V+	#N/A	#N/A
277	Alpine	0	40	70	0	40	90	10	10	57.1429	100	41.7143	107	6	Intermediate	MW-USA	North America
278	ALTESSE	50	50	70	50	30	80	0	10	90.9091	100	53.0909	NA	2	Intermediate	France	Europe
279	Amb-192	15	60	20	0	0	90	0	10	80	100	37.5	48	2	V-	Spain	Europe
280	Amb-199	5	60	10	0	0	0	0	10	62.5	100	24.75	56	6	V-	Spain	Europe
281	Ambio	20	60	70	0	50	80	0	10	66.6667	100	45.6667	134	6	V+	Italy	Europe
282	Amillis	10	80	0	10	5	90	0	10	57.1429	100	36.2143	129	2	Intermediate	JHI	Europe
283	Angora	5	50	40	0	20	80	0	10	86.6667	100	39.1667	150	2	V+	JHI	Europe
284	Antelope	90	40	80	70	25	40	0	10	60	100	51.5	139	2	V+	JHI	Europe
285	Antigua	5	50	5	0	10	60	0	10	88.8889	100	32.8889	137	2	V+	JHI	Europe
286	Anvil	0	50	30	0	5	90	0	10	77.7778	100	36.2778	152	2	V+	JHI	Europe
287	Aquarelle	5	70	100	0	5	50	0	10	58.8235	100	39.8824	149	2	V+	JHI	Europe
288	ARCHIMEDES	10	40	20	0	30	40	0	10	94.7368	100	34.4737	136	2	V+	JHI	Europe
289	ARCHIPEL	5	40	5	0	0	60	0	10	26.087	100	24.6087	132	2	V+	France	Europe
290	Arco	0	70	90	0	10	80	0	10	50	100	41	129	2	Intermediate	Italy	Europe
291	Arda	0	60	10	0	0	0	0	10	100	100	28	113	2	Intermediate	Spain	Europe
292	Ariane	25	60	100	50	5	50	0	10	78.9474	100	47.8947	151	2	V+	Germany	Europe
293	Arma	5	70	80	0	10	80	0	10	84.6154	85	42.4615	115	6	Intermediate	JHI	Europe
294	Artist	0	40	20	0	15	90	0	10	77.7778	100	35.2778	124	2	Intermediate	JHI	Europe
295	Asso	5	50	10	0	10	80	0	10	38.4615	100	30.3462	120	2	Intermediate	JHI	Europe
296	Astrid	0	50	0	0	0	0	0	3	50	100	20.3	53	2	V-	JHI	Europe
297	Astrix	5	50	10	0	15	40	0	10	80	100	31	152	6	V+	JHI	Europe
298	Athene	0	60	50	0	5	70	0	10	78.9474	100	37.3947	117	6	Intermediate	JHI	Europe
299	Atlantic_(VA06B-19)	20	60	40	80	50	90	10	10	50	80	49	129	6	Intermediate	E-USA	North America
300	Avci_2002	75	60	5	0	30	80	0	10	77.7778	70	40.7778	136	6	V+	Italy	Europe
301	Ayana	20	50	90	100	85	80	0	10	66.6667	80	58.1667	116	6	Intermediate	JHI	Europe
302	Aydanhanim	10	60	5	0	5	0	0	10	75	100	26.5	126	2	Intermediate	JHI	Europe
303	Badust	0	10	0	0	0	0	0	10	75	100	19.5	50	2	V-	ICARDA	Asia
304	Baht_34	0	40	0	0	0	0	0	3	53.8462	100	19.6846	103	6	Intermediate	ICARDA	Asia
305	Baku_3	0	60	0	0	5	60	0	10	60	100	29.5	120	6	Intermediate	Japan	Asia
306	Balaki	20	70	50	0	15	90	0	10	55.5556	100	41.0556	151	6	V+	JHI	Europe
307	Balda	30	60	100	0	85	80	3	10	75	100	54.3	108	6	Intermediate	JHI	Europe
308	BALKAN	20	30	70	0	40	50	0	10	38.4615	100	35.8462	94	6	Intermediate	France	Europe
309	Baraka	5	60	5	0	0	20	0	10	70	100	27	136	2	V+	JHI	Europe
310	Barberousse	30	50	10	0	15	60	0	10	37.5	100	31.25	132	6	V+	Italy	Europe
311	BARCELONA	85	60	80	0	0	90	0	10	57.1429	100	48.2143	150	2	V+	JHI	Europe
312	Baton	25	50	10	0	0	0	0	10	44.4444	100	23.9444	126	2	Intermediate	JHI	Europe
313	BECKET	15	50	40	0	5	50	0	10	75	100	34.5	144	2	V+	JHI	Europe
314	Bereke_54	25	40	70	0	5	90	0	10	68.4211	100	40.8421	54	6	V-	ICARDA	Asia
315	Bistro	15	40	15	0	40	0	0	10	68.1818	100	28.8182	126	2	Intermediate	JHI	Europe
316	Black_Russian	0	50	0	0	0	30	0	10	59.0909	100	24.9091	130	6	V+	Japan	Asia
317	Bogara	5	40	0	0	0	0	0	10	61.9048	80	19.6905	61	2	V-	ICARDA	Asia
318	Bolgali	0	60	0	0	5	50	0	10	30	100	25.5	62	2	V-	ICARDA	Asia
319	Bollo	0	60	60	0	15	50	0	10	100	100	39.5	144	6	V+	Italy	Europe
320	Bonghwa_Covered_2	20	60	5	0	90	80	0	10	33.3333	100	39.8333	152	6	V+	Japan	Asia
321	Bordia	0	70	80	50	80	60	0	10	75	100	52.5	153	6	V+	MW-USA	North America
322	Boreale	5	40	5	0	40	90	0	10	69.2308	100	35.9231	126	2	Intermediate	JHI	Europe
323	Bozu	0	40	0	0	0	0	0	10	0	100	15	118	6	Intermediate	Japan	Asia
324	Breeze	15	60	30	0	20	80	0	10	61.5385	85	36.1538	132	2	V+	JHI	Europe
325	Bronze	0	40	50	0	20	0	0	10	33.3333	100	25.3333	128	2	Intermediate	JHI	Europe
326	Bulbul-89	40	40	90	0	15	80	0	10	54.5455	100	42.9545	50	2	V-	Spain	Europe
327	Calcutta	5	60	0	0	10	80	0	10	75	100	34	140	2	V+	JHI	Europe
328	Calliope	0	50	50	0	10	60	0	10	58.8235	100	33.8824	137	2	V+	JHI	Europe
329	Camion	10	50	10	0	30	80	0	10	87.5	100	37.75	126	2	Intermediate	JHI	Europe
330	Campanile	10	60	30	50	40	90	0	10	91.6667	100	48.1667	154	2	V+	JHI	Europe
331	Campion	5	70	10	20	25	50	0	10	92.8571	100	38.2857	152	2	V+	JHI	Europe
332	Canberra	50	50	100	0	5	80	0	10	62.5	100	45.75	116	2	Intermediate	JHI	Europe
333	Candy	0	50	70	0	5	50	0	10	68.75	75	32.875	110	2	Intermediate	JHI	Europe
334	Cannock	0	40	50	0	5	90	0	10	100	80	37.5	138	2	V+	JHI	Europe
335	Canoro	30	70	20	80	75	80	0	10	44.4444	100	50.9444	103	6	Intermediate	JHI	Europe
336	Canyon	25	50	70	0	0	90	0	10	100	100	44.5	154	2	V+	France	Europe
337	Caption	5	50	20	0	0	80	0	10	45	100	31	121	2	Intermediate	JHI	Europe
338	Carat	0	50	90	0	15	60	0	10	62.5	100	38.75	123	2	Intermediate	France	Europe
339	Carola	75	70	40	0	5	90	0	10	5.26316	100	39.5263	154	6	V+	JHI	Europe
340	Carstens	20	60	40	100	15	90	0	10	0	100	43.5	154	2	V+	MW-USA	North America
341	CARTEL	0	60	50	0	40	80	0	1	77.7778	100	40.8778	142	6	V+	France	Europe
342	Cartouch	20	80	20	0	10	50	0	2	62.5	80	32.45	115	6	Intermediate	MW-USA	North America
343	Cathay	15	60	90	0	50	70	0	10	75	75	44.5	121	2	Intermediate	JHI	Europe
344	Cebeco_02215-05	15	80	20	0	15	90	0	10	76.9231	100	40.6923	132	2	V+	JHI	Europe
345	Cedar	25	50	90	0	10	80	0	10	58.8235	100	42.3824	126	2	Intermediate	JHI	Europe
346	CEHT-7	0	40	5	0	0	0	0	10	79.1667	100	23.4167	118	2	Intermediate	MW-USA	North America
347	Cellina	25	60	80	0	30	80	0	10	100	100	48.5	154	2	V+	JHI	Europe
348	Cetin	75	70	90	100	30	100	0	10	40	100	61.5	118	6	Intermediate	Italy	Europe
349	Chamomile	0	40	10	0	75	80	0	10	90.4762	100	40.5476	136	2	V+	JHI	Europe
350	Charles	5	40	0	0	5	80	0	10	80	100	32	126	2	Intermediate	PNW-USA	North America
351	Chenod_345	5	40	90	100	0	90	0	10	40	100	47.5	144	2	V+	ICARDA	Asia
352	Chestnut	95	40	30	20	0	80	0	10	85.7143	100	46.0714	115	2	Intermediate	JHI	Europe
353	Chicane	0	40	10	0	10	0	0	10	50	100	22	154	2	V+	JHI	Europe
354	Chinniu_1	0	50	0	0	0	0	0	0	42.8571	100	19.2857	140	6	V+	Japan	Asia
355	Chintz	0	40	30	80	20	90	0	10	83.3333	100	45.3333	139	2	V+	JHI	Europe
356	Chord	15	50	80	0	50	50	0	10	63.6364	100	41.8636	124	2	Intermediate	JHI	Europe
357	Cierzo	0	50	0	0	0	0	0	3	76.4706	100	22.9471	52	6	V-	Spain	Europe
358	CIho_10761	0	70	0	0	0	50	0	10	50	100	28	136	6	V+	USA	North America
359	Ciho_9992	0	70	0	0	0	0	0	10	41.6667	100	22.1667	100	6	Intermediate	USA	North America
360	CIho10058	15	70	100	100	5	60	10	4	44.4444	85	49.3444	NA	6	Intermediate	USA	North America
361	CIho11661	5	30	100	80	5	90	15	10	0	100	43.5	NA	6	Intermediate	USA	North America
362	CIho15237	20	50	100	10	40	90	0	10	50	100	47	NA	6	Intermediate	USA	North America
363	CIho6486	95	50	80	50	15	90	0	10	65	100	55.5	NA	6	Intermediate	USA	North America
364	Cinnamon	0	40	5	0	50	50	0	10	88.8889	100	34.3889	130	2	V+	JHI	Europe
365	Clara	0	50	0	0	0	0	0	5	100	100	25.5	67	2	V-	JHI	Europe
366	Cobalt	0	40	80	0	20	60	0	10	42.8571	100	35.2857	125	2	Intermediate	JHI	Europe
367	CONCEPT	5	80	20	0	15	90	0	10	54.5455	100	37.4545	143	2	V+	JHI	Europe
368	CONCERT	15	40	90	0	20	20	0	10	72.7273	100	36.7727	117	2	Intermediate	France	Europe
369	Connoisseur	0	50	0	0	5	60	0	10	61.5385	100	28.6538	109	2	Intermediate	JHI	Europe
370	Coriolis	0	50	60	30	25	50	0	10	100	100	42.5	124	2	Intermediate	JHI	Europe
371	CPBT_B20	75	70	30	90	5	50	0	10	78.5714	100	50.8571	136	2	V+	JHI	Europe
372	CPBT_B66	20	50	90	0	0	80	0	10	81.25	100	43.125	144	2	V+	JHI	Europe
373	CPBT_B78	0	50	30	0	70	0	0	10	44.4444	100	30.4444	117	2	Intermediate	JHI	Europe
374	Crescendo	5	50	5	0	5	30	0	10	66.6667	100	27.1667	139	2	V+	JHI	Europe
375	Crimont	20	50	50	0	5	70	0	10	85.7143	80	37.0714	122	6	Intermediate	Italy	Europe
376	Criter	15	50	0	0	30	90	0	10	63.1579	100	35.8158	121	6	Intermediate	Italy	Europe
377	Cynthia	0	50	30	0	15	90	0	10	80	100	37.5	124	2	Intermediate	JHI	Europe
378	Dahlia	0	60	20	0	10	80	0	10	61.9048	100	34.1905	124	6	Intermediate	Italy	Europe
379	Dan	15	50	40	100	0	80	0	10	0	100	39.5	110	6	Intermediate	E-USA	North America
380	Dayton	50	80	40	0	40	70	0	10	27.2727	100	41.7273	109	6	Intermediate	MW-USA	North America
381	Dea	70	70	30	0	40	70	0	10	100	100	49	47	2	V-	Spain	Europe
382	Diadem	90	60	60	50	75	90	0	10	100	100	63.5	141	6	V+	JHI	Europe
383	Diamond	90	50	20	0	10	50	0	10	0	100	33	142	2	V+	JHI	Europe
384	Dicktoo	5	50	30	50	60	90	0	10	91.6667	100	48.6667	72	6	V-	MW-USA	North America
385	Djebel	0	60	30	20	85	60	0	10	79.1667	100	44.4167	121	6	Intermediate	Italy	Europe
386	Dolmen	60	50	10	0	5	20	0	10	61.5385	100	31.6538	142	2	V+	JHI	Europe
387	Dolphin	80	40	5	0	5	80	0	10	66.6667	100	38.6667	132	2	V+	JHI	Europe
388	Doris	60	50	30	0	25	90	0	10	33.3333	100	39.8333	123	6	Intermediate	Italy	Europe
389	Druid	5	50	0	0	60	40	0	10	50	100	31.5	124	2	Intermediate	JHI	Europe
390	Duchess	0	70	80	0	5	90	0	10	62.5	100	41.75	121	2	Intermediate	JHI	Europe
391	Duet	0	60	90	20	10	50	0	5	53.3333	100	38.8333	142	2	V+	JHI	Europe
392	Dura	60	70	100	0	20	60	0	10	57.1429	100	47.7143	140	6	V+	JHI	Europe
393	DZ100289	25	40	10	0	0	0	0	10	80	100	26.5	154	2	V+	Germany	Europe
394	DZ100341	0	60	30	0	5	0	0	10	50	100	25.5	61	2	V-	Germany	Europe
395	Eagle	10	60	70	0	5	20	0	10	64.2857	100	33.9286	130	2	V+	JHI	Europe
396	Eckendorfer	60	60	60	0	10	70	0	10	66.6667	100	43.6667	130	6	V+	Japan	Asia
397	ECLAIR	5	60	0	0	0	50	0	10	95.4545	100	32.0455	130	2	V+	France	Europe
398	Eight-Twelve	5	40	100	0	25	100	0	10	58.3333	85	42.3333	135	6	V+	PNW-USA	North America
399	Elan	90	50	60	0	5	90	0	10	66.6667	100	47.1667	126	6	Intermediate	Italy	Europe
400	Electron	50	50	5	0	0	80	0	10	100	100	39.5	136	2	V+	JHI	Europe
401	Emeraude	5	50	80	10	0	70	0	10	80	100	40.5	123	2	Intermediate	JHI	Europe
402	Endeavor	0	40	5	0	15	80	0	10	14.2857	100	26.4286	136	2	V+	PNW-USA	North America
403	Entry194	0	40	0	0	0	60	0	10	50	100	26	94	2	Intermediate	Spain	Europe
404	ERICAS	15	40	40	0	30	90	0	10	72.7273	100	39.7727	152	6	V+	France	Europe
405	Esterel	10	70	10	0	75	30	0	10	33.3333	100	33.8333	107	6	Intermediate	JHI	Europe
406	Etrusco	60	50	20	0	30	50	0	10	62.5	100	38.25	152	6	V+	Italy	Europe
407	Eve	0	60	5	50	10	90	0	10	37.5	75	33.75	127	6	Intermediate	E-USA	North America
408	Express	15	80	50	0	15	30	0	10	57.8947	100	35.7895	111	6	Intermediate	JHI	Europe
409	Fahrenheit	10	60	10	0	5	80	0	10	100	100	37.5	118	2	Intermediate	JHI	Europe
410	Famosa	15	80	20	50	20	90	0	10	66.6667	100	45.1667	154	2	V+	Germany	Europe
411	Fanfare	60	70	10	0	60	80	0	10	71.4286	100	46.1429	139	2	V+	JHI	Europe
412	Faraday	0	30	10	0	15	90	0	10	65	100	32	104	2	Intermediate	JHI	Europe
413	Fighter	15	50	30	0	5	20	0	10	62.5	100	29.25	152	2	V+	JHI	Europe
414	FINESSE	40	50	95	50	30	0	0	10	60	100	43.5	141	2	V+	France	Europe
415	Fjord	5	50	50	0	10	90	0	10	75	100	39	110	2	Intermediate	Italy	Europe
416	Flagon	0	40	10	20	25	80	0	10	75	100	36	117	2	Intermediate	JHI	Europe
417	Flute	5	30	40	100	20	80	0	10	50	100	43.5	120	2	Intermediate	JHI	Europe
418	Franka	0	70	30	0	0	50	0	10	100	100	36	131	6	V+	JHI	Europe
419	Fridericus	60	70	90	0	5	80	0	10	60	100	47.5	147	6	V+	JHI	Europe
420	Friedrichswerther_Berg	30	70	80	80	5	80	0	10	100	100	55.5	138	6	V+	MW-USA	North America
421	Frolic	5	50	40	0	5	50	0	10	20	100	28	130	2	V+	JHI	Europe
422	Gaiano	30	50	60	0	40	80	0	10	100	100	47	74	6	Intermediate	Italy	Europe
423	Gangneung_Yeongweol_Rokkaku_1	90	60	5	0	75	90	0	10	66.6667	85	48.1667	136	6	V+	Japan	Asia
424	Garabag	0	20	0	0	0	0	0	8	23.0769	100	15.1077	69	2	V-	ICARDA	Asia
425	GEO	50	50	20	0	25	80	0	10	66.6667	85	38.6667	135	6	V+	France	Europe
426	Gerbel	0	60	40	0	15	70	0	10	50	100	34.5	104	6	Intermediate	JHI	Europe
427	GERLACH	40	50	70	33	60	80	0	10	66.6667	100	50.9667	125	6	Intermediate	France	Europe
428	Geumseong_Native	0	60	5	0	0	80	0	10	0	100	25.5	135	6	V+	Japan	Asia
429	GILBERTA	40	70	50	0	5	0	0	10	80	100	35.5	123	6	Intermediate	France	Europe
430	GK_Judy	0	60	0	0	0	0	0	10	70.8333	100	24.0833	76	2	Intermediate	Hungary	Europe
431	GK_Metal	10	70	50	0	75	70	0	10	93.3333	100	47.8333	114	2	Intermediate	Hungary	Europe
432	GK_Omega	40	80	40	33	0	60	0	10	87.5	100	45.05	139	2	V+	Hungary	Europe
433	GK_Stramm	0	60	0	100	5	50	0	10	50	100	37.5	83	2	Intermediate	Hungary	Europe
434	GLENAN	20	40	80	0	0	60	0	10	50	100	36	124	6	Intermediate	France	Europe
435	Glint	0	40	20	0	0	80	0	2	41.6667	100	28.3667	117	2	Intermediate	JHI	Europe
436	GOLDMINE	5	40	30	20	25	50	0	10	45.4545	100	32.5455	136	2	V+	JHI	Europe
437	Goldrush	0	60	0	0	0	50	0	10	75	100	29.5	129	2	Intermediate	JHI	Europe
438	Goseshikoku	0	40	0	0	0	50	0	10	60	100	26	128	6	Intermediate	Japn	Asia
439	Gotic	5	70	20	0	15	90	0	10	72.7273	100	38.2727	101	6	Intermediate	Italy	Europe
440	Grete	90	50	80	0	40	90	0	10	90.9091	100	55.0909	60	6	V-	JHI	Europe
441	Gypsy	20	30	20	50	15	70	0	10	60	100	37.5	116	2	Intermediate	JHI	Europe
442	Hadakamugi	0	40	10	0	5	80	0	10	66.6667	100	31.1667	136	6	V+	Japan	Asia
443	Haka	0	30	20	0	15	80	0	10	73.913	100	32.8913	125	2	Intermediate	JHI	Europe
444	Hakusanmugi	0	50	5	0	15	50	0	10	0	100	23	117	6	Intermediate	Japan	Asia
445	Halcyon	5	60	70	0	10	40	0	10	72.7273	100	36.7727	136	2	V+	JHI	Europe
446	Halifax	50	50	10	0	10	70	0	10	46.1538	100	34.6154	126	2	Intermediate	JHI	Europe
447	Hamu	5	60	80	33	80	90	0	10	53.8462	100	51.1846	131	6	V+	Italy	Europe
448	Hamyang_Covered_9	0	50	0	0	0	50	0	10	50	100	26	128	6	Intermediate	Japan	Asia
449	Han_River	10	50	50	0	15	80	0	10	100	100	41.5	115	6	Intermediate	MW-USA	North America
450	Hanbozu	10	40	40	0	50	70	0	10	60	100	38	142	6	V+	Japan	Asia
451	Hanna	0	40	0	0	0	0	0	5	42.8571	100	18.7857	67	2	V-	JHI	Europe
452	Harbine	25	70	70	0	5	90	0	10	61.5385	100	43.1538	111	6	Intermediate	MW-USA	North America
453	Harland	15	50	30	100	0	60	0	10	58.8235	100	42.3824	152	2	V+	JHI	Europe
454	Hasso	90	60	100	10	5	0	0	10	66.6667	100	44.1667	142	6	V+	JHI	Europe
455	Hatif	0	40	0	0	0	0	0	10	17.3913	100	16.7391	52	6	V-	Spain	Europe
456	Hatif_de_Grignon	20	50	50	0	40	90	0	10	100	100	46	117	6	Intermediate	JHI	Europe
457	Heligan	5	70	5	0	90	0	0	10	75	100	35.5	128	2	Intermediate	JHI	Europe
458	Herefordia	60	60	60	50	75	90	0	10	66.6667	100	57.1667	144	6	V+	JHI	Europe
459	Hermia	10	40	0	0	10	90	0	10	78.5714	100	33.8571	152	2	V+	JHI	Europe
460	Honey	30	70	30	50	10	60	0	10	66.6667	100	42.6667	133	2	V+	JHI	Europe
461	HOODY	15	30	30	0	20	80	0	10	50	100	33.5	135	6	V+	PNW-USA	North America
462	HOR_3475	5	80	5	0	50	70	0	10	66.6667	80	36.6667	123	6	Intermediate	USA	North America
463	Hosomugi_A	15	60	25	50	0	50	0	10	41.1765	100	35.1176	146	6	V+	Japan	Asia
464	Hosomugi_C	5	60	70	75	0	0	0	0	71.4286	80	36.1429	154	6	V+	Japan	Asia
465	Hudson	20	50	100	50	5	70	3	10	33.3333	100	44.1333	126	6	Intermediate	MW-USA	North America
466	HUNDRED	0	50	50	0	75	90	0	10	0	100	37.5	112	6	Intermediate	PNW-USA	North America
467	Hurricane	0	50	40	0	90	70	0	10	90	100	45	128	2	Intermediate	JHI	Europe
468	HYACINT	0	40	10	0	5	80	0	10	100	100	34.5	129	6	Intermediate	JHI	Europe
469	Igri	10	60	20	50	0	80	0	10	0	100	33	126	2	Intermediate	JHI	Europe
470	Ikei_8	60	50	0	0	10	50	0	10	16.6667	100	29.6667	135	6	V+	Japan	Asia
471	Isa	70	60	30	0	75	80	0	10	50	100	47.5	129	6	Intermediate	JHI	Europe
472	Issaco	10	60	5	0	10	0	0	10	80	80	25.5	125	6	Intermediate	Italy	Europe
473	Iwate_Hozoroi_1	25	40	5	50	10	90	0	10	75	100	40.5	154	6	V+	Japan	Asia
474	Iwate_Omugi_1	60	50	60	0	25	70	0	10	91.6667	100	46.6667	151	6	V+	Japan	Asia
475	Jaidor	0	40	0	0	0	0	0	10	60	100	21	70	6	V-	JHI	Europe
476	Jalilabad	0	40	0	0	0	0	0	0	37.5	100	17.75	64	2	V-	ICARDA	Asia
477	Jangseong_Covered_3	50	50	20	50	15	80	0	10	83.3333	85	44.3333	138	6	V+	Japan	Asia
478	Jessica	10	40	20	30	15	80	0	10	0	100	30.5	152	2	V+	JHI	Europe
479	JET	20	60	40	100	75	70	0	10	75	100	55	131	2	V+	JHI	Europe
480	Jewel	15	70	0	0	0	50	0	10	11.1111	100	25.6111	131	2	V+	JHI	Europe
481	Jonakoh	40	50	20	10	5	70	0	10	71.4286	100	37.6429	152	6	V+	ICARDA	Asia
482	Jordan	0	30	0	0	0	0	0	5	42.8571	100	17.7857	50	6	V-	Spain	Europe
483	JOSIMA	10	40	10	0	5	30	0	10	85.7143	100	29.0714	120	2	Intermediate	France	Europe
484	Joy	80	60	20	0	0	70	0	10	63.6364	100	40.3636	153	2	V+	Germany	Europe
485	Jutta	0	50	90	0	70	90	0	10	78.5714	80	46.8571	148	6	V+	MW-USA	North America
486	Kaikei_44	30	40	10	50	5	90	0	10	80	100	41.5	145	6	V+	Japan	Asia
487	Karisma	0	50	100	0	30	80	0	10	73.6842	100	44.3684	134	2	V+	JHI	Europe
488	Kaskade	30	50	30	100	0	70	0	10	100	100	49	147	2	V+	JHI	Europe
489	Kearney	0	70	60	0	15	90	0	10	72.7273	100	41.7727	104	6	Intermediate	MW-USA	North America
490	Kelibia	5	50	30	0	75	80	0	10	57.1429	100	40.7143	122	2	Intermediate	JHI	Europe
491	Kenbar	30	50	90	0	75	80	0	10	28.5714	100	46.3571	108	6	Intermediate	MW-USA	North America
492	Kentucky	15	60	70	50	20	70	0	10	78.9474	100	47.3947	57	6	V-	MW-USA	North America
493	Kesajiro	30	60	30	0	75	70	0	10	73.3333	80	42.8333	143	6	V+	Japan	Asia
494	Kestrel	5	50	10	20	20	60	0	10	54.5455	100	32.9545	137	2	V+	JHI	Europe
495	Ketos	0	50	60	0	15	0	0	10	0	100	23.5	111	6	Intermediate	JHI	Europe
496	KH_Agria	0	40	80	0	20	80	0	10	33.3333	100	36.3333	154	2	V+	Hungary	Europe
497	KH_Flori	15	60	80	0	0	50	0	10	0	100	31.5	98	6	Intermediate	Hungary	Europe
498	KH_Korso	0	60	90	0	0	80	0	10	83.3333	100	42.3333	133	2	V+	Hungary	Europe
499	KH_Mallko	5	50	30	0	20	30	0	10	50	100	29.5	130	2	V+	Hungary	Europe
500	KH_Tas	5	60	90	50	20	70	0	10	50	100	45.5	115	6	Intermediate	Hungary	Europe
501	KH_Turul	5	50	20	0	30	80	0	10	40	100	33.5	107	6	Intermediate	Hungary	Europe
502	Kinai_34	0	40	0	0	0	30	0	10	0	100	18	115	6	Intermediate	Japan	Asia
503	Kinai_36	5	50	0	0	0	20	0	10	50	100	23.5	110	6	Intermediate	Japan	Asia
504	Kira	50	50	20	10	10	70	0	10	40	100	36	137	2	V+	JHI	Europe
505	Kite	5	50	20	0	0	10	0	10	16.6667	100	21.1667	142	2	V+	JHI	Europe
506	Kobinkatagi_4	20	40	30	0	75	0	0	10	83.3333	85	34.3333	152	6	V+	Japan	Asia
507	Koike_Rokkaku_2	0	70	0	0	5	60	0	10	73.6842	100	31.8684	139	6	V+	Japan	Asia
508	KOLD	0	50	20	0	10	80	0	10	0	75	24.5	128	6	Intermediate	PNW-USA	North America
509	Kompolti_korai	25	40	10	70	5	70	0	10	100	100	43	117	6	Intermediate	Hungary	Europe
510	Konosu_62	0	40	0	0	0	50	0	10	80	100	28	111	6	Intermediate	Japan	Asia
511	Kyogase_Rokkaku_14	15	80	0	0	50	80	0	10	33.3333	100	36.8333	154	6	V+	Japan	Asia
512	Lambada	25	40	5	0	15	90	0	10	90	100	37.5	152	2	V+	JHI	Europe
513	Lark	10	40	0	0	5	0	0	10	66.6667	100	23.1667	101	2	Intermediate	JHI	Europe
514	Leninakanskij	40	60	80	100	25	80	0	10	100	100	59.5	143	6	V+	MW-USA	North America
515	Leonie	15	50	30	0	10	50	0	10	40	100	30.5	139	2	V+	JHI	Europe
516	Letizia	20	60	0	50	0	80	0	10	70	80	37	111	6	Intermediate	Italy	Europe
517	Liga	0	80	80	10	5	80	0	10	52.381	100	41.7381	152	2	V+	Germany	Europe
518	LINNET	5	50	90	50	75	90	0	10	65.2174	100	53.5217	130	2	V+	JHI	Europe
519	LION	60	50	30	0	90	0	0	10	57.1429	100	39.7143	124	2	Intermediate	France	Europe
520	Locale_Siciliano	0	40	0	0	10	90	0	10	46.1538	100	29.6154	113	2	Intermediate	Spain	Europe
521	Lombard	0	60	0	0	0	70	0	10	56.5217	75	27.1522	47	2	V-	Italy	Europe
522	Lonni	100	40	100	0	25	50	0	10	61.5385	100	48.6538	137	6	V+	JHI	Europe
523	Lorena	60	50	70	0	60	80	0	10	100	85	51.5	154	6	V+	JHI	Europe
524	Louise	5	50	30	0	15	80	0	10	100	100	39	140	2	V+	JHI	Europe
525	Ludmilla	10	60	30	0	80	60	0	10	76.4706	100	42.6471	144	6	V+	JHI	Europe
526	Luther	30	70	5	0	30	90	0	10	100	100	43.5	104	6	Intermediate	MW-USA	North America
527	Macotera	0	10	0	0	0	0	0	0	0	100	11	94	2	Intermediate	Spain	Europe
528	Magnolia	5	40	90	0	0	80	0	10	85.7143	100	41.0714	129	2	Intermediate	JHI	Europe
529	Mahogany	15	40	30	0	5	90	0	10	75	100	36.5	126	2	Intermediate	JHI	Europe
530	Maja	15	50	80	50	60	90	0	10	0	80	43.5	60	6	V-	PNW-USA	North America
531	Majestic	0	40	40	0	85	80	0	10	57.1429	100	41.2143	105	6	Intermediate	Italy	Europe
532	Malta	30	70	40	0	10	90	0	10	50	80	38	139	2	V+	JHI	Europe
533	Malwinta	20	30	60	100	5	50	0	10	80	100	45.5	152	2	V+	JHI	Europe
534	MANDY	25	60	80	0	40	90	0	10	54.5455	75	43.4545	137	6	V+	France	Europe
535	Manitou	10	50	0	0	0	50	0	10	68.4211	100	28.8421	110	6	Intermediate	JHI	Europe
536	Manolia	15	40	50	0	10	90	0	10	52.9412	100	36.7941	138	2	V+	JHI	Europe
537	Marado	60	50	90	0	5	80	0	10	56.25	100	45.125	129	6	Intermediate	JHI	Europe
538	Mariner	30	30	70	0	0	60	0	3	83.3333	100	37.6333	138	2	V+	JHI	Europe
539	Marinka	5	40	50	10	30	90	0	10	85.7143	100	42.0714	152	2	V+	JHI	Europe
540	Maris_Otter	0	50	20	0	5	100	0	10	38.4615	100	32.3462	137	2	V+	JHI	Europe
541	Maris_Trojan	25	50	5	0	5	60	0	10	71.4286	100	32.6429	154	2	V+	JHI	Europe
542	Maritim	80	50	95	0	15	90	0	10	69.2308	100	50.9231	147	2	V+	JHI	Europe
543	Maruchin_1	15	70	10	0	10	80	0	10	77.7778	100	37.2778	103	6	Intermediate	Japan	Asia
544	MASCARA	25	70	10	50	5	80	0	10	50	100	40	154	6	V+	France	Europe
545	Mattina	0	50	20	0	20	20	0	10	60	100	28	124	6	Intermediate	JHI	Europe
546	Mavlono	5	40	0	0	60	90	0	10	50	80	33.5	67	6	V-	ICARDA	Asia
547	McGregor	60	60	30	80	15	80	0	10	50	100	48.5	136	6	V+	Canada	North America
548	Mead	0	50	50	0	80	80	0	10	100	100	47	115	2	Intermediate	JHI	Europe
549	Medoc	0	40	5	0	5	30	0	10	84	100	27.4	128	2	Intermediate	JHI	Europe
550	Mercer	50	70	80	0	70	80	0	10	66.6667	100	52.6667	122	6	Intermediate	MW-USA	North America
551	MHHX011	0	60	50	10	15	70	0	10	50	100	36.5	124	2	Intermediate	JHI	Europe
552	Micuccio	0	40	0	0	0	30	0	10	73.3333	100	25.3333	112	6	Intermediate	Italy	Europe
553	Milena	5	80	95	0	75	80	0	10	75	100	52	131	2	V+	JHI	Europe
554	MILORE	40	40	90	0	15	80	0	10	100	100	47.5	152	6	V+	France	Europe
555	Mirco	80	70	80	0	5	90	0	10	58.3333	100	49.3333	124	6	Intermediate	JHI	Europe
556	Mirra	95	60	20	0	30	90	0	10	76.4706	100	48.1471	125	6	Intermediate	JHI	Europe
557	Mishima_41	0	20	0	0	0	0	0	10	0	75	10.5	118	2	Intermediate	Japan	Asia
558	MO_B1554	60	70	20	0	25	80	0	10	60	100	42.5	103	2	Intermediate	MW-USA	North America
559	MO_B2126	80	70	90	0	40	90	0	10	60.7143	100	54.0714	137	2	V+	MW-USA	North America
560	MO_B2169-19	5	50	40	0	5	60	0	10	50	100	32	121	2	Intermediate	MW-USA	North America
561	MO_B2171	0	70	25	0	5	90	0	10	100	100	40	110	2	Intermediate	MW-USA	North America
562	MO_B2186	60	40	60	0	75	80	0	10	77.7778	100	50.2778	124	2	Intermediate	MW-USA	North America
563	MO_B2247	50	50	10	50	50	80	0	10	75	100	47.5	138	2	V+	MW-USA	North America
564	MO_B2301	100	50	100	0	20	100	0	10	0	100	48	142	2	V+	MW-USA	North America
565	MO_B2319	40	70	5	100	60	90	0	10	0	100	47.5	152	2	V+	MW-USA	North America
566	MO_B2566	50	50	70	80	20	70	10	10	46.1538	100	50.6154	117	2	Intermediate	MW-USA	North America
567	MO_B2610	0	60	0	0	5	90	0	10	92.8571	100	35.7857	113	2	Intermediate	MW-USA	North America
568	MO_B2612	10	60	80	0	50	90	0	10	60	100	46	122	2	Intermediate	MW-USA	North America
569	MO_B2677	25	50	100	10	15	70	0	10	10	100	39	154	2	V+	MW-USA	North America
570	MO_B2797	10	60	70	0	85	80	0	10	44.4444	100	45.9444	139	2	V+	MW-USA	North America
571	MO_B400	5	80	80	0	30	0	0	10	45.4545	100	35.0455	109	2	Intermediate	MW-USA	North America
572	MO_B475	100	80	100	100	80	90	3	10	61.5385	100	72.4538	116	2	Intermediate	MW-USA	North America
573	MO_B699	0	80	0	10	0	0	0	10	78.5714	85	26.3571	60	2	V-	MW-USA	North America
574	MO_B969	75	60	60	80	60	80	10	10	0	80	51.5	112	2	Intermediate	MW-USA	North America
575	Modeibeia	5	30	0	0	0	80	0	10	62.963	100	28.7963	126	6	Intermediate	Spain	Europe
576	Montage	0	60	10	50	70	80	0	10	0	100	38	152	2	V+	JHI	Europe
577	Moonshine	5	60	35	0	75	80	0	10	0	75	34	124	2	Intermediate	JHI	Europe
578	Mortimer	0	50	100	0	40	90	0	10	33.3333	100	42.3333	132	2	V+	JHI	Europe
579	Motzli_9/55	0	60	5	0	0	0	0	10	45.4545	100	22.0455	58	6	V-	Spain	Europe
580	Mumie_Pori	0	50	20	100	30	90	0	10	81.25	100	48.125	111	6	Intermediate	MW-USA	North America
581	Murasakimugi	20	70	5	0	15	90	0	10	83.3333	100	39.3333	105	6	Intermediate	Japan	Asia
582	Murcie	15	50	70	0	5	60	0	10	72.7273	100	38.2727	145	2	V+	JHI	Europe
583	Muscat	15	50	20	0	15	60	0	10	62.5	100	33.25	135	6	V+	JHI	Europe
584	MW_08-09	15	60	70	0	25	90	0	10	100	100	47	106	6	Intermediate	Hungary	Europe
585	MW09S4076-001	5	30	30	0	30	90	0	10	40	100	33.5	57	6	V-	MW-USA	North America
586	MW09S4076-002	60	40	100	80	75	80	0	10	100	100	64.5	58	6	V-	MW-USA	North America
587	MW09S4078-001	5	60	50	0	75	0	0	10	72.7273	100	37.2727	52	6	V-	MW-USA	North America
588	MW09S4078-002	0	70	0	0	5	60	0	10	36.3636	100	28.1364	48	6	V-	MW-USA	North America
589	MW09S4080-001	0	70	0	0	0	80	0	0	66.6667	100	31.6667	NA	6	Intermediate	MW-USA	North America
590	MW09S4082-001	10	50	30	0	15	80	0	10	0	100	29.5	61	6	V-	MW-USA	North America
591	MW09S4085-001	50	60	70	0	80	80	0	10	66.6667	80	49.6667	57	6	V-	MW-USA	North America
592	MW09S4086-001	50	50	100	0	85	90	0	10	100	100	58.5	69	6	V-	MW-USA	North America
593	MW10S4116-001	40	70	0	0	0	0	0	7	50	100	26.7	58	6	V-	MW-USA	North America
594	MW10S4116-002	0	40	0	0	0	0	0	2	77.7778	100	21.9778	60	6	V-	MW-USA	North America
595	MW10S4116-003	0	40	0	0	0	0	0	10	33.3333	100	18.3333	53	6	V-	MW-USA	North America
596	MW10S4116-004	0	30	0	0	0	0	0	0	57.1429	85	17.2143	56	6	V-	MW-USA	North America
597	MW10S4116-005	0	30	5	0	0	0	0	10	20	100	16.5	47	6	V-	MW-USA	North America
598	MW10S4118-001	0	30	0	0	0	0	0	4	36.3636	100	17.0364	55	6	V-	MW-USA	North America
599	MW10S4118-002	0	30	0	0	0	0	0	10	43.75	100	18.375	75	6	Intermediate	MW-USA	North America
600	MW10S4118-003	0	50	5	0	0	0	0	10	12.5	100	17.75	61	6	V-	MW-USA	North America
601	MW10S4118-004	0	40	0	0	0	0	0	10	27.2727	100	17.7273	60	6	V-	MW-USA	North America
602	MW10S4118-005	0	30	0	0	0	0	0	10	9.09091	100	14.9091	64	6	V-	MW-USA	North America
603	MW10S4118-006	0	50	5	0	0	0	0	4	33.3333	100	19.2333	60	6	V-	MW-USA	North America
604	MW10S4120-001	10	50	0	0	5	0	0	10	36.3636	100	21.1364	56	6	V-	MW-USA	North America
605	MW10S4120-002	0	50	0	0	0	0	0	10	44.4444	100	20.4444	61	6	V-	MW-USA	North America
606	MW10S4120-003	0	50	0	0	0	0	0	6	50	100	20.6	63	6	V-	MW-USA	North America
607	MW10S4120-004	0	40	0	0	0	0	0	10	91.6667	100	24.1667	60	6	V-	MW-USA	North America
608	MW10S4120-005	0	30	0	0	0	0	0	10	0	100	14	66	6	V-	MW-USA	North America
609	MW10S4120-006	0	30	5	0	0	0	0	10	20	100	16.5	54	6	V-	MW-USA	North America
610	MW10S4120-007	0	30	0	0	5	0	0	1	33.3333	100	16.9333	60	6	V-	MW-USA	North America
611	MW10S4120-008	0	30	5	0	5	0	0	10	43.75	100	19.375	58	6	V-	MW-USA	North America
612	MW10S4122-001	0	40	0	0	0	0	0	10	12.5	100	16.25	60	6	V-	MW-USA	North America
613	MW10S4122-002	0	40	0	0	5	0	0	5	0	100	15	60	6	V-	MW-USA	North America
614	MW10S4122-003	0	30	0	0	0	0	0	2	66.6667	100	19.8667	56	6	V-	MW-USA	North America
615	MW10S4122-004	5	20	0	0	0	0	0	5	21.0526	100	15.1053	64	6	V-	MW-USA	North America
616	MW10S4122-005	0	30	0	0	0	80	0	5	50	100	26.5	58	6	V-	MW-USA	North America
617	MW10S4122-006	0	40	20	50	0	0	0	10	66.6667	100	28.6667	57	6	V-	MW-USA	North America
618	MW10S4122-007	0	60	0	0	0	0	0	10	0	100	17	54	6	V-	MW-USA	North America
619	MW10S4122-008	0	50	5	0	15	0	0	10	66.6667	100	24.6667	53	6	V-	MW-USA	North America
620	MYSTIC	25	70	60	0	75	80	0	10	33.3333	75	42.8333	129	2	Intermediate	France	Europe
621	Mystique	0	60	90	0	30	60	0	10	60	100	41	130	2	V+	JHI	Europe
622	Naomie	15	50	10	0	10	90	0	10	66.6667	100	35.1667	154	6	V+	JHI	Europe
623	Naturel	25	60	90	0	15	80	0	10	73.3333	100	45.3333	112	2	Intermediate	Spain	Europe
624	NB03437	5	40	40	50	30	100	10	10	0	80	36.5	138	6	V+	MW-USA	North America
625	NB07410	0	50	70	30	40	100	70	10	55.5556	100	52.5556	117	6	Intermediate	MW-USA	North America
626	NB07411	0	40	100	80	75	90	60	10	0	100	55.5	139	6	V+	MW-USA	North America
627	NB07412	30	50	100	80	5	90	35	10	38.4615	75	51.3462	139	6	V+	MW-USA	North America
628	NB08428	30	40	80	0	75	90	0	10	60	65	45	123	6	Intermediate	MW-USA	North America
629	NB09404	0	30	80	100	70	90	0	10	25	80	48.5	130	6	V+	MW-USA	North America
630	NB09405	10	40	90	0	90	70	0	10	37.5	100	44.75	147	6	V+	MW-USA	North America
631	NB09409	100	40	50	90	5	80	35	10	0	70	48	146	6	V+	MW-USA	North America
632	NB09410	15	40	100	80	5	70	85	10	0	100	50.5	118	6	Intermediate	MW-USA	North America
633	NB09425	0	30	30	50	50	90	80	10	0	100	44	121	6	Intermediate	MW-USA	North America
634	NB09427	15	30	100	100	30	60	35	10	100	60	54	126	6	Intermediate	MW-USA	North America
635	NB09430	40	30	100	100	5	80	90	10	0	70	52.5	123	6	Intermediate	MW-USA	North America
636	NB09432	100	60	60	80	30	90	100	10	50	70	65	133	6	V+	MW-USA	North America
637	NB09433	15	50	100	100	5	80	100	10	100	70	63	135	6	V+	MW-USA	North America
638	NB09434	70	30	30	10	40	80	20	10	50	100	44	116	6	Intermediate	MW-USA	North America
639	NB09437	20	30	30	90	25	60	90	10	0	75	43	123	6	Intermediate	MW-USA	North America
640	NB09439	40	40	100	50	15	90	70	10	40	65	52	136	6	V+	MW-USA	North America
641	NB09440	15	60	5	80	15	80	15	10	25	100	40.5	131	6	V+	MW-USA	North America
642	NB09441	50	50	60	80	80	90	0	10	50	100	57	126	6	Intermediate	MW-USA	North America
643	NB10403	10	50	70	100	80	80	0	10	58.8235	100	55.8824	137	6	V+	MW-USA	North America
644	NB10404	20	40	40	80	40	80	95	10	0	80	48.5	122	6	Intermediate	MW-USA	North America
645	NB10406	30	50	100	100	20	70	0	10	71.4286	100	55.1429	132	6	V+	MW-USA	North America
646	NB10409	20	60	20	100	60	100	0	10	53.8462	100	52.3846	137	6	V+	MW-USA	North America
647	NB10410	5	40	80	80	30	90	5	10	50	100	49	123	6	Intermediate	MW-USA	North America
648	NB10417	0	60	100	100	5	90	15	10	100	85	56.5	128	6	Intermediate	MW-USA	North America
649	NB10419	90	50	60	50	75	90	50	10	75	70	62	114	6	Intermediate	MW-USA	North America
650	NB10420	70	50	90	10	25	0	0	10	33.3333	100	38.8333	139	6	V+	MW-USA	North America
651	NB10421	5	30	60	0	60	90	75	10	0	75	40.5	123	6	Intermediate	MW-USA	North America
652	NB10425	25	30	90	0	75	90	0	10	0	75	39.5	123	6	Intermediate	MW-USA	North America
653	NB10434	95	30	100	0	0	100	0	10	81.8182	85	50.1818	152	6	V+	MW-USA	North America
654	NB10437	25	60	80	0	40	80	0	10	93.75	100	48.875	131	6	V+	MW-USA	North America
655	NB10439	10	50	70	10	60	90	60	10	20	75	45.5	121	6	Intermediate	MW-USA	North America
656	NB10440	95	50	100	0	30	100	0	10	16.6667	100	50.1667	121	6	Intermediate	MW-USA	North America
657	NB10444	50	70	70	0	85	90	15	10	100	100	59	123	6	Intermediate	MW-USA	North America
658	NB99845	30	40	100	100	5	100	10	10	22.2222	100	51.7222	129	6	Intermediate	MW-USA	North America
659	NB99875	100	40	60	100	50	100	10	10	80	100	65	112	6	Intermediate	MW-USA	North America
660	Nectaria	10	60	50	0	20	40	0	10	80	100	37	152	2	V+	France	Europe
661	NEFTA	5	60	30	0	60	80	0	10	72.2222	100	41.7222	126	2	Intermediate	France	Europe
662	NIKA	70	50	90	0	0	30	0	10	80	100	43	138	2	V+	France	Europe
663	Nikel	30	40	10	0	15	80	0	10	68.75	100	35.375	128	6	Intermediate	Italy	Europe
664	Nocturne	15	50	30	0	5	90	0	10	100	80	38	135	2	V+	JHI	Europe
665	Nomigun_Zairai	30	40	35	0	0	80	0	10	50	100	34.5	115	6	Intermediate	Japan	Asia
666	NSL_97-6002	5	70	10	10	0	50	0	10	92.8571	100	34.7857	147	2	V+	JHI	Europe
667	Nure	5	40	0	0	0	0	0	10	38.4615	100	19.3462	125	2	Intermediate	JHI	Europe
668	OBADV11-13	15	40	40	0	5	90	0	10	41.6667	100	34.1667	76	6	Intermediate	PNW-USA	North America
669	OBADV11-14	5	40	20	0	0	90	0	10	72.7273	100	33.7727	99	6	Intermediate	PNW-USA	North America
670	OBADV11-17	0	50	70	80	15	80	0	10	70.5882	100	47.5588	91	6	Intermediate	PNW-USA	North America
671	OBADV11-2	100	50	100	0	70	90	0	10	80	80	58	89	6	Intermediate	PNW-USA	North America
672	OBADV11-26	5	30	20	50	80	90	0	10	82.3529	100	46.7353	89	6	Intermediate	PNW-USA	North America
673	OBADV11-29	60	50	10	80	0	80	3	10	100	70	46.3	89	6	Intermediate	PNW-USA	North America
674	OBADV11-30	25	40	80	100	15	90	0	10	58.3333	100	51.8333	78	6	Intermediate	PNW-USA	North America
675	OBADV11-31	5	40	80	10	75	90	0	10	20	100	43	85	6	Intermediate	PNW-USA	North America
676	OBADV11-6	15	30	30	0	70	80	0	10	66.6667	80	38.1667	71	6	V-	PNW-USA	North America
677	OH_B62-1427	25	70	90	0	10	70	0	10	70	100	44.5	110	6	Intermediate	MW-USA	North America
678	Ohio-1	5	60	100	0	20	100	0	10	0	100	39.5	114	6	Intermediate	MW-USA	North America
679	Oldambtster	0	70	90	0	80	70	0	10	75	100	49.5	140	6	V+	MW-USA	North America
680	ONDINE	5	40	60	0	50	50	0	10	100	100	41.5	126	2	Intermediate	France	Europe
681	Ongjin_Covered_3	30	70	20	0	20	90	0	10	0	100	34	127	2	Intermediate	Japan	Asia
682	Onice	0	40	20	0	50	100	0	10	0	100	32	114	6	Intermediate	JHI	Europe
683	Opal	0	50	10	0	5	80	0	10	84.2105	100	33.9211	139	2	V+	JHI	Europe
684	OR101	0	30	0	0	0	0	0	10	73.3333	100	21.3333	56	6	V-	PNW-USA	North America
685	OR102	10	40	40	0	5	80	0	10	81.8182	100	36.6818	120	6	Intermediate	PNW-USA	North America
686	OR103	0	40	0	0	0	0	0	10	80	100	23	60	6	V-	PNW-USA	North America
687	OR104	20	40	90	0	30	90	0	10	91.6667	100	47.1667	137	6	V+	PNW-USA	North America
688	OR105	40	50	70	0	20	90	0	10	80	100	46	77	6	Intermediate	PNW-USA	North America
689	OR106	0	20	60	50	15	80	0	10	50	100	38.5	84	6	Intermediate	PNW-USA	North America
690	OR107	0	20	0	0	0	0	0	10	35.7143	100	16.5714	124	6	Intermediate	PNW-USA	North America
691	OR108	5	40	100	100	0	90	0	10	64.2857	100	50.9286	89	6	Intermediate	PNW-USA	North America
692	OR109	60	40	100	10	30	90	0	10	40	100	48	125	6	Intermediate	PNW-USA	North America
693	OR110	40	50	40	80	20	80	0	10	75	75	47	154	6	V+	PNW-USA	North America
694	OR111	0	60	0	0	0	80	0	10	60	100	31	64	6	V-	PNW-USA	North America
695	OR112	0	20	80	0	60	80	0	10	44.4444	100	39.4444	80	6	Intermediate	PNW-USA	North America
696	OR113	0	30	20	0	50	80	0	10	100	60	35	83	6	Intermediate	PNW-USA	North America
697	OR114	5	40	30	0	15	90	0	3	71.4286	100	35.4429	72	6	V-	PNW-USA	North America
698	OR76	15	30	90	0	90	80	0	10	81.8182	100	49.6818	103	6	Intermediate	PNW-USA	North America
699	OR77	10	40	40	20	5	50	0	10	25	100	30	130	6	V+	PNW-USA	North America
700	OR813	70	60	60	0	80	80	0	10	62.5	100	52.25	117	6	Intermediate	PNW-USA	North America
701	OR815	60	50	50	0	15	70	0	10	50	100	40.5	122	6	Intermediate	PNW-USA	North America
702	OR816	30	30	60	0	70	80	0	10	46.1538	100	42.6154	131	6	V+	PNW-USA	North America
703	OR91	5	30	50	0	0	50	0	10	33.3333	100	27.8333	68	6	V-	PNW-USA	North America
704	OR915	15	20	5	30	5	50	0	10	28.5714	100	26.3571	69	6	V-	PNW-USA	North America
705	OR92	30	30	60	0	10	80	0	10	0	100	32	71	6	V-	PNW-USA	North America
706	Orchidea	80	60	80	0	5	70	0	10	70	100	47.5	152	2	V+	Italy	Europe
707	ORFEE	5	50	70	100	0	80	0	10	71.4286	100	48.6429	121	2	Intermediate	France	Europe
708	Orria	0	50	0	0	5	0	0	10	47.3684	100	21.2368	77	6	Intermediate	Spain	Europe
709	Orza-96	0	60	0	0	5	80	0	10	86.6667	100	34.1667	50	2	V-	Spain	Europe
710	Osiris	0	10	0	0	0	0	0	10	75	100	19.5	48	6	V-	JHI	Europe
711	Osomugi	5	50	0	0	25	70	0	10	33.3333	100	29.3333	104	6	Intermediate	Japan	Asia
712	Ou_2	60	40	10	0	50	90	0	10	85.7143	100	44.5714	121	6	Intermediate	Japan	Asia
713	Outlook	25	50	30	0	30	50	0	10	66.6667	100	36.1667	136	2	V+	JHI	Europe
714	P-713	15	40	100	50	40	90	5	10	0	100	45	152	6	V+	MW-USA	North America
715	P-721	25	60	100	33	5	90	70	10	60	100	55.3	103	6	Intermediate	MW-USA	North America
716	P-954	5	60	100	100	10	90	0	10	0	100	47.5	77	6	Intermediate	MW-USA	North America
717	Panda	25	40	10	0	5	70	0	10	51.8519	100	31.1852	89	2	Intermediate	JHI	Europe
718	Parasol	10	60	10	0	20	50	0	10	60	100	32	129	2	Intermediate	JHI	Europe
719	Passport	10	60	20	0	0	60	0	10	40	100	30	111	6	Intermediate	JHI	Europe
720	Patricia	10	60	100	10	75	20	0	10	25	100	41	106	6	Intermediate	JHI	Europe
721	Pedigree	0	40	10	20	5	0	3	10	100	100	28.8	133	2	V+	JHI	Europe
722	Pennrad	15	40	80	0	0	90	0	10	100	100	43.5	127	6	Intermediate	MW-USA	North America
723	Peragis_mittelfruhe_II	40	40	80	0	60	80	0	10	25	100	43.5	126	6	Intermediate	MW-USA	North America
724	Perga	0	40	40	0	0	80	0	10	82.3529	100	35.2353	47	6	V-	Italy	Europe
725	Peridot	15	30	30	0	30	90	0	10	100	100	40.5	135	2	V+	JHI	Europe
726	PI_327842_	10	60	30	0	15	0	0	10	53.8462	100	27.8846	126	6	Intermediate	#N/A	#N/A
727	PI_327853	0	70	30	0	30	90	0	10	85	100	41.5	100	6	Intermediate	MW-USA	North America
728	PI_327862	50	70	30	0	5	90	0	10	86.3636	100	44.1364	129	6	Intermediate	MW-USA	North America
729	PI182602	60	20	80	50	75	50	0	10	46.6667	100	49.1667	NA	6	Intermediate	USA	North America
730	PI294773	5	60	70	100	50	90	0	10	0	100	48.5	NA	6	Intermediate	USA	North America
731	PI327603	50	70	90	50	70	70	0	10	62.5	100	57.25	NA	6	Intermediate	USA	North America
732	PI327604	20	50	10	0	90	70	0	10	100	85	43.5	NA	6	Intermediate	USA	North America
733	PI327702	100	70	70	100	75	90	0	10	77.7778	80	67.2778	NA	NA	Intermediate	USA	North America
734	PI327709	40	70	80	50	75	100	15	10	66.6667	100	60.6667	NA	6	Intermediate	USA	North America
735	PI327764	75	50	100	80	75	90	15	10	83.3333	100	67.8333	NA	6	Intermediate	USA	North America
736	PI327827	30	60	100	0	60	80	0	10	100	85	52.5	NA	6	Intermediate	USA	North America
737	PI340977	30	40	100	100	95	90	15	10	84.6154	100	66.4615	NA	6	Intermediate	USA	North America
738	PI345736	60	40	70	0	20	80	0	10	50	100	43	NA	6	Intermediate	USA	North America
739	PI372107	0	60	40	80	80	80	0	10	33.3333	65	44.8333	NA	6	Intermediate	USA	North America
740	PI384456	60	40	80	100	10	90	5	10	40	100	53.5	NA	NA	Intermediate	USA	North America
741	PI420639	20	60	100	0	50	90	15	10	52.9412	100	49.7941	NA	NA	Intermediate	USA	North America
742	PI499338	70	60	90	0	10	90	0	10	50	100	48	NA	2	Intermediate	USA	North America
743	PI640031	10	40	40	100	75	90	0	10	0	100	46.5	NA	6	Intermediate	USA	North America
744	PI78786	95	70	70	0	15	90	0	10	66.6667	100	51.6667	NA	6	Intermediate	USA	North America
745	PI87835	50	50	90	80	70	90	100	10	100	100	74	NA	NA	Intermediate	USA	North America
746	PIAF	5	40	60	0	15	90	0	3	52.9412	100	36.5941	111	6	Intermediate	France	Europe
747	Pilastro	0	50	0	0	0	90	0	10	60	75	28.5	64	6	V-	JHI	Europe
748	Pirate	5	60	90	0	5	80	0	10	100	70	42	113	6	Intermediate	JHI	Europe
749	Plaisant	0	50	0	50	40	90	0	10	83.3333	100	42.3333	117	6	Intermediate	JHI	Europe
750	Platine	5	60	70	0	10	90	0	10	56.25	80	38.125	125	2	Intermediate	JHI	Europe
751	PO71DH-104	40	50	90	0	20	100	0	10	44.4444	100	45.4444	90	6	Intermediate	PNW-USA	North America
752	PO71DH-84	100	30	5	90	50	90	0	10	66.6667	80	52.1667	126	6	Intermediate	PNW-USA	North America
753	PO71DH-87	0	20	10	0	5	70	0	10	90	80	28.5	133	6	V+	PNW-USA	North America
754	PO71DH-94	0	50	10	0	60	40	0	10	55.5556	100	32.5556	122	6	Intermediate	PNW-USA	North America
755	Ponente	0	70	10	0	5	60	0	10	59.375	100	31.4375	101	6	Intermediate	JHI	Europe
756	Portrait	5	60	5	0	30	90	0	10	58.8235	100	35.8824	152	2	V+	JHI	Europe
757	Posaune	20	60	50	50	0	60	0	10	50	100	40	116	2	Intermediate	JHI	Europe
758	Precoz_de_Cadreita	0	20	0	0	0	0	0	10	72.2222	100	20.2222	57	6	V-	Spain	Europe
759	Prelude	0	70	30	50	10	90	0	10	100	100	46	153	2	V+	JHI	Europe
760	PREMUDA	10	50	70	0	10	90	0	10	33.3333	100	37.3333	136	2	V+	France	Europe
761	Princess	0	40	50	0	10	80	0	10	71.4286	100	36.1429	152	6	V+	JHI	Europe
762	Professeur_Damseaux	5	50	90	50	5	80	0	10	77.7778	100	46.7778	152	6	V+	MW-USA	North America
763	Puffin	0	50	0	0	15	60	0	10	66.6667	100	30.1667	126	2	Intermediate	JHI	Europe
764	Pulodiy	0	30	0	0	0	0	0	6	65	100	20.1	48	6	V-	ICARDA	Asia
765	PYT211-10	80	50	10	50	80	90	0	10	62.5	100	53.25	64	6	V-	PNW-USA	North America
766	PYT211-6	0	40	0	0	30	30	0	10	76.9231	100	28.6923	57	6	V-	PNW-USA	North America
767	Qizilqorgon	0	40	0	0	0	10	0	4	60	100	21.4	60	6	V-	ICARDA	Asia
768	Ragusa	5	40	0	0	0	60	0	10	66.6667	100	28.1667	72	6	V-	Spain	Europe
769	Ravel	50	40	20	0	0	70	0	10	80	100	37	132	2	V+	JHI	Europe
770	Ray	25	70	30	80	70	90	0	10	46.1538	100	52.1154	154	6	V+	MW-USA	North America
771	Rebelle	10	50	30	0	5	30	0	10	80	100	31.5	94	6	Intermediate	Italy	Europe
772	Red	5	80	60	0	5	100	0	10	100	100	46	139	2	V+	Italy	Europe
773	REGALIA	0	70	0	0	20	90	0	10	60	100	35	129	6	Intermediate	France	Europe
774	Reinette	0	40	10	50	10	50	0	10	52.6316	100	32.2632	132	2	V+	Spain	Europe
775	Retriever	15	40	40	0	10	100	0	10	0	100	31.5	154	2	V+	JHI	Europe
776	REVUE	0	40	10	0	0	70	0	10	72.7273	100	30.2727	127	2	Intermediate	France	Europe
777	RHYTHM	5	60	10	0	80	0	0	10	20	100	28.5	136	2	V+	JHI	Europe
778	Robur	5	50	0	0	25	0	0	10	84.6154	100	27.4615	125	6	Intermediate	JHI	Europe
779	Saffron	0	70	50	0	0	50	0	10	25	90	29.5	129	2	Intermediate	JHI	Europe
780	Saigon	10	50	10	0	40	80	0	10	72.7273	100	37.2727	139	2	V+	JHI	Europe
781	SALAMANDRE	0	70	20	0	20	80	0	10	61.9048	75	33.6905	126	2	Intermediate	France	Europe
782	Samson	15	60	60	0	10	50	0	10	77.7778	100	38.2778	111	6	Intermediate	Italy	Europe
783	Sancheong_Covered_2	25	40	20	0	80	90	0	10	50	100	41.5	84	6	Intermediate	Japan	Asia
784	SASKIA	5	40	10	0	25	80	0	10	100	100	37	122	6	Intermediate	France	Europe
785	Saturn	0	60	20	100	40	90	0	10	73.6842	100	49.3684	132	6	V+	France	Europe
786	SBCC037	0	30	10	0	0	0	0	10	50	100	20	64	6	V-	Spain	Europe
787	SBCC058	0	40	0	0	0	0	0	10	64.2857	100	21.4286	74	6	Intermediate	Spain	Europe
788	SBCC131	0	60	0	0	0	80	0	10	57.1429	100	30.7143	112	6	Intermediate	Spain	Europe
789	SBCC145	0	40	0	0	0	0	0	10	47.3684	100	19.7368	52	6	V-	Spain	Europe
790	Scala	30	60	90	100	80	80	0	10	28.5714	100	57.8571	152	2	V+	Germany	Europe
791	Scio	5	40	70	80	50	80	10	10	100	75	52	75	6	Intermediate	PNW-USA	North America
792	Scylla	0	60	100	20	15	90	0	10	100	100	49.5	138	2	V+	JHI	Europe
793	SELECTION	5	60	70	0	5	80	0	10	63.1579	100	39.3158	151	2	V+	JHI	Europe
794	Selvaggio	5	60	0	0	75	70	0	10	75	100	39.5	129	6	Intermediate	Italy	Europe
795	Senta	50	40	90	0	70	0	0	10	66.6667	100	42.6667	139	6	V+	JHI	Europe
796	Sereno	15	50	40	0	0	80	0	10	54.5455	100	34.9545	123	6	Intermediate	Italy	Europe
797	Shakkinkiri	10	60	40	0	5	80	0	10	55.5556	100	36.0556	83	6	Intermediate	Japan	Asia
798	Shemakha_1	0	60	0	0	0	50	0	10	75	100	29.5	128	6	Intermediate	Japan	Asia
799	Solen	20	50	30	0	20	60	0	10	72.7273	100	36.2727	118	6	Intermediate	Italy	Europe
800	Sombrero	0	70	5	50	5	80	0	10	50	100	37	127	2	Intermediate	JHI	Europe
801	Sonic	25	70	30	0	0	60	0	10	72.7273	100	36.7727	117	2	Intermediate	JHI	Europe
802	Sonja	25	70	30	0	60	50	0	10	0	100	34.5	139	2	V+	JHI	Europe
803	Sonora	10	60	15	0	20	40	0	10	100	100	35.5	121	6	Intermediate	JHI	Europe
804	Sountate_1/61	0	30	0	0	80	0	0	3	47.3684	100	26.0368	54	6	V-	Spain	Europe
805	SPHINX	95	50	0	80	0	90	0	10	62.5	100	48.75	123	6	Intermediate	France	Europe
806	Spinner	5	70	20	0	75	80	0	10	63.6364	100	42.3636	147	2	V+	JHI	Europe
807	Spirit	0	60	10	0	15	50	0	10	66.6667	90	30.1667	154	2	V+	JHI	Europe
808	SPLENDID	0	40	30	0	5	90	0	10	52.6316	100	32.7632	120	2	Intermediate	France	Europe
809	Sprite	10	50	0	0	25	90	0	10	84.6154	100	36.9615	111	2	Intermediate	JHI	Europe
810	Steeple	15	60	40	0	5	50	0	10	42.8571	100	32.2857	123	2	Intermediate	JHI	Europe
811	Strider	20	20	30	30	0	80	0	10	16.6667	75	28.1667	124	6	Intermediate	PNW-USA	North America
812	Sumo	10	60	5	0	10	50	0	10	92.8571	100	33.7857	82	6	Intermediate	JHI	Europe
813	Sunrise	5	60	20	0	30	0	0	10	53.8462	100	27.8846	152	2	V+	JHI	Europe
814	Surtees	0	60	0	0	0	60	0	5	50	100	27.5	154	2	V+	JHI	Europe
815	SW_165	15	60	50	0	70	70	0	10	54.5455	100	42.9545	129	2	Intermediate	JHI	Europe
816	SW_Alison	5	60	0	0	0	0	0	10	43.75	100	21.875	84	2	Intermediate	JHI	Europe
817	SW_Farrier	5	60	0	0	5	70	0	10	16.6667	100	26.6667	133	2	V+	JHI	Europe
818	SW_Norma	0	60	70	0	70	70	0	10	68.4211	100	44.8421	145	2	V+	JHI	Europe
819	Swallow	0	60	20	0	5	80	0	10	37.5	100	31.25	113	2	Intermediate	JHI	Europe
820	Tabetha	0	60	10	0	15	90	0	10	68.75	100	35.375	131	2	V+	JHI	Europe
821	Taghighachte_8/49	0	40	0	0	0	0	0	5	62.5	100	20.75	53	6	V-	Spain	Europe
822	Taghighachte_8/9	0	30	0	0	0	0	0	10	61.1111	100	20.1111	53	6	V-	Spain	Europe
823	Takayama_Sangatsu_1	0	70	70	0	0	90	0	10	100	100	44	152	6	V+	Japan	Asia
824	Tamaris	15	60	5	0	40	80	0	10	86.6667	100	39.6667	117	6	Intermediate	Japan	Asia
825	TAMBAR_501	10	60	65	80	80	90	15	10	0	100	51	132	6	V+	USA	North America
826	Tapir	0	20	0	0	0	0	0	10	58.3333	100	18.8333	113	6	Intermediate	JHI	Europe
827	Target	60	40	60	0	0	90	0	10	33.3333	75	36.8333	136	2	V+	JHI	Europe
828	Tarm-92	10	60	20	0	5	80	0	10	71.4286	100	35.6429	48	2	V-	Spain	Europe
829	Tea	0	40	0	0	0	0	0	0	26.6667	100	16.6667	57	2	V-	JHI	Europe
830	Tempo	15	60	10	0	80	20	0	10	50	100	34.5	132	2	V+	JHI	Europe
831	Tennesee_Winter	50	70	90	0	50	90	0	10	42.8571	100	50.2857	139	6	V+	MW-USA	North America
832	Tibilisi_7	5	50	0	0	0	90	0	1	54.5455	100	30.0545	134	6	V+	Japan	Asia
833	Tiffany	10	60	60	10	30	100	0	10	63.6364	85	42.8636	153	2	V+	JHI	Europe
834	Tilek	0	30	0	0	0	0	0	2	80	100	21.2	47	2	V-	ICARDA	Asia
835	Tipper	10	70	10	0	5	70	0	10	69.2308	100	34.4231	152	2	V+	Italy	Europe
836	Toffee	15	40	0	0	5	90	0	10	33.3333	75	26.8333	116	2	Intermediate	JHI	Europe
837	Tokak	5	50	30	0	0	90	0	10	46.1538	100	33.1154	48	2	V-	Spain	Europe
838	Torrent	0	40	70	0	5	0	0	10	53.3333	100	27.8333	140	2	V+	JHI	Europe
839	TOSCA	5	40	10	0	5	20	0	10	52.1739	75	21.7174	146	2	V+	JHI	Europe
840	Trasimeno	30	50	0	0	25	50	0	10	72.7273	100	33.7727	152	2	V+	JHI	Europe
841	Trebbia	0	50	10	0	10	90	0	10	47.0588	100	31.7059	152	6	V+	JHI	Europe
842	Tria	10	40	20	0	20	50	0	10	64.2857	100	31.4286	132	2	V+	JHI	Europe
843	Tschermaks	5	40	60	0	10	90	0	10	66.6667	100	38.1667	139	2	V+	JHI	Europe
844	Tucker	20	40	10	0	0	70	0	10	80	100	33	116	2	Intermediate	JHI	Europe
845	TUDOR	30	40	90	10	15	80	0	10	57.1429	100	43.2143	154	2	V+	JHI	Europe
846	Turine	25	40	60	0	10	30	0	10	16.6667	80	27.1667	101	2	Intermediate	JHI	Europe
847	Turkey_87	0	50	70	0	10	80	0	10	50	100	37	145	2	V+	Japan	Asia
848	Ukawa_Omugi	0	60	0	0	15	80	0	10	50	100	31.5	120	6	Intermediate	Japan	Asia
849	Usumaki	0	50	0	0	0	70	0	10	42.8571	100	27.2857	118	6	Intermediate	Japan	Asia
850	VA06H-79	0	70	0	0	80	50	0	10	25	100	33.5	131	6	V+	E-USA	North America
851	VA07H-31WS	10	50	30	0	15	90	0	10	85.7143	100	39.0714	118	6	Intermediate	E-USA	North America
852	VA08B-109	5	60	100	0	10	90	0	10	100	100	47.5	127	2	Intermediate	E-USA	North America
853	VA08B-85	10	60	80	100	30	90	5	10	87.5	80	55.25	124	6	Intermediate	E-USA	North America
854	VA09H-4	0	60	10	0	0	60	0	10	100	75	31.5	118	6	Intermediate	E-USA	North America
855	Vanessa	0	50	30	0	25	60	0	10	52.381	85	31.2381	136	2	V+	JHI	Europe
856	Verdant	5	70	50	0	40	20	0	10	92.8571	75	36.2857	135	6	V+	PNW-USA	North America
857	Verticale	10	50	30	100	25	70	0	10	42.8571	85	42.2857	152	2	V+	JHI	Europe
858	Vertige	0	60	50	33	25	60	0	10	77.7778	100	41.5778	110	2	Intermediate	Italy	Europe
859	VERTURIA	25	50	70	80	15	40	0	10	47.619	100	43.7619	126	2	Intermediate	France	Europe
860	VESTALE	0	60	70	0	20	90	0	10	75	100	42.5	122	2	Intermediate	France	Europe
861	Vesuvius	5	30	0	0	30	50	0	10	76.9231	100	30.1923	125	2	Intermediate	JHI	Europe
862	Vetulio	10	70	60	0	30	90	0	10	85.7143	100	45.5714	139	6	V+	Italy	Europe
863	Violetta	20	60	30	0	25	90	0	10	68.75	100	40.375	143	2	V+	Germany	Europe
864	Vivaldi	0	40	90	0	60	70	0	10	0	100	37	122	2	Intermediate	JHI	Europe
865	Vogelsanger_Gold	5	50	70	20	10	0	0	10	50	100	31.5	124	6	Intermediate	JHI	Europe
866	Volley	0	50	80	0	5	80	0	10	50	100	37.5	116	2	Intermediate	JHI	Europe
867	WB_031031	0	50	0	0	10	0	0	10	80	100	25	122	2	Intermediate	JHI	Europe
868	Weaver	0	40	10	0	0	90	0	10	40	100	29	134	2	V+	JHI	Europe
869	Wigwam	15	50	0	0	5	70	0	10	50	100	30	122	2	Intermediate	JHI	Europe
870	Willow	40	50	20	0	15	90	0	10	72.7273	65	36.2727	126	2	Intermediate	JHI	Europe
871	Winner	0	30	70	0	10	80	0	10	77.2727	100	37.7273	130	2	V+	JHI	Europe
872	Winter_Gerst	15	50	50	0	15	90	0	10	66.6667	100	39.6667	140	6	V+	MW-USA	North America
873	Wintmalt	95	50	10	0	5	80	0	10	25	100	37.5	152	2	V+	JHI	Europe
874	Wizard	10	50	30	0	5	90	0	10	72.7273	100	36.7727	152	2	V+	JHI	Europe
875	Wombat	0	40	20	0	5	90	0	10	88.8889	100	35.3889	115	2	Intermediate	JHI	Europe
876	Yog-43	0	30	0	0	5	0	0	10	66.6667	100	21.1667	47	2	V-	ICARDA	Asia
877	Yuriko	0	50	0	0	5	0	0	10	72.7273	100	23.7727	64	6	V-	Spain	Europe
878	Zafer-160	15	50	10	0	75	60	0	10	38.8889	100	35.8889	50	6	V-	Spain	Europe
879	Zairai_4	75	40	50	0	40	40	0	10	75	100	43	145	6	V+	Japan	Asia
880	Zeynelaga	10	70	10	0	30	80	0	10	87.5	100	39.75	46	2	V-	Italy	Europe
881	Zoe	5	60	5	100	75	70	0	10	100	100	52.5	126	6	Intermediate	JHI	Europe
882	Zulu	0	40	80	0	15	50	0	10	36.3636	90	32.1364	138	2	V+	JHI	Europe
	Means	18.8776	51.2358	38.4354	15.3186	24.5635	64.059	1.80839	9.61791	59.6426	97.0522	38.0611	115.128

## Sheet: Sheet1
Line	HT	Source	Program	Type	Continent	Growth
X10.0627	Two	O2MALT	PNW-USA	elite	North_America	W
X10.0736	Two	O2MALT	PNW-USA	elite	North_America	W
X10.0777	Two	O2MALT	PNW-USA	variety	North_America	W
X10.0782	Two	O2MALT	PNW-USA	elite	North_America	W
X10.0787	Two	O2MALT	PNW-USA	elite	North_America	W
X10.0791	Two	O2MALT	PNW-USA	elite	North_America	W
X10.0834	Two	O2MALT	PNW-USA	elite	North_America	W
X10.0849	Two	O2MALT	PNW-USA	elite	North_America	W
X10.0852	Two	O2MALT	PNW-USA	elite	North_America	W
X10.0856	Two	O2MALT	PNW-USA	elite	North_America	W
X10.086	Two	O2MALT	PNW-USA	elite	North_America	W
X10.0901	Two	O2MALT_PYT	PNW-USA	elite	North_America	W
X10.0904	Two	O2MALT_PYT	PNW-USA	elite	North_America	W
X10.0923	Two	O2MALT_PYT	PNW-USA	elite	North_America	W
X10.0925	Two	O2MALT_PYT	PNW-USA	elite	North_America	W
X10.0945	Two	O2MALT_PYT	PNW-USA	elite	North_America	S
X10.0988	Two	O2MALT_PYT	PNW-USA	elite	North_America	W
X02Ab170	Two	ARS-Idaho	PNW-USA	elite	North_America	W
X02Ab431	Two	WMBT	PNW-USA	elite	North_America	W
X02Ab669	Two	ARS-Idaho	PNW-USA	elite	North_America	W
X02Ab671	Two	ARS-Idaho	PNW-USA	elite	North_America	W
X04.124.5	Two	ARS-Idaho	Germany	elite	Europe	W
X04.153.2	Two	ARS-Idaho	Germany	elite	Europe	W
X05.004.12	Two	OBWFSW	Germany	elite	Europe	W
X05.141.27	Two	ARS-Idaho	Germany	elite	Europe	S
X05.5401.01	Two	Breun_(Germany)	Germany	elite	Europe	W
X05.5401.05	Two	Breun_(Germany)	Germany	elite	Europe	W
X05.5401.06	Two	Breun_(Germany)	Germany	elite	Europe	W
X06.054.1	Six	OBWFSW	PNW-USA	elite	North_America	W
X06OR.10	Six	TCAP_WINTER_6_row	PNW-USA	elite	North_America	S
X06OR.20	Six	TCAP_WINTER_6_row	PNW-USA	elite	North_America	S
X06OR.22	Six	TCAP_WINTER_6_row	PNW-USA	elite	North_America	S
X06OR.37	Six	TCAP_WINTER_6_row	PNW-USA	elite	North_America	S
X06OR.38	Six	TCAP_WINTER_6_row	PNW-USA	elite	North_America	S
X06OR.41	Six	TCAP_WINTER_6_row	PNW-USA	elite	North_America	S
X06OR.42	Six	TCAP_WINTER_6_row	PNW-USA	elite	North_America	S
X06OR.43	Six	TCAP_WINTER_6_row	PNW-USA	elite	North_America	S
X06OR.44	Six	TCAP_WINTER_6_row	PNW-USA	elite	North_America	W
X06OR.45	Six	TCAP_WINTER_6_row	PNW-USA	elite	North_America	S
X06OR.46	Six	TCAP_WINTER_6_row	PNW-USA	elite	North_America	S
X06OR.47	Six	TCAP_WINTER_6_row	PNW-USA	elite	North_America	W
X06OR.51	Six	TCAP_WINTER_6_row	PNW-USA	elite	North_America	S
X06OR.52	Six	TCAP_WINTER_6_row	PNW-USA	elite	North_America	S
X06OR.57	Six	TCAP_WINTER_6_row	PNW-USA	elite	North_America	S
X06OR.58	Six	TCAP_WINTER_6_row	PNW-USA	elite	North_America	S
X06OR.59	Six	TCAP_WINTER_6_row	PNW-USA	elite	North_America	S
X06OR.62	Six	TCAP_WINTER_6_row	PNW-USA	elite	North_America	S
X06OR.75	Six	TCAP_WINTER_6_row	PNW-USA	elite	North_America	S
X06OR.76	Six	TCAP_WINTER_6_row	PNW-USA	elite	North_America	S
X06OR.78	Six	TCAP_WINTER_6_row	PNW-USA	elite	North_America	S
X06OR.79	Six	TCAP_WINTER_6_row	PNW-USA	elite	North_America	S
X06OR.87	Six	TCAP_WINTER_6_row	PNW-USA	elite	North_America	S
X06OR.9	Six	TCAP_WINTER_6_row	PNW-USA	elite	North_America	W
X06OR.91	Six	TCAP_WINTER_6_row	PNW-USA	elite	North_America	S
X07.022.2	Two	OBWFSW	Germany	elite	Europe	W
X07.041.8	Two	OBWFSW	Germany	elite	Europe	W
X07OR.21	Six	TCAP_WINTER_6_row	PNW-USA	elite	North_America	S
X07OR.3	Six	TCAP_WINTER_6_row	PNW-USA	elite	North_America	S
X07OR.55	Six	TCAP_WINTER_6_row	PNW-USA	elite	North_America	S
X07OR.57	Six	TCAP_WINTER_6_row	PNW-USA	elite	North_America	S
X07OR.58	Six	TCAP_WINTER_6_row	PNW-USA	elite	North_America	S
X07OR.59	Six	TCAP_WINTER_6_row	PNW-USA	elite	North_America	S
X07OR.6	Six	TCAP_WINTER_6_row	PNW-USA	elite	North_America	S
X07OR.62	Six	TCAP_WINTER_6_row	PNW-USA	elite	North_America	S
X07OR.63	Six	TCAP_WINTER_6_row	PNW-USA	elite	North_America	S
X07OR.64	Six	TCAP_WINTER_6_row	PNW-USA	elite	North_America	S
X07OR.65	Six	TCAP_WINTER_6_row	PNW-USA	elite	North_America	S
X07OR.9	Six	TCAP_WINTER_6_row	PNW-USA	elite	North_America	S
X08OR.30	Six	TCAP_WINTER_6_row	PNW-USA	elite	North_America	S
X08OR.40	Six	TCAP_WINTER_6_row	PNW-USA	elite	North_America	S
X08OR.41	Six	TCAP_WINTER_6_row	PNW-USA	elite	North_America	S
X08OR.44	Six	TCAP_WINTER_6_row	PNW-USA	elite	North_America	W
X08OR.45	Six	TCAP_WINTER_6_row	PNW-USA	elite	North_America	S
X08OR.46	Six	TCAP_WINTER_6_row	PNW-USA	elite	North_America	S
X08OR.47	Six	TCAP_WINTER_6_row	PNW-USA	elite	North_America	S
X08OR.48	Six	TCAP_WINTER_6_row	PNW-USA	elite	North_America	S
X08OR.49	Six	TCAP_WINTER_6_row	PNW-USA	elite	North_America	S
X08OR.50	Six	TCAP_WINTER_6_row	PNW-USA	elite	North_America	W
X08OR.52	Six	TCAP_WINTER_6_row	PNW-USA	elite	North_America	S
X08OR.53	Six	TCAP_WINTER_6_row	PNW-USA	elite	North_America	S
X08OR.54	Six	TCAP_WINTER_6_row	PNW-USA	elite	North_America	S
X08OR.56	Six	TCAP_WINTER_6_row	PNW-USA	elite	North_America	S
X08OR.58	Six	TCAP_WINTER_6_row	PNW-USA	elite	North_America	S
X08OR.69	Six	TCAP_WINTER_6_row	PNW-USA	elite	North_America	S
X08OR.73	Six	TCAP_WINTER_6_row	PNW-USA	elite	North_America	S
X08OR.79	Six	TCAP_WINTER_6_row	PNW-USA	elite	North_America	S
X08OR.80	Six	TCAP_WINTER_6_row	PNW-USA	elite	North_America	S
X08OR.81	Six	TCAP_WINTER_6_row	PNW-USA	elite	North_America	S
X08OR.96	Six	TCAP_WINTER_6_row	PNW-USA	elite	North_America	S
X09OR.86	Six	OFOOD	PNW-USA	variety	North_America	W
X10466p3	Six	Breun_(Germany)	Germany	elite	Europe	W
X10467p2	Six	Breun_(Germany)	Germany	elite	Europe	W
X10467p7	Six	Breun_(Germany)	Germany	elite	Europe	S
X10467q5	Six	Breun_(Germany)	Germany	elite	Europe	W
X10467r2	Six	Breun_(Germany)	Germany	elite	Europe	W
X10467r4	Six	Breun_(Germany)	Germany	elite	Europe	W
X12337.ZH	Two	James_Hutton_(UK)	JHI	array	Europe	W
X2011.F5.106.1	Six	TCAP_WINTER_6_row	PNW-USA	elite	North_America	W
X2011.F5.106.2	Six	TCAP_WINTER_6_row	PNW-USA	elite	North_America	W
X2011.F5.107.2	Six	TCAP_WINTER_6_row	PNW-USA	elite	North_America	W
X2011.F5.110.1	Six	TCAP_WINTER_6_row	PNW-USA	elite	North_America	W
X2011.F5.115.1	Six	TCAP_WINTER_6_row	PNW-USA	elite	North_America	W
X2011.F5.118.1	Six	TCAP_WINTER_6_row	PNW-USA	elite	North_America	W
X2011.F5.122.1	Six	TCAP_WINTER_6_row	PNW-USA	elite	North_America	W
X2011.F5.123.1	Six	TCAP_WINTER_6_row	PNW-USA	elite	North_America	W
X2011.F5.124.1	Six	TCAP_WINTER_6_row	PNW-USA	elite	North_America	S
X2011.F5.129.1	Six	TCAP_WINTER_6_row	PNW-USA	elite	North_America	W
X2011.F5.131.1	Six	TCAP_WINTER_6_row	PNW-USA	elite	North_America	W
X2011.F5.132.1	Six	TCAP_WINTER_6_row	PNW-USA	elite	North_America	S
X2011.F5.134.1	Six	TCAP_WINTER_6_row	PNW-USA	elite	North_America	S
X2011.F5.134.2	Six	TCAP_WINTER_6_row	PNW-USA	elite	North_America	S
X2011.F5.134.3	Six	TCAP_WINTER_6_row	PNW-USA	elite	North_America	S
X2011.F5.135.2	Six	TCAP_WINTER_6_row	PNW-USA	elite	North_America	W
X2011.F5.136.1	Six	TCAP_WINTER_6_row	PNW-USA	elite	North_America	W
X2011.F5.140.1	Six	TCAP_WINTER_6_row	PNW-USA	elite	North_America	S
X2011.F5.140.2	Six	TCAP_WINTER_6_row	PNW-USA	elite	North_America	S
X2011.F5.141.5	Six	TCAP_WINTER_6_row	PNW-USA	elite	North_America	W
X2011.F5.16.1	Six	TCAP_WINTER_6_row	PNW-USA	elite	North_America	S
X2011.F5.16.2	Six	TCAP_WINTER_6_row	PNW-USA	elite	North_America	S
X2011.F5.16.3	Six	TCAP_WINTER_6_row	PNW-USA	elite	North_America	W
X2011.F5.16.4	Six	TCAP_WINTER_6_row	PNW-USA	elite	North_America	W
X2011.F5.17.1	Six	TCAP_WINTER_6_row	PNW-USA	elite	North_America	W
X2011.F5.2.1	Six	TCAP_WINTER_6_row	PNW-USA	elite	North_America	W
X2011.F5.22.1	Six	TCAP_WINTER_6_row	PNW-USA	elite	North_America	W
X2011.F5.22.3	Six	TCAP_WINTER_6_row	PNW-USA	elite	North_America	S
X2011.F5.23.1	Six	TCAP_WINTER_6_row	PNW-USA	elite	North_America	W
X2011.F5.24.1	Six	TCAP_WINTER_6_row	PNW-USA	elite	North_America	W
X2011.F5.25.1	Six	TCAP_WINTER_6_row	PNW-USA	elite	North_America	W
X2011.F5.25.2	Six	TCAP_WINTER_6_row	PNW-USA	elite	North_America	W
X2011.F5.27.1	Six	TCAP_WINTER_6_row	PNW-USA	elite	North_America	W
X2011.F5.27.2	Six	TCAP_WINTER_6_row	PNW-USA	elite	North_America	W
X2011.F5.27.3	Six	TCAP_WINTER_6_row	PNW-USA	elite	North_America	W
X2011.F5.29.1	Six	TCAP_WINTER_6_row	PNW-USA	elite	North_America	W
X2011.F5.3.1	Six	TCAP_WINTER_6_row	PNW-USA	elite	North_America	W
X2011.F5.3.2	Six	TCAP_WINTER_6_row	PNW-USA	elite	North_America	W
X2011.F5.32.1	Six	TCAP_WINTER_6_row	PNW-USA	elite	North_America	W
X2011.F5.35.1	Six	TCAP_WINTER_6_row	PNW-USA	elite	North_America	W
X2011.F5.36.1	Six	TCAP_WINTER_6_row	PNW-USA	elite	North_America	W
X2011.F5.36.2	Six	TCAP_WINTER_6_row	PNW-USA	elite	North_America	W
X2011.F5.36.3	Six	TCAP_WINTER_6_row	PNW-USA	elite	North_America	W
X2011.F5.37.1	Six	TCAP_WINTER_6_row	PNW-USA	elite	North_America	W
X2011.F5.37.2	Six	TCAP_WINTER_6_row	PNW-USA	elite	North_America	W
X2011.F5.37.3	Six	TCAP_WINTER_6_row	PNW-USA	elite	North_America	W
X2011.F5.4.1	Six	TCAP_WINTER_6_row	PNW-USA	elite	North_America	W
X2011.F5.4.2	Six	TCAP_WINTER_6_row	PNW-USA	elite	North_America	W
X2011.F5.47.1	Six	TCAP_WINTER_6_row	PNW-USA	elite	North_America	W
X2011.F5.47.2	Six	TCAP_WINTER_6_row	PNW-USA	elite	North_America	W
X2011.F5.47.3	Six	TCAP_WINTER_6_row	PNW-USA	elite	North_America	W
X2011.F5.48.1	Six	TCAP_WINTER_6_row	PNW-USA	elite	North_America	W
X2011.F5.49.1	Six	TCAP_WINTER_6_row	PNW-USA	elite	North_America	W
X2011.F5.50.1	Six	TCAP_WINTER_6_row	PNW-USA	elite	North_America	W
X2011.F5.5.1	Six	TCAP_WINTER_6_row	PNW-USA	elite	North_America	W
X2011.F5.52.1	Six	TCAP_WINTER_6_row	PNW-USA	elite	North_America	W
X2011.F5.52.2	Six	TCAP_WINTER_6_row	PNW-USA	elite	North_America	W
X2011.F5.52.3	Six	TCAP_WINTER_6_row	PNW-USA	elite	North_America	W
X2011.F5.55.1	Six	TCAP_WINTER_6_row	PNW-USA	elite	North_America	W
X2011.F5.55.2	Six	TCAP_WINTER_6_row	PNW-USA	elite	North_America	W
X2011.F5.56.1	Six	TCAP_WINTER_6_row	PNW-USA	elite	North_America	W
X2011.F5.57.2	Six	TCAP_WINTER_6_row	PNW-USA	elite	North_America	S
X2011.F5.58.1	Six	TCAP_WINTER_6_row	PNW-USA	elite	North_America	W
X2011.F5.63.1	Six	TCAP_WINTER_6_row	PNW-USA	elite	North_America	W
X2011.F5.63.2	Six	TCAP_WINTER_6_row	PNW-USA	elite	North_America	W
X2011.F5.64.1	Six	TCAP_WINTER_6_row	PNW-USA	elite	North_America	W
X2011.F5.7.1	Six	TCAP_WINTER_6_row	PNW-USA	elite	North_America	W
X2011.F5.72.1	Six	TCAP_WINTER_6_row	PNW-USA	elite	North_America	W
X2011.F5.72.4	Six	TCAP_WINTER_6_row	PNW-USA	elite	North_America	W
X2011.F5.7.3	Six	TCAP_WINTER_6_row	PNW-USA	elite	North_America	W
X2011.F5.7.4	Six	TCAP_WINTER_6_row	PNW-USA	elite	North_America	S
X2011.F5.75.1	Six	TCAP_WINTER_6_row	PNW-USA	elite	North_America	W
X2011.F5.8.2	Six	TCAP_WINTER_6_row	PNW-USA	elite	North_America	S
X2011.F5.8.3	Six	TCAP_WINTER_6_row	PNW-USA	elite	North_America	W
X2011.F5.83.1	Six	TCAP_WINTER_6_row	PNW-USA	elite	North_America	W
X2011.F5.84.1	Six	TCAP_WINTER_6_row	PNW-USA	elite	North_America	W
X2011.F5.84.2	Six	TCAP_WINTER_6_row	PNW-USA	elite	North_America	W
X2011.F5.88.2	Six	TCAP_WINTER_6_row	PNW-USA	elite	North_America	S
X2011.F5.90.4	Six	TCAP_WINTER_6_row	PNW-USA	elite	North_America	S
X2011.F5.91.1	Six	TCAP_WINTER_6_row	PNW-USA	elite	North_America	W
X2011.F5.91.2	Six	TCAP_WINTER_6_row	PNW-USA	elite	North_America	W
X2011.F5.9.2	Six	TCAP_WINTER_6_row	PNW-USA	elite	North_America	W
X2011.F5.9.3	Six	TCAP_WINTER_6_row	PNW-USA	elite	North_America	S
X2011.F5.93.1	Six	TCAP_WINTER_6_row	PNW-USA	elite	North_America	S
X2011.F5.94.1	Six	TCAP_WINTER_6_row	PNW-USA	elite	North_America	S
X2011.F5.95.1	Six	TCAP_WINTER_6_row	PNW-USA	elite	North_America	S
X2011.F5.97.1	Six	TCAP_WINTER_6_row	PNW-USA	elite	North_America	W
X2011.F5.99.1	Six	TCAP_WINTER_6_row	PNW-USA	elite	North_America	S
X2011.Short.12	Six	TCAP_WINTER_6_row	PNW-USA	elite	North_America
X2011.Short.14	Six	TCAP_WINTER_6_row	PNW-USA	elite	North_America	S
X2011.Short.15	Six	TCAP_WINTER_6_row	PNW-USA	elite	North_America	S
X2011.Short.16	Six	TCAP_WINTER_6_row	PNW-USA	elite	North_America	S
X2.041	Two	KWS_Lochow_GMBH_	Germany	elite	Europe	W
X2.042	Two	KWS_Lochow_GMBH_	Germany	elite	Europe	W
X2.043	Two	KWS_Lochow_GMBH_	Germany	elite	Europe	W
X2.044	Two	KWS_Lochow_GMBH_	Germany	elite	Europe	W
X206.16	Six	Lleida-Spain	Spain	germplasm	Europe	W
X206.44	Six	Lleida-Spain	Spain	germplasm	Europe	W
X26173.2076	Two	Breun_(Germany)	Germany	elite	Europe	W
X27500.4008	Two	Germany	Germany	elite	Europe	W
X29472.1201	Six	Germany	Germany	elite	Europe	W
X29494.2991	Two	Germany	Germany	elite	Europe	W
X29513.1248	Six	Germany	Germany	elite	Europe	W
X29527.2067	Two	Germany	Germany	elite	Europe	W
X29545.3087	Two	Germany	Germany	elite	Europe	W
X29573.1305	Six	Germany	Germany	elite	Europe	W
X29576.1007	Six	Germany	Germany	elite	Europe	W
X29591.3141	Two	Germany	Germany	elite	Europe	W
X29603.2545	Two	Germany	Germany	elite	Europe	W
X29613.2589	Two	Germany	Germany	elite	Europe	W
X29613.2591	Two	Herz_(Germany)	Germany	elite	Europe	W
X29621.2619	Two	Herz_(Germany)	Germany	elite	Europe	W
X29625.2107	Two	Herz_(Germany)	Germany	elite	Europe	W
X29627.2126	Two	Herz_(Germany)	Germany	elite	Europe	W
X29628.2129	Two	Herz_(Germany)	Germany	elite	Europe	W
X29630.1057	Six	Germany	Germany	elite	Europe	W
X29634.1081	Six	Germany	Germany	elite	Europe	W
X29636.2192	Two	Germany	Germany	elite	Europe	W
X29640.1106	Six	Germany	Germany	elite	Europe	W
X29642.2206	Two	Herz_(Germany)	Germany	elite	Europe	W
X29642.2218	Two	Herz_(Germany)	Germany	elite	Europe	W
X29648.2329	Two	Herz_(Germany)	Germany	elite	Europe	W
X29660.2449	Two	Herz_(Germany)	Germany	elite	Europe	W
X29667.2505	Two	Germany	Germany	elite	Europe	W
X29675.1111	Six	Germany	Germany	elite	Europe	W
X29692.2026	Two	Germany	Germany	elite	Europe	W
X29703.2039	Two	Herz_(Germany)	Germany	elite	Europe	W
X29842.2048	Two	OBWFSW	Germany	elite	Europe	W
X29954.2249	Two	OBWFSW	Germany	elite	Europe	W
X29958.2296	Two	OBWFSW	Germany	elite	Europe	W
X2Ab08.X05W061.156	Two	ARS-Idaho	PNW-USA	elite	North_America	W
X2Ab08.X05W061.205	Two	ARS-Idaho	PNW-USA	elite	North_America	W
X2Ab08.X05W061.208	Two	WMBT	PNW-USA	elite	North_America	W
X2Ab08.X05W061.216	Two	ARS-Idaho	PNW-USA	elite	North_America	W
X2Ab09.X04W021.79	Two	ARS-Idaho	PNW-USA	elite	North_America	W
X2Ab09.X04W040.1	Two	ARS-Idaho	PNW-USA	elite	North_America	W
X2Ab09.X05W008.38	Two	ARS-Idaho	PNW-USA	elite	North_America	S
X2Ab09.X05W040.213	Two	ARS-Idaho	PNW-USA	elite	North_America	W
X2Ab09.X05W048.10HL	Six	ARS-Idaho	PNW-USA	elite	North_America	S
X2Ab09.X05W048.165HL	Two	ARS-Idaho	PNW-USA	elite	North_America	W
X2Ab09.X05W048.218HL	Two	ARS-Idaho	PNW-USA	elite	North_America	W
X2Ab09.X05W051.89	Two	ARS-Idaho	PNW-USA	elite	North_America	W
X2Ab09.X05W054.27HL	Two	ARS-Idaho	PNW-USA	elite	North_America	W
X410.3E	Two	James_Hutton_(UK)	JHI	array	Europe	W
X4Ab08.X03W025.7	Six	ARS-Idaho	PNW-USA	elite	North_America	S
X4Ab08.X03W033.1	Six	ARS-Idaho	PNW-USA	elite	North_America	S
X4Ab08.X03W033.11	Six	ARS-Idaho	PNW-USA	elite	North_America	W
X4Ab08.X03W033.18	Six	ARS-Idaho	PNW-USA	elite	North_America	S
X4Ab08.X03W044.11	Six	ARS-Idaho	PNW-USA	elite	North_America	W
X6.047	Six	KWS_Lochow_GMBH_	Germany	elite	Europe	W
X6.048	Six	KWS_Lochow_GMBH_	Germany	elite	Europe	W
X6.056	Six	KWS_Lochow_GMBH_	Germany	elite	Europe	W
X6.062	Six	KWS_Lochow_GMBH_	Germany	elite	Europe	W
X6.926	Six	KWS_Lochow_GMBH_	Germany	elite	Europe	W
X6Ab08.X03W012.5	Six	WMBT	PNW-USA	elite	North_America	S
X82909.NH	Two	OBWFSW	France	elite	Europe	W
X85849.NH	Two	OBWFSW	France	elite	Europe	W
X85942.NH	Two	OBWFSW	France	elite	Europe	W
X8775a5	Six	Breun_(Germany)	Germany	elite	Europe	W
X94Ab1219	Two	ARS-Idaho	PNW-USA	elite	North_America	W
Abondant	Six	Italy	Italy	variety	Europe	W
AC_97.H2406.10	Two	James_Hutton_(UK)	JHI	array	Europe	W
AC_99.077.2	Two	James_Hutton_(UK)	JHI	array	Europe	W
Accrue	Two	James_Hutton_(UK)	JHI	array	Europe	W
Aci	Two	UK_(SCRI)	JHI	array	Europe	W
Aday.2	Six	Italy	Italy	variety	Europe	W
Aday.4	Six	Italy	Italy	variety	Europe	W
ADLINE	Six	France_(Limagrain)	France	variety	Europe	W
Admire.1	Six	Ohio	MW-USA	germplasm	North_America	W
Admire.2	Six	Ohio	MW-USA	germplasm	North_America	W
Ager	Six	Italy	Italy	variety	Europe	W
Aiace	Two	UK_(SCRI)	JHI	array	Europe	W
Airone	Two	UK_(SCRI)	JHI	array	Europe	W
Al_Mansoura	Two	Lleida-Spain	Spain	germplasm	Europe	S
Alce	Two	UK_(SCRI)	JHI	array	Europe	W
Aldebaran	Six	UK_(SCRI)	JHI	array	Europe	S
Alfeo	Two	UK_(SCRI)	JHI	array	Europe	W
Aliseo	Six	UK_(SCRI)	JHI	array	Europe	S
Alpha_	Two	Italy	Italy	variety	Europe	W
Alpine	Six	Ohio	MW-USA	germplasm	North_America	W
ALTESSE	Two	France_(Limagrain)	France	variety	Europe
Amb.192	Two	Lleida-Spain	Spain	germplasm	Europe	S
Amb.199	Six	Lleida-Spain	Spain	germplasm	Europe	S
Ambio	Six	Italy	Italy	variety	Europe	W
Amillis	Two	UK_(SCRI)	JHI	array	Europe	W
Angora	Two	James_Hutton_(UK)	JHI	array	Europe	W
Antelope	Two	James_Hutton_(UK)	JHI	array	Europe	W
Antigua	Two	James_Hutton_(UK)	JHI	array	Europe	W
Anvil	Two	James_Hutton_(UK)	JHI	array	Europe	W
Aquarelle	Two	UK_(SCRI)	JHI	array	Europe	W
ARCHIMEDES	Two	James_Hutton_(UK)	JHI	array	Europe	W
ARCHIPEL	Two	France_(Limagrain)	France	variety	Europe	W
Arco	Two	Italy	Italy	variety	Europe	W
Arda	Two	Lleida-Spain	Spain	variety	Europe	W
Ariane	Two	OBWFSW	Germany	variety	Europe	W
Arma	Six	UK_(SCRI)	JHI	array	Europe	W
Artist	Two	James_Hutton_(UK)	JHI	array	Europe	W
Asso	Two	UK_(SCRI)	JHI	array	Europe	W
Astrid	Two	UK_(SCRI)	JHI	array	Europe	S
Astrix	Six	Lleida-Spain	JHI	array	Europe	W
Athene	Six	UK_(SCRI)	JHI	array	Europe	W
Atlantic_.VA06B.19.	Six	UBWHN	E-USA	germplasm	North_America	W
Avci_2002	Six	Italy	Italy	germplasm	Europe	W
Ayana	Six	James_Hutton_(UK)	JHI	array	Europe	W
Aydanhanim	Two	UK_(SCRI)	JHI	array	Europe	W
Badust	Two	ICARDA_(UZBEKISTAN)	ICARDA	germplasm	Asia	S
Baht_34	Six	ICARDA_(UZBEKISTAN)	ICARDA	germplasm	Asia	W
Baku_3	Six	Japan	Japan	germplasm	Asia	W
Balaki	Six	UK_(SCRI)	JHI	array	Europe	W
Balda	Six	UK_(SCRI)	JHI	array	Europe	W
BALKAN	Six	France_(Limagrain)	France	variety	Europe	W
Baraka	Two	UK_(SCRI)	JHI	array	Europe	W
Barberousse	Six	Italy	Italy	variety	Europe	W
BARCELONA	Two	James_Hutton_(UK)	JHI	array	Europe	W
Baton	Two	James_Hutton_(UK)	JHI	array	Europe	W
BECKET	Two	James_Hutton_(UK)	JHI	array	Europe	W
Bereke_54	Six	ICARDA_(UZBEKISTAN)	ICARDA	germplasm	Asia	S
Bistro	Two	James_Hutton_(UK)	JHI	array	Europe	W
Black_Russian	Six	Japan	Japan	germplasm	Asia	W
Bogara	Two	ICARDA_(UZBEKISTAN)	ICARDA	germplasm	Asia	S
Bolgali	Two	ICARDA_(UZBEKISTAN)	ICARDA	germplasm	Asia	S
Bollo	Six	Italy	Italy	variety	Europe	W
Bonghwa_Covered_2	Six	Japan	Japan	germplasm	Asia	W
Bordia	Six	Ohio	MW-USA	germplasm	North_America	W
Boreale	Two	James_Hutton_(UK)	JHI	array	Europe	W
Bozu	Six	Japan	Japan	germplasm	Asia	W
Breeze	Two	James_Hutton_(UK)	JHI	array	Europe	W
Bronze	Two	James_Hutton_(UK)	JHI	array	Europe	W
Bulbul.89	Two	Lleida-Spain	Spain	germplasm	Europe	S
Calcutta	Two	James_Hutton_(UK)	JHI	array	Europe	W
Calliope	Two	James_Hutton_(UK)	JHI	array	Europe	W
Camion	Two	James_Hutton_(UK)	JHI	array	Europe	W
Campanile	Two	France_(Limagrain)	JHI	array	Europe	W
Campion	Two	James_Hutton_(UK)	JHI	array	Europe	W
Canberra	Two	France_(Limagrain)	JHI	array	Europe	W
Candy	Two	James_Hutton_(UK)	JHI	array	Europe	W
Cannock	Two	James_Hutton_(UK)	JHI	array	Europe	W
Canoro	Six	UK_(SCRI)	JHI	array	Europe	W
Canyon	Two	France_(Limagrain)	France	variety	Europe	W
Caption	Two	James_Hutton_(UK)	JHI	array	Europe	W
Carat	Two	France_(Limagrain)	France	variety	Europe	W
Carola	Six	UK_(SCRI)	JHI	array	Europe	W
Carstens	Two	Ohio	MW-USA	germplasm	North_America	W
CARTEL	Six	SECOBRA_(France)	France	variety	Europe	W
Cartouch	Six	Ohio	MW-USA	germplasm	North_America	W
Cathay	Two	James_Hutton_(UK)	JHI	array	Europe	W
Cebeco_02215.05	Two	James_Hutton_(UK)	JHI	array	Europe	W
Cedar	Two	James_Hutton_(UK)	JHI	array	Europe	W
CEHT.7	Two	Ohio	MW-USA	germplasm	North_America	W
Cellina	Two	James_Hutton_(UK)	JHI	array	Europe	W
Cetin	Six	Italy	Italy	variety	Europe	W
Chamomile	Two	James_Hutton_(UK)	JHI	array	Europe	W
Charles	Two	ARS-Idaho	PNW-USA	variety	North_America	W
Chenod_345	Two	ICARDA_(UZBEKISTAN)	ICARDA	germplasm	Asia	W
Chestnut	Two	James_Hutton_(UK)	JHI	array	Europe	W
Chicane	Two	James_Hutton_(UK)	JHI	array	Europe	W
Chinniu_1	Six	Japan	Japan	germplasm	Asia	W
Chintz	Two	James_Hutton_(UK)	JHI	array	Europe	W
Chord	Two	James_Hutton_(UK)	JHI	array	Europe	W
Cierzo	Six	Spain	Spain	variety	Europe	S
CIho_10761	Six	Ohio	USA	germplasm	North_America	W
Ciho_9992	Six	Ohio	USA	germplasm	North_America	W
CIho10058	Six	NSGC_Winter_Core	USA	germplasm	North_America
CIho11661	Six	NSGC_Winter_Core	USA	germplasm	North_America
CIho15237	Six	NSGC_Winter_Core	USA	germplasm	North_America
CIho6486	Six	NSGC_Winter_Core	USA	germplasm	North_America
Cinnamon	Two	James_Hutton_(UK)	JHI	array	Europe	W
Clara	Two	UK_(SCRI)	JHI	array	Europe	S
Cobalt	Two	James_Hutton_(UK)	JHI	array	Europe	W
CONCEPT	Two	James_Hutton_(UK)	JHI	array	Europe	W
CONCERT	Two	France_(Limagrain)	France	variety	Europe	W
Connoisseur	Two	James_Hutton_(UK)	JHI	array	Europe	W
Coriolis	Two	James_Hutton_(UK)	JHI	array	Europe	W
CPBT_B20	Two	James_Hutton_(UK)	JHI	array	Europe	W
CPBT_B66	Two	James_Hutton_(UK)	JHI	array	Europe	W
CPBT_B78	Two	James_Hutton_(UK)	JHI	array	Europe	W
Crescendo	Two	James_Hutton_(UK)	JHI	array	Europe	W
Crimont	Six	Italy	Italy	variety	Europe	W
Criter	Six	Italy	Italy	variety	Europe	W
Cynthia	Two	James_Hutton_(UK)	JHI	array	Europe	W
Dahlia	Six	Italy	Italy	variety	Europe	W
Dan	Six	UBWHN	E-USA	variety	North_America	W
Dayton	Six	Ohio	MW-USA	germplasm	North_America	W
Dea	Two	Lleida-Spain	Spain	variety	Europe	S
Diadem	Six	UK_(SCRI)	JHI	array	Europe	W
Diamond	Two	James_Hutton_(UK)	JHI	array	Europe	W
Dicktoo	Six	CAP_core	MW-USA	variety	North_America	S
Djebel	Six	Italy	Italy	variety	Europe	W
Dolmen	Two	UK_(SCRI)	JHI	array	Europe	W
Dolphin	Two	James_Hutton_(UK)	JHI	array	Europe	W
Doris	Six	Italy	Italy	variety	Europe	W
Druid	Two	James_Hutton_(UK)	JHI	array	Europe	W
Duchess	Two	UK_(SCRI)	JHI	array	Europe	W
Duet	Two	UK_(SCRI)	JHI	array	Europe	W
Dura	Six	UK_(SCRI)	JHI	array	Europe	W
DZ100289	Two	field_2012	Germany	elite	Europe	W
DZ100341	Two	Muller/Darzau	Germany	elite	Europe	S
Eagle	Two	James_Hutton_(UK)	JHI	array	Europe	W
Eckendorfer	Six	Japan	Japan	germplasm	Asia	W
ECLAIR	Two	France_(Limagrain)	France	variety	Europe	W
Eight.Twelve	Six	TCAP_WINTER_6_row	PNW-USA	variety	North_America	W
Elan	Six	Italy	Italy	variety	Europe	W
Electron	Two	James_Hutton_(UK)	JHI	array	Europe	W
Emeraude	Two	James_Hutton_(UK)	JHI	array	Europe	W
Endeavor	Two	ARS-Idaho	PNW-USA	variety	North_America	W
Entry194	Two	Lleida-Spain	Spain	germplasm	Europe	W
ERICAS	Six	France_(Limagrain)	France	variety	Europe	W
Esterel	Six	UK_(SCRI)	JHI	array	Europe	W
Etrusco	Six	Italy	Italy	variety	Europe	W
Eve	Six	UBWHN	E-USA	variety	North_America	W
Express	Six	UK_(SCRI)	JHI	array	Europe	W
Fahrenheit	Two	James_Hutton_(UK)	JHI	array	Europe	W
Famosa	Two	OBWFSW	Germany	variety	Europe	W
Fanfare	Two	UK_(SCRI)	JHI	array	Europe	W
Faraday	Two	James_Hutton_(UK)	JHI	array	Europe	W
Fighter	Two	James_Hutton_(UK)	JHI	array	Europe	W
FINESSE	Two	France_(Limagrain)	France	variety	Europe	W
Fjord	Two	Italy	Italy	variety	Europe	W
Flagon	Two	James_Hutton_(UK)	JHI	array	Europe	W
Flute	Two	James_Hutton_(UK)	JHI	array	Europe	W
Franka	Six	UK_(SCRI)	JHI	array	Europe	W
Fridericus	Six	UK_(SCRI)	JHI	array	Europe	W
Friedrichswerther_Berg	Six	Ohio	MW-USA	germplasm	North_America	W
Frolic	Two	James_Hutton_(UK)	JHI	array	Europe	W
Gaiano	Six	Italy	Italy	variety	Europe	S
Gangneung_Yeongweol_Rokkaku_1	Six	Japan	Japan	germplasm	Asia	W
Garabag	Two	ICARDA_(UZBEKISTAN)	ICARDA	germplasm	Asia	S
GEO	Six	France_(Limagrain)	France	variety	Europe	W
Gerbel	Six	UK_(SCRI)	JHI	array	Europe	W
GERLACH	Six	France_(Limagrain)	France	variety	Europe	W
Geumseong_Native	Six	Japan	Japan	germplasm	Asia	W
GILBERTA	Six	France_(Limagrain)	France	variety	Europe	W
GK_Judy	Two	Hungary	Hungary	variety	Europe	S
GK_Metal	Two	Hungary	Hungary	variety	Europe	W
GK_Omega	Two	Hungary	Hungary	variety	Europe	W
GK_Stramm	Two	Hungary	Hungary	variety	Europe	S
GLENAN	Six	France_(Limagrain)	France	variety	Europe	W
Glint	Two	James_Hutton_(UK)	JHI	array	Europe	W
GOLDMINE	Two	James_Hutton_(UK)	JHI	array	Europe	W
Goldrush	Two	James_Hutton_(UK)	JHI	array	Europe	W
Goseshikoku	Six	Japan	Japan	germplasm	Asia	W
Gotic	Six	Italy	Italy	variety	Europe	W
Grete	Six	UK_(SCRI)	JHI	array	Europe	S
Gypsy	Two	James_Hutton_(UK)	JHI	array	Europe	W
Hadakamugi	Six	Japan	Japan	variety	Asia	W
Haka	Two	James_Hutton_(UK)	JHI	array	Europe	W
Hakusanmugi	Six	Japan	Japan	variety	Asia	W
Halcyon	Two	UK_(SCRI)	JHI	array	Europe	W
Halifax	Two	James_Hutton_(UK)	JHI	array	Europe	W
Hamu	Six	Italy	Italy	variety	Europe	W
Hamyang_Covered_9	Six	Japan	Japan	germplasm	Asia	W
Han_River	Six	Ohio	MW-USA	germplasm	North_America	W
Hanbozu	Six	Japan	Japan	germplasm	Asia	W
Hanna	Two	James_Hutton_(UK)	JHI	array	Europe	S
Harbine	Six	Ohio	MW-USA	germplasm	North_America	W
Harland	Two	James_Hutton_(UK)	JHI	array	Europe	W
Hasso	Six	UK_(SCRI)	JHI	array	Europe	W
Hatif	Six	Lleida-Spain	Spain	germplasm	Europe	S
Hatif_de_Grignon	Six	UK_(SCRI)	JHI	array	Europe	W
Heligan	Two	James_Hutton_(UK)	JHI	array	Europe	W
Herefordia	Six	UK_(SCRI)	JHI	array	Europe	W
Hermia	Two	James_Hutton_(UK)	JHI	array	Europe	W
Honey	Two	James_Hutton_(UK)	JHI	array	Europe	W
HOODY	Six	OSU	PNW-USA	variety	North_America	W
HOR_3475	Six	Ohio	USA	germplasm	North_America	W
Hosomugi_A	Six	Japan	Japan	variety	Asia	W
Hosomugi_C	Six	Japan	Japan	variety	Asia	W
Hudson	Six	Ohio	MW-USA	variety	North_America	W
HUNDRED	Six	OSU	PNW-USA	variety	North_America	W
Hurricane	Two	James_Hutton_(UK)	JHI	array	Europe	W
HYACINT	Six	France_(Limagrain)	JHI	array	Europe	W
Igri	Two	James_Hutton_(UK)	JHI	array	Europe	W
Ikei_8	Six	Japan	Japan	germplasm	Asia	W
Isa	Six	UK_(SCRI)	JHI	array	Europe	W
Issaco	Six	Italy	Italy	variety	Europe	W
Iwate_Hozoroi_1	Six	Japan	Japan	variety	Asia	W
Iwate_Omugi_1	Six	Japan	Japan	variety	Asia	W
Jaidor	Six	UK_(SCRI)	JHI	array	Europe	S
Jalilabad	Two	ICARDA_(UZBEKISTAN)	ICARDA	germplasm	Asia	S
Jangseong_Covered_3	Six	Japan	Japan	germplasm	Asia	W
Jessica	Two	James_Hutton_(UK)	JHI	array	Europe	W
JET	Two	James_Hutton_(UK)	JHI	array	Europe	W
Jewel	Two	James_Hutton_(UK)	JHI	array	Europe	W
Jonakoh	Six	ICARDA_(UZBEKISTAN)	ICARDA	germplasm	Asia	W
Jordan	Six	Lleida-Spain	Spain	germplasm	Europe	S
JOSIMA	Two	France_(Limagrain)	France	variety	Europe	W
Joy	Two	OBWFSW	Germany	variety	Europe	W
Jutta	Six	Ohio	MW-USA	germplasm	North_America	W
Kaikei_44	Six	Japan	Japan	germplasm	Asia	W
Karisma	Two	James_Hutton_(UK)	JHI	array	Europe	W
Kaskade	Two	UK_(SCRI)	JHI	array	Europe	W
Kearney	Six	Ohio	MW-USA	variety	North_America	W
Kelibia	Two	UK_(SCRI)	JHI	array	Europe	W
Kenbar	Six	Ohio	MW-USA	variety	North_America	W
Kentucky	Six	UBWHN	MW-USA	germplasm	North_America	S
Kesajiro	Six	Japan	Japan	germplasm	Asia	W
Kestrel	Two	James_Hutton_(UK)	JHI	array	Europe	W
Ketos	Six	UK_(SCRI)	JHI	array	Europe	W
KH_Agria	Two	Hungary	Hungary	variety	Europe	W
KH_Flori	Six	Hungary	Hungary	variety	Europe	W
KH_Korso	Two	Hungary	Hungary	variety	Europe	W
KH_Mallko	Two	Hungary	Hungary	variety	Europe	W
KH_Tas	Six	Hungary	Hungary	variety	Europe	W
KH_Turul	Six	Hungary	Hungary	variety	Europe	W
Kinai_34	Six	Japan	Japan	germplasm	Asia	W
Kinai_36	Six	Japan	Japan	germplasm	Asia	W
Kira	Two	James_Hutton_(UK)	JHI	array	Europe	W
Kite	Two	James_Hutton_(UK)	JHI	array	Europe	W
Kobinkatagi_4	Six	Japan	Japan	germplasm	Asia	W
Koike_Rokkaku_2	Six	Japan	Japan	germplasm	Asia	W
KOLD	Six	OSU	PNW-USA	variety	North_America	W
Kompolti_korai	Six	Hungary	Hungary	variety	Europe	W
Konosu_62	Six	Japan	Japan	germplasm	Asia	W
Kyogase_Rokkaku_14	Six	Japan	Japan	germplasm	Asia	W
Lambada	Two	James_Hutton_(UK)	JHI	array	Europe	W
Lark	Two	James_Hutton_(UK)	JHI	array	Europe	W
Leninakanskij	Six	Ohio	MW-USA	germplasm	North_America	W
Leonie	Two	UK_(SCRI)	JHI	array	Europe	W
Letizia	Six	Italy	Italy	variety	Europe	W
Liga	Two	OBWFSW	Germany	variety	Europe	W
LINNET	Two	James_Hutton_(UK)	JHI	array	Europe	W
LION	Two	France_(Limagrain)	France	variety	Europe	W
Locale_Siciliano	Two	Lleida-Spain	Spain	germplasm	Europe	W
Lombard	Two	Italy	Italy	variety	Europe	S
Lonni	Six	UK_(SCRI)	JHI	array	Europe	W
Lorena	Six	UK_(SCRI)	JHI	array	Europe	W
Louise	Two	James_Hutton_(UK)	JHI	array	Europe	W
Ludmilla	Six	UK_(SCRI)	JHI	array	Europe	W
Luther	Six	Ohio	MW-USA	germplasm	North_America	W
Macotera	Two	Lleida-Spain	Spain	variety	Europe	W
Magnolia	Two	James_Hutton_(UK)	JHI	array	Europe	W
Mahogany	Two	James_Hutton_(UK)	JHI	array	Europe	W
Maja	Six	TCAP_WINTER_6_row	PNW-USA	variety	North_America	S
Majestic	Six	Italy	Italy	variety	Europe	W
Malta	Two	UK_(SCRI)	JHI	array	Europe	W
Malwinta	Two	James_Hutton_(UK)	JHI	array	Europe	W
MANDY	Six	France_(Limagrain)	France	variety	Europe	W
Manitou	Six	UK_(SCRI)	JHI	array	Europe	W
Manolia	Two	UK_(SCRI)	JHI	array	Europe	W
Marado	Six	UK_(SCRI)	JHI	array	Europe	W
Mariner	Two	James_Hutton_(UK)	JHI	array	Europe	W
Marinka	Two	UK_(SCRI)	JHI	array	Europe	W
Maris_Otter	Two	UK_(SCRI)	JHI	array	Europe	W
Maris_Trojan	Two	UK_(SCRI)	JHI	array	Europe	W
Maritim	Two	James_Hutton_(UK)	JHI	array	Europe	W
Maruchin_1	Six	Japan	Japan	germplasm	Asia	W
MASCARA	Two	SECOBRA_(France)	France	variety	Europe	W
Mattina	Six	UK_(SCRI)	JHI	array	Europe	W
Mavlono	Six	ICARDA_(UZBEKISTAN)	ICARDA	germplasm	Asia	S
McGregor	Six	WMBT	Canada	variety	North_America	W
Mead	Two	James_Hutton_(UK)	JHI	array	Europe	W
Medoc	Two	James_Hutton_(UK)	JHI	array	Europe	W
Mercer	Six	Ohio	MW-USA	germplasm	North_America	W
MHHX011	Two	James_Hutton_(UK)	JHI	array	Europe	W
Micuccio	Six	Italy	Italy	variety	Europe	W
Milena	Two	James_Hutton_(UK)	JHI	array	Europe	W
MILORE	Six	France_(Limagrain)	France	variety	Europe	W
Mirco	Six	UK_(SCRI)	JHI	array	Europe	W
Mirra	Six	UK_(SCRI)	JHI	array	Europe	W
Mishima_41	Two	Japan	Japan	germplasm	Asia	W
MO_B1554	Two	Ohio	MW-USA	germplasm	North_America	W
MO_B2126	Two	Ohio	MW-USA	germplasm	North_America	W
MO_B2169.19	Two	Ohio	MW-USA	germplasm	North_America	W
MO_B2171	Two	Ohio	MW-USA	germplasm	North_America	W
MO_B2186	Two	Ohio	MW-USA	germplasm	North_America	W
MO_B2247	Two	Ohio	MW-USA	germplasm	North_America	W
MO_B2301	Two	Ohio	MW-USA	germplasm	North_America	W
MO_B2319	Two	Ohio	MW-USA	germplasm	North_America	W
MO_B2566	Two	Ohio	MW-USA	germplasm	North_America	W
MO_B2610	Two	Ohio	MW-USA	germplasm	North_America	W
MO_B2612	Two	Ohio	MW-USA	germplasm	North_America	W
MO_B2677	Two	Ohio	MW-USA	germplasm	North_America	W
MO_B2797	Two	Ohio	MW-USA	germplasm	North_America	W
MO_B400	Two	Ohio	MW-USA	germplasm	North_America	W
MO_B475	Two	Ohio	MW-USA	germplasm	North_America	W
MO_B699	Two	Ohio	MW-USA	germplasm	North_America	S
MO_B969	Two	Ohio	MW-USA	germplasm	North_America	W
Modeibeia	Six	Lleida-Spain	Spain	germplasm	Europe	W
Montage	Two	James_Hutton_(UK)	JHI	array	Europe	W
Moonshine	Two	James_Hutton_(UK)	JHI	array	Europe	W
Mortimer	Two	James_Hutton_(UK)	JHI	array	Europe	W
Motzli_9.55	Six	Lleida-Spain	Spain	germplasm	Europe	S
Mumie_Pori	Six	Ohio	MW-USA	germplasm	North_America	W
Murasakimugi	Six	Japan	Japan	variety	Asia	W
Murcie	Two	UK_(SCRI)	JHI	array	Europe	W
Muscat	Six	UK_(SCRI)	JHI	array	Europe	W
MW_08.09	Six	Hungary	Hungary	elite	Europe	W
MW09S4076.001	Six	TCAP_WINTER_6_row	MW-USA	elite	North_America	S
MW09S4076.002	Six	TCAP_WINTER_6_row	MW-USA	elite	North_America	S
MW09S4078.001	Six	TCAP_WINTER_6_row	MW-USA	elite	North_America	S
MW09S4078.002	Six	TCAP_WINTER_6_row	MW-USA	elite	North_America	S
MW09S4080.001	Six	TCAP_WINTER_6_row	MW-USA	elite	North_America
MW09S4082.001	Six	TCAP_WINTER_6_row	MW-USA	elite	North_America	S
MW09S4085.001	Six	TCAP_WINTER_6_row	MW-USA	elite	North_America	S
MW09S4086.001	Six	TCAP_WINTER_6_row	MW-USA	elite	North_America	S
MW10S4116.001	Six	TCAP_WINTER_6_row	MW-USA	elite	North_America	S
MW10S4116.002	Six	TCAP_WINTER_6_row	MW-USA	elite	North_America	S
MW10S4116.003	Six	TCAP_WINTER_6_row	MW-USA	elite	North_America	S
MW10S4116.004	Six	TCAP_WINTER_6_row	MW-USA	elite	North_America	S
MW10S4116.005	Six	TCAP_WINTER_6_row	MW-USA	elite	North_America	S
MW10S4118.001	Six	TCAP_WINTER_6_row	MW-USA	elite	North_America	S
MW10S4118.002	Six	TCAP_WINTER_6_row	MW-USA	elite	North_America	S
MW10S4118.003	Six	TCAP_WINTER_6_row	MW-USA	elite	North_America	S
MW10S4118.004	Six	TCAP_WINTER_6_row	MW-USA	elite	North_America	S
MW10S4118.005	Six	TCAP_WINTER_6_row	MW-USA	elite	North_America	S
MW10S4118.006	Six	TCAP_WINTER_6_row	MW-USA	elite	North_America	S
MW10S4120.001	Six	TCAP_WINTER_6_row	MW-USA	elite	North_America	S
MW10S4120.002	Six	TCAP_WINTER_6_row	MW-USA	elite	North_America	S
MW10S4120.003	Six	TCAP_WINTER_6_row	MW-USA	elite	North_America	S
MW10S4120.004	Six	TCAP_WINTER_6_row	MW-USA	elite	North_America	S
MW10S4120.005	Six	TCAP_WINTER_6_row	MW-USA	elite	North_America	S
MW10S4120.006	Six	TCAP_WINTER_6_row	MW-USA	elite	North_America	S
MW10S4120.007	Six	TCAP_WINTER_6_row	MW-USA	elite	North_America	S
MW10S4120.008	Six	TCAP_WINTER_6_row	MW-USA	elite	North_America	S
MW10S4122.001	Six	TCAP_WINTER_6_row	MW-USA	elite	North_America	S
MW10S4122.002	Six	TCAP_WINTER_6_row	MW-USA	elite	North_America	S
MW10S4122.003	Six	TCAP_WINTER_6_row	MW-USA	elite	North_America	S
MW10S4122.004	Six	TCAP_WINTER_6_row	MW-USA	elite	North_America	S
MW10S4122.005	Six	TCAP_WINTER_6_row	MW-USA	elite	North_America	S
MW10S4122.006	Six	TCAP_WINTER_6_row	MW-USA	elite	North_America	S
MW10S4122.007	Six	TCAP_WINTER_6_row	MW-USA	elite	North_America	S
MW10S4122.008	Six	TCAP_WINTER_6_row	MW-USA	elite	North_America	S
MYSTIC	Two	SECOBRA_(France)	France	variety	Europe	W
Mystique	Two	James_Hutton_(UK)	JHI	array	Europe	W
Naomie	Six	UK_(SCRI)	JHI	array	Europe	W
Naturel	Two	Lleida-Spain	Spain	variety	Europe	W
NB03437	Six	Nebraska	MW-USA	elite	North_America	W
NB07410	Six	Nebraska	MW-USA	elite	North_America	W
NB07411	Six	Nebraska	MW-USA	elite	North_America	W
NB07412	Six	Nebraska	MW-USA	elite	North_America	W
NB08428	Six	Nebraska	MW-USA	elite	North_America	W
NB09404	Six	Nebraska	MW-USA	elite	North_America	W
NB09405	Six	Nebraska	MW-USA	elite	North_America	W
NB09409	Six	Nebraska	MW-USA	elite	North_America	W
NB09410	Six	Nebraska	MW-USA	elite	North_America	W
NB09425	Six	Nebraska	MW-USA	elite	North_America	W
NB09427	Six	Nebraska	MW-USA	elite	North_America	W
NB09430	Six	Nebraska	MW-USA	elite	North_America	W
NB09432	Six	Nebraska	MW-USA	elite	North_America	W
NB09433	Six	Nebraska	MW-USA	elite	North_America	W
NB09434	Six	Nebraska	MW-USA	elite	North_America	W
NB09437	Six	Nebraska	MW-USA	elite	North_America	W
NB09439	Six	Nebraska	MW-USA	elite	North_America	W
NB09440	Six	Nebraska	MW-USA	elite	North_America	W
NB09441	Six	Nebraska	MW-USA	elite	North_America	W
NB10403	Six	Nebraska	MW-USA	elite	North_America	W
NB10404	Six	Nebraska	MW-USA	elite	North_America	W
NB10406	Six	Nebraska	MW-USA	elite	North_America	W
NB10409	Six	Nebraska	MW-USA	elite	North_America	W
NB10410	Six	Nebraska	MW-USA	elite	North_America	W
NB10417	Six	Nebraska	MW-USA	elite	North_America	W
NB10419	Six	Nebraska	MW-USA	elite	North_America	W
NB10420	Six	Nebraska	MW-USA	elite	North_America	W
NB10421	Six	Nebraska	MW-USA	elite	North_America	W
NB10425	Six	Nebraska	MW-USA	elite	North_America	W
NB10434	Six	Nebraska	MW-USA	elite	North_America	W
NB10437	Six	Nebraska	MW-USA	elite	North_America	W
NB10439	Six	Nebraska	MW-USA	elite	North_America	W
NB10440	Six	Nebraska	MW-USA	elite	North_America	W
NB10444	Six	Nebraska	MW-USA	elite	North_America	W
NB99845	Six	Nebraska	MW-USA	elite	North_America	W
NB99875	Six	Nebraska	MW-USA	germplasm	North_America	W
Nectaria	Two	James_Hutton_(UK)	France	variety	Europe	W
NEFTA	Two	France_(Limagrain)	France	variety	Europe	W
NIKA	Two	France_(Limagrain)	France	variety	Europe	W
Nikel	Six	Italy	Italy	variety	Europe	W
Nocturne	Two	James_Hutton_(UK)	JHI	array	Europe	W
Nomigun_Zairai	Six	Japan	Japan	germplasm	Asia	W
NSL_97.6002	Two	James_Hutton_(UK)	JHI	array	Europe	W
Nure	Two	UK_(SCRI)	JHI	array	Europe	W
OBADV11.13	Six	TCAP_WINTER_6_row	PNW-USA	elite	North_America	S
OBADV11.14	Six	TCAP_WINTER_6_row	PNW-USA	elite	North_America	W
OBADV11.17	Six	TCAP_WINTER_6_row	PNW-USA	elite	North_America	W
OBADV11.2	Six	TCAP_WINTER_6_row	PNW-USA	elite	North_America	S
OBADV11.26	Six	TCAP_WINTER_6_row	PNW-USA	elite	North_America	S
OBADV11.29	Six	TCAP_WINTER_6_row	PNW-USA	elite	North_America	S
OBADV11.30	Six	TCAP_WINTER_6_row	PNW-USA	elite	North_America	S
OBADV11.31	Six	TCAP_WINTER_6_row	PNW-USA	elite	North_America	S
OBADV11.6	Six	TCAP_WINTER_6_row	PNW-USA	elite	North_America	S
OH_B62.1427	Six	Ohio	MW-USA	germplasm	North_America	W
Ohio.1	Six	Ohio	MW-USA	germplasm	North_America	W
Oldambtster	Six	Ohio	MW-USA	germplasm	North_America	W
ONDINE	Two	France_(Limagrain)	France	variety	Europe	W
Ongjin_Covered_3	Two	Japan	Japan	germplasm	Asia	W
Onice	Six	UK_(SCRI)	JHI	array	Europe	W
Opal	Two	UK_(SCRI)	JHI	array	Europe	W
OR101	Six	TCAP_WINTER_6_row	PNW-USA	elite	North_America	S
OR102	Six	TCAP_WINTER_6_row	PNW-USA	elite	North_America	W
OR103	Six	TCAP_WINTER_6_row	PNW-USA	elite	North_America	S
OR104	Six	TCAP_WINTER_6_row	PNW-USA	elite	North_America	W
OR105	Six	TCAP_WINTER_6_row	PNW-USA	elite	North_America	S
OR106	Six	TCAP_WINTER_6_row	PNW-USA	elite	North_America	S
OR107	Six	TCAP_WINTER_6_row	PNW-USA	elite	North_America	W
OR108	Six	TCAP_WINTER_6_row	PNW-USA	elite	North_America	S
OR109	Six	TCAP_WINTER_6_row	PNW-USA	elite	North_America	W
OR110	Six	TCAP_WINTER_6_row	PNW-USA	elite	North_America	W
OR111	Six	TCAP_WINTER_6_row	PNW-USA	elite	North_America	S
OR112	Six	TCAP_WINTER_6_row	PNW-USA	elite	North_America	S
OR113	Six	TCAP_WINTER_6_row	PNW-USA	elite	North_America	S
OR114	Six	TCAP_WINTER_6_row	PNW-USA	elite	North_America	S
OR76	Six	TCAP_WINTER_6_row	PNW-USA	elite	North_America	W
OR77	Six	TCAP_WINTER_6_row	PNW-USA	elite	North_America	W
OR813	Six	TCAP_WINTER_6_row	PNW-USA	elite	North_America	W
OR815	Six	TCAP_WINTER_6_row	PNW-USA	elite	North_America	W
OR816	Six	TCAP_WINTER_6_row	PNW-USA	elite	North_America	W
OR91	Six	TCAP_WINTER_6_row	PNW-USA	elite	North_America	S
OR915	Six	TCAP_WINTER_6_row	PNW-USA	elite	North_America	S
OR92	Six	TCAP_WINTER_6_row	PNW-USA	elite	North_America	S
Orchidea	Two	Italy	Italy	variety	Europe	W
ORFEE	Two	France_(Limagrain)	France	variety	Europe	W
Orria	Six	Spain	Spain	variety	Europe	S
Orza.96	Two	Lleida-Spain	Spain	germplasm	Europe	S
Osiris	Six	UK_(SCRI)	JHI	array	Europe	S
Osomugi	Six	Japan	Japan	germplasm	Asia	W
Ou_2	Six	Japan	Japan	germplasm	Asia	W
Outlook	Two	James_Hutton_(UK)	JHI	array	Europe	W
P.713	Six	Nebraska	MW-USA	germplasm	North_America	W
P.721	Six	Nebraska	MW-USA	germplasm	North_America	W
P.954	Six	Nebraska	MW-USA	germplasm	North_America	S
Panda	Two	UK_(SCRI)	JHI	array	Europe	S
Parasol	Two	James_Hutton_(UK)	JHI	array	Europe	W
Passport	Six	UK_(SCRI)	JHI	array	Europe	W
Patricia	Six	UK_(SCRI)	JHI	array	Europe	W
Pedigree	Two	James_Hutton_(UK)	JHI	array	Europe	W
Pennrad	Six	Ohio	MW-USA	germplasm	North_America	W
Peragis_mittelfruhe_II	Six	Ohio	MW-USA	germplasm	North_America	W
Perga	Six	Italy	Italy	variety	Europe	S
Peridot	Two	James_Hutton_(UK)	JHI	array	Europe	W
PI_327842_	Six	Ohio	MW-USA	germplasm	North_America	W
PI_327853	Six	Ohio	MW-USA	germplasm	North_America	W
PI_327862	Six	Ohio	MW-USA	germplasm	North_America	W
PI182602	Six	NSGC_Winter_Core	USA	germplasm	North_America
PI294773	Six	NSGC_Winter_Core	USA	germplasm	North_America
PI327603	Six	NSGC_Winter_Core	USA	germplasm	North_America
PI327604	Six	NSGC_Winter_Core	USA	germplasm	North_America
PI327702		NSGC_Winter_Core	USA	germplasm	North_America
PI327709	Six	NSGC_Winter_Core	USA	germplasm	North_America
PI327764	Six	NSGC_Winter_Core	USA	germplasm	North_America
PI327827	Six	NSGC_Winter_Core	USA	germplasm	North_America
PI340977	Six	NSGC_Winter_Core	USA	germplasm	North_America
PI345736	Six	NSGC_Winter_Core	USA	germplasm	North_America
PI372107	Six	NSGC_Winter_Core	USA	germplasm	North_America
PI384456		NSGC_Winter_Core	USA	germplasm	North_America
PI420639		NSGC_Winter_Core	USA	germplasm	North_America
PI499338	Two	NSGC_Winter_Core	USA	germplasm	North_America
PI640031	Six	NSGC_Winter_Core	USA	germplasm	North_America
PI78786	Six	NSGC_Winter_Core	USA	germplasm	North_America
PI87835		NSGC_Winter_Core	USA	germplasm	North_America
PIAF	Six	France_(Limagrain)	France	variety	Europe	W
Pilastro	Six	UK_(SCRI)	JHI	array	Europe	S
Pirate	Six	UK_(SCRI)	JHI	array	Europe	W
Plaisant	Six	UK_(SCRI)	JHI	array	Europe	W
Platine	Two	UK_(SCRI)	JHI	array	Europe	W
PO71DH.104	Six	TCAP_WINTER_6_row	PNW-USA	germplasm	North_America	S
PO71DH.84	Six	TCAP_WINTER_6_row	PNW-USA	germplasm	North_America	W
PO71DH.87	Six	TCAP_WINTER_6_row	PNW-USA	germplasm	North_America	W
PO71DH.94	Six	TCAP_WINTER_6_row	PNW-USA	germplasm	North_America	W
Ponente	Six	UK_(SCRI)	JHI	array	Europe	W
Portrait	Two	James_Hutton_(UK)	JHI	array	Europe	W
Posaune	Two	James_Hutton_(UK)	JHI	array	Europe	W
Precoz_de_Cadreita	Six	Lleida-Spain	Spain	germplasm	Europe	S
Prelude	Two	James_Hutton_(UK)	JHI	array	Europe	W
PREMUDA	Two	France_(Limagrain)	France	variety	Europe	W
Princess	Six	UK_(SCRI)	JHI	array	Europe	W
Professeur_Damseaux	Six	Ohio	MW-USA	germplasm	North_America	W
Puffin	Two	James_Hutton_(UK)	JHI	array	Europe	W
Pulodiy	Six	ICARDA_(UZBEKISTAN)	ICARDA	germplasm	Asia	S
PYT211.10	Six	TCAP_WINTER_6_row	PNW-USA	germplasm	North_America	S
PYT211.6	Six	TCAP_WINTER_6_row	PNW-USA	germplasm	North_America	S
Qizilqorgon	Six	ICARDA_(UZBEKISTAN)	ICARDA	germplasm	Asia	S
Ragusa	Six	Lleida-Spain	Spain	germplasm	Europe	S
Ravel	Two	James_Hutton_(UK)	JHI	array	Europe	W
Ray	Six	Ohio	MW-USA	germplasm	North_America	W
Rebelle	Six	Italy	Italy	variety	Europe	W
Red	Two	Italy	Italy	variety	Europe	W
REGALIA	Six	SECOBRA_(France)	France	variety	Europe	W
Reinette	Two	Lleida-Spain	Spain	germplasm	Europe	W
Retriever	Two	James_Hutton_(UK)	JHI	array	Europe	W
REVUE	Two	France_(Limagrain)	France	variety	Europe	W
RHYTHM	Two	James_Hutton_(UK)	JHI	array	Europe	W
Robur	Six	UK_(SCRI)	JHI	array	Europe	W
Saffron	Two	James_Hutton_(UK)	JHI	array	Europe	W
Saigon	Two	UK_(SCRI)	JHI	array	Europe	W
SALAMANDRE	Two	SECOBRA_(France)	France	variety	Europe	W
Samson	Six	Italy	Italy	variety	Europe	W
Sancheong_Covered_2	Six	Japan	Japan	germplasm	Asia	S
SASKIA	Six	France_(Limagrain)	France	variety	Europe	W
Saturn	Six	WMBT	France	variety	Europe	W
SBCC037	Six	Spain	Spain	germplasm	Europe	S
SBCC058	Six	Spain	Spain	germplasm	Europe	S
SBCC131	Six	Spain	Spain	germplasm	Europe	W
SBCC145	Six	Spain	Spain	germplasm	Europe	S
Scala	Two	OBWFSW	Germany	variety	Europe	W
Scio	Six	OSU	PNW-USA	variety	North_America	S
Scylla	Two	James_Hutton_(UK)	JHI	array	Europe	W
SELECTION	Two	James_Hutton_(UK)	JHI	array	Europe	W
Selvaggio	Six	Italy	Italy	variety	Europe	W
Senta	Six	UK_(SCRI)	JHI	array	Europe	W
Sereno	Six	Italy	Italy	variety	Europe	W
Shakkinkiri	Six	Japan	Japan	germplasm	Asia	S
Shemakha_1	Six	Japan	Japan	germplasm	Asia	W
Solen	Six	Italy	Italy	variety	Europe	W
Sombrero	Two	James_Hutton_(UK)	JHI	array	Europe	W
Sonic	Two	James_Hutton_(UK)	JHI	array	Europe	W
Sonja	Two	James_Hutton_(UK)	JHI	array	Europe	W
Sonora	Six	UK_(SCRI)	JHI	array	Europe	W
Sountate_1.61	Six	Lleida-Spain	Spain	germplasm	Europe	S
SPHINX	Six	France_(Limagrain)	France	variety	Europe	W
Spinner	Two	James_Hutton_(UK)	JHI	array	Europe	W
Spirit	Two	James_Hutton_(UK)	JHI	array	Europe	W
SPLENDID	Two	France_(Limagrain)	France	variety	Europe	W
Sprite	Two	UK_(SCRI)	JHI	array	Europe	W
Steeple	Two	James_Hutton_(UK)	JHI	array	Europe	W
Strider	Six	TCAP_WINTER_6_row	PNW-USA	variety	North_America	W
Sumo	Six	James_Hutton_(UK)	JHI	array	Europe	S
Sunrise	Two	James_Hutton_(UK)	JHI	array	Europe	W
Surtees	Two	James_Hutton_(UK)	JHI	array	Europe	W
SW_165	Two	James_Hutton_(UK)	JHI	array	Europe	W
SW_Alison	Two	James_Hutton_(UK)	JHI	array	Europe	S
SW_Farrier	Two	James_Hutton_(UK)	JHI	array	Europe	W
SW_Norma	Two	James_Hutton_(UK)	JHI	array	Europe	W
Swallow	Two	James_Hutton_(UK)	JHI	array	Europe	W
Tabetha	Two	James_Hutton_(UK)	JHI	array	Europe	W
Taghighachte_8.49	Six	Lleida-Spain	Spain	germplasm	Europe	S
Taghighachte_8.9	Six	Lleida-Spain	Spain	germplasm	Europe	S
Takayama_Sangatsu_1	Six	Japan	Japan	germplasm	Asia	W
Tamaris	Six	Italy	Japan	germplasm	Asia	W
TAMBAR_501	Six	Nebraska	USA	variety	North_America	W
Tapir	Six	UK_(SCRI)	JHI	array	Europe	W
Target	Two	UK_(SCRI)	JHI	array	Europe	W
Tarm.92	Two	Lleida-Spain	Spain	germplasm	Europe	S
Tea	Two	UK_(SCRI)	JHI	array	Europe	S
Tempo	Two	James_Hutton_(UK)	JHI	array	Europe	W
Tennesee_Winter	Six	Ohio	MW-USA	variety	North_America	W
Tibilisi_7	Six	Japan	Japan	germplasm	Asia	W
Tiffany	Two	James_Hutton_(UK)	JHI	array	Europe	W
Tilek	Two	ICARDA_(UZBEKISTAN)	ICARDA	germplasm	Asia	S
Tipper	Two	Italy	Italy	variety	Europe	W
Toffee	Two	James_Hutton_(UK)	JHI	array	Europe	W
Tokak	Two	Lleida-Spain	Spain	germplasm	Europe	S
Torrent	Two	James_Hutton_(UK)	JHI	array	Europe	W
TOSCA	Two	James_Hutton_(UK)	JHI	array	Europe	W
Trasimeno	Two	UK_(SCRI)	JHI	array	Europe	W
Trebbia	Six	UK_(SCRI)	JHI	array	Europe	W
Tria	Two	UK_(SCRI)	JHI	array	Europe	W
Tschermaks	Two	James_Hutton_(UK)	JHI	array	Europe	W
Tucker	Two	James_Hutton_(UK)	JHI	array	Europe	W
TUDOR	Two	James_Hutton_(UK)	JHI	array	Europe	W
Turine	Two	James_Hutton_(UK)	JHI	array	Europe	W
Turkey_87	Two	Japan	Japan	germplasm	Asia	W
Ukawa_Omugi	Six	Japan	Japan	germplasm	Asia	W
Usumaki	Six	Japan	Japan	germplasm	Asia	W
VA06H.79	Six	UBWHN	E-USA	elite	North_America	W
VA07H.31WS	Six	UBWHN	E-USA	elite	North_America	W
VA08B.109	Two	UBWHN	E-USA	elite	North_America	W
VA08B.85	Six	UBWHN	E-USA	elite	North_America	W
VA09H.4	Six	UBWHN	E-USA	elite	North_America	W
Vanessa	Two	UK_(SCRI)	JHI	array	Europe	W
Verdant	Six	OSU	PNW-USA	variety	North_America	W
Verticale	Two	UK_(SCRI)	JHI	array	Europe	W
Vertige	Two	Italy	Italy	variety	Europe	W
VERTURIA	Two	France_(Limagrain)	France	variety	Europe	W
VESTALE	Two	France_(Limagrain)	France	variety	Europe	W
Vesuvius	Two	James_Hutton_(UK)	JHI	array	Europe	W
Vetulio	Six	Italy	Italy	variety	Europe	W
Violetta	Two	Breun_(Germany)	Germany	variety	Europe	W
Vivaldi	Two	James_Hutton_(UK)	JHI	array	Europe	W
Vogelsanger_Gold	Six	UK_(SCRI)	JHI	array	Europe	W
Volley	Two	James_Hutton_(UK)	JHI	array	Europe	W
WB_031031	Two	James_Hutton_(UK)	JHI	array	Europe	W
Weaver	Two	James_Hutton_(UK)	JHI	array	Europe	W
Wigwam	Two	James_Hutton_(UK)	JHI	array	Europe	W
Willow	Two	James_Hutton_(UK)	JHI	array	Europe	W
Winner	Two	James_Hutton_(UK)	JHI	array	Europe	W
Winter_Gerst	Six	Ohio	MW-USA	germplasm	North_America	W
Wintmalt	Two	James_Hutton_(UK)	JHI	array	Europe	W
Wizard	Two	James_Hutton_(UK)	JHI	array	Europe	W
Wombat	Two	James_Hutton_(UK)	JHI	array	Europe	W
Yog.43	Two	ICARDA_(UZBEKISTAN)	ICARDA	germplasm	Asia	S
Yuriko	Six	Spain	Spain	germplasm	Europe	S
Zafer.160	Six	Lleida-Spain	Spain	germplasm	Europe	S
Zairai_4	Six	Japan	Japan	germplasm	Asia	W
Zeynelaga	Two	Italy	Italy	germplasm	Europe	S
Zoe	Six	UK_(SCRI)	JHI	array	Europe	W
Zulu	Two	James_Hutton_(UK)	JHI	array	Europe	W
