# Supplementary material for: Perspectives on Low Temperature Tolerance and Vernalization Sensitivity in Barley: Prospects for Facultative Growth Habit
Source: Front Plant Sci. 2020 Nov 9;11:585927. doi: 10.3389/fpls.2020.585927 (PMC7814503; doi:10.3389/fpls.2020.585927)
Supplement: Supplementary file 3 [file Table_3.XLSX]

## Sheet: Genotypes
SUPPLEMENTARY TABLE S3 | Illumina 9K SNP genotype data for the barley GWAS panel used to assess winter survival (WS) and vernalization sensitivity (VRN sensitivity).
#	Name	Chr	bp	10.0627	10.0736	10.0777	10.0782	10.0787	10.0791	10.0834	10.0849	10.0852	10.0856	10.086	10.0901	10.0904	10.0923	10.0925	10.0945	10.0988	02Ab170	02Ab431	02Ab669	02Ab671	04/124/5	04/153/2	05/004/12	05/141/27	05-5401/01	05-5401/05	05-5401/06	06/054/1	06OR-10	06OR-20	06OR-22	06OR-37	06OR-38	06OR-41	06OR-42	06OR-43	06OR-44	06OR-45	06OR-46	06OR-47	06OR-51	06OR-52	06OR-57	06OR-58	06OR-59
1	BOPA2_12_10420	1H	71544	BB	BB	BB	BB	AA	BB	BB	AA	AA	AA	AA	AA	AA	BB	AA	AA	BB	NN	BB	BB	BB	BB	BB	BB	BB	BB	BB	BB	BB	AA	AA	AA	AA	AA	NN	AA	AA	BB	AA	AA	AA	AA	AA	AA	AA	AA
2	BOPA1_3107-422	1H	71683	BB	BB	BB	BB	BB	BB	BB	BB	BB	BB	BB	BB	BB	BB	BB	BB	BB	NN	BB	BB	BB	BB	BB	BB	BB	BB	BB	BB	BB	BB	BB	BB	BB	AA	BB	BB	BB	BB	BB	BB	BB	BB	BB	BB	BB	BB
3	SCRI_RS_204276	1H	248411	BB	BB	BB	BB	AA	BB	BB	AA	AA	AA	AA	BB	BB	BB	BB	BB	BB	BB	BB	BB	BB	BB	BB	BB	BB	BB	BB	BB	BB	AA	AA	AA	AA	BB	NN	AA	AA	BB	AA	AA	AA	AA	AA	AA	AA	AA
4	BOPA1_2511-533	1H	263584	AA	AA	AA	AA	AA	AA	AA	AA	AA	AA	AA	AA	AA	AA	AA	AA	AA	NN	AA	AA	AA	AA	AA	AA	AA	AA	AA	AA	AA	AA	AA	AA	AA	BB	AA	AA	AA	AA	AA	AA	AA	AA	AA	AA	AA	AA
5	BOPA2_12_30653	1H	272697	AA	AA	AA	AA	BB	AA	AA	BB	BB	BB	BB	AA	AA	AA	AA	AA	AA	NN	AA	AA	AA	AA	AA	AA	AA	AA	AA	AA	AA	BB	BB	BB	BB	BB	NN	BB	BB	AA	BB	BB	BB	BB	BB	BB	BB	BB
6	SCRI_RS_180989	1H	274488	AA	AA	AA	AA	BB	AA	AA	BB	BB	BB	BB	AA	AA	AA	AA	AA	AA	NN	AA	AA	AA	AA	AA	AA	AA	AA	AA	AA	AA	BB	BB	BB	BB	BB	NN	BB	BB	AA	BB	BB	BB	BB	BB	BB	BB	BB
7	SCRI_RS_227491	1H	289719	BB	BB	BB	BB	BB	BB	BB	BB	BB	BB	BB	BB	BB	BB	BB	BB	BB	BB	BB	BB	BB	BB	BB	BB	BB	BB	BB	BB	BB	BB	BB	BB	BB	BB	NN	BB	BB	AA	BB	BB	BB	BB	BB	BB	BB	BB
8	SCRI_RS_149838	1H	290995	AA	AA	AA	AA	AA	AA	AA	AA	AA	AA	AA	AA	AA	AA	AA	AA	AA	AA	AA	AA	AA	AA	AA	AA	AA	AA	AA	AA	AA	AA	AA	AA	AA	AA	NN	AA	AA	BB	AA	AA	AA	AA	AA	AA	AA	AA
9	BOPA1_7174-365	1H	479172	AA	AA	AA	AA	AA	AA	AA	AA	AA	AA	AA	AA	AA	AA	AA	AA	AA	AA	AA	AA	AA	AA	AA	AA	AA	AA	AA	AA	AA	AA	AA	AA	AA	AA	AA	AA	AA	AA	AA	AA	AA	AA	AA	AA	AA	AA
10	BOPA2_12_30969	1H	977915	BB	BB	BB	BB	AA	BB	AA	AA	AA	AA	AA	AA	AA	BB	AA	AA	BB	NN	AA	AA	AA	BB	BB	BB	BB	BB	BB	BB	BB	AA	AA	AA	AA	BB	NN	AA	AA	BB	AA	AA	AA	AA	AA	AA	AA	AA
11	BOPA2_12_30968	1H	978018	BB	BB	BB	BB	BB	BB	BB	BB	BB	BB	BB	BB	BB	BB	BB	BB	BB	BB	BB	BB	BB	BB	BB	BB	BB	BB	BB	BB	BB	BB	BB	BB	BB	BB	BB	BB	BB	BB	BB	BB	BB	BB	BB	BB	BB	BB
12	BOPA1_8670-388	1H	979435	BB	BB	BB	BB	AA	BB	AA	AA	AA	AA	AA	AA	AA	BB	AA	AA	BB	AA	AA	AA	AA	BB	BB	BB	BB	BB	BB	BB	BB	AA	AA	AA	AA	AA	AA	AA	AA	AA	AA	AA	AA	AA	AA	AA	AA	AA
13	SCRI_RS_120053	1H	1025233	AA	AA	AA	AA	BB	AA	AA	BB	BB	BB	BB	AA	AA	AA	AA	AA	AA	BB	BB	AA	BB	AA	AA	AA	AA	AA	AA	AA	AA	BB	BB	BB	BB	BB	NN	BB	BB	AA	BB	BB	BB	BB	BB	BB	BB	BB
14	SCRI_RS_120059	1H	1025718	AA	AA	AA	AA	BB	AA	AA	BB	BB	BB	BB	AA	AA	AA	AA	AA	AA	BB	BB	AA	BB	AA	AA	AA	AA	AA	AA	AA	AA	BB	BB	BB	BB	BB	NN	BB	BB	AA	BB	BB	BB	BB	BB	BB	BB	BB
15	SCRI_RS_142714	1H	1275191	AA	AA	AA	AA	BB	AA	AA	BB	BB	BB	BB	BB	BB	AA	BB	BB	AA	NN	AA	AA	AA	AA	AA	AA	AA	AA	AA	AA	AA	BB	BB	BB	BB	BB	NN	BB	BB	AA	BB	BB	BB	BB	BB	BB	BB	BB
16	BOPA1_6195-2137	1H	1431699	AA	AA	AA	AA	BB	AA	AA	BB	BB	BB	BB	BB	BB	AA	BB	BB	AA	BB	BB	AA	BB	BB	AA	AA	AA	AA	AA	AA	AA	BB	BB	BB	BB	BB	NN	BB	BB	AA	BB	BB	BB	BB	BB	BB	BB	BB
17	BOPA2_12_30715	1H	1562127	AA	AA	AA	AA	BB	AA	AA	BB	BB	BB	BB	BB	BB	AA	BB	BB	AA	BB	BB	AA	BB	BB	AA	AA	AA	AA	AA	AA	AA	BB	BB	BB	BB	BB	NN	BB	BB	AA	BB	BB	BB	BB	BB	BB	BB	BB
18	BOPA1_3220-723	1H	1913952	AA	AA	AA	AA	BB	AA	AA	BB	BB	BB	BB	BB	BB	AA	BB	BB	AA	NN	AA	AA	AA	AA	AA	AA	AA	AA	AA	AA	AA	BB	BB	BB	BB	BB	NN	BB	BB	AA	BB	BB	BB	BB	BB	BB	BB	BB
19	BOPA2_12_30944	1H	1914059	BB	BB	BB	BB	BB	BB	BB	BB	BB	BB	BB	BB	BB	BB	BB	BB	BB	BB	BB	BB	BB	BB	BB	BB	BB	BB	BB	BB	BB	BB	BB	BB	BB	BB	BB	BB	BB	BB	BB	BB	BB	BB	BB	BB	BB	BB
20	SCRI_RS_124234	1H	1928613	BB	BB	BB	BB	AA	BB	BB	AA	AA	AA	AA	AA	AA	BB	AA	AA	BB	NN	BB	BB	BB	AA	BB	BB	BB	BB	BB	BB	BB	AA	AA	AA	AA	AA	AA	AA	AA	AA	AA	AA	AA	AA	AA	AA	AA	AA
21	SCRI_RS_107687	1H	2471872	BB	BB	BB	BB	BB	BB	BB	BB	BB	BB	BB	BB	BB	BB	BB	BB	BB	BB	BB	BB	BB	BB	BB	BB	BB	BB	BB	BB	BB	BB	BB	BB	BB	BB	BB	BB	BB	BB	BB	BB	BB	BB	BB	BB	BB	BB
22	SCRI_RS_161137	1H	2586106	AA	AA	AA	AA	BB	AA	AA	BB	BB	BB	BB	AA	AA	AA	AA	AA	AA	BB	BB	BB	BB	BB	AA	AA	AA	AA	AA	AA	AA	BB	BB	BB	BB	BB	BB	BB	BB	BB	BB	BB	BB	BB	BB	BB	BB	BB
23	SCRI_RS_232577	1H	3666934	AA	AA	AA	AA	AA	AA	AA	AA	AA	AA	AA	AA	AA	AA	AA	AA	AA	AA	AA	AA	AA	AA	AA	AA	AA	AA	AA	AA	AA	AA	AA	AA	AA	AA	NN	AA	AA	BB	AA	AA	BB	AA	AA	AA	AA	AA
24	BOPA1_3101-111	1H	4153879	BB	BB	BB	BB	AA	BB	BB	AA	AA	AA	AA	BB	BB	BB	BB	BB	BB	BB	BB	BB	BB	BB	BB	BB	BB	BB	BB	BB	BB	AA	AA	AA	AA	AA	AA	AA	AA	AA	AA	AA	AA	AA	AA	AA	AA	AA
25	SCRI_RS_66630	1H	4164495	BB	BB	BB	BB	AA	BB	AA	AA	AA	AA	AA	BB	BB	BB	BB	BB	BB	NN	AA	AA	AA	AA	BB	BB	BB	BB	BB	BB	BB	AA	AA	AA	AA	AA	NN	AA	AA	BB	AA	AA	BB	AA	AA	AA	AA	AA
26	SCRI_RS_82277	1H	4165332	BB	BB	BB	BB	AA	BB	AA	AA	AA	AA	AA	BB	BB	BB	BB	BB	BB	NN	AA	AA	AA	BB	BB	BB	BB	BB	BB	BB	BB	AA	AA	AA	AA	AA	NN	AA	AA	BB	AA	AA	BB	AA	AA	AA	AA	AA
27	SCRI_RS_60145	1H	4184290	AA	AA	AA	AA	BB	AA	BB	BB	BB	BB	BB	BB	BB	AA	BB	BB	AA	NN	BB	BB	BB	AA	AA	AA	AA	AA	AA	AA	AA	BB	BB	BB	BB	BB	NN	BB	BB	AA	BB	BB	AA	BB	BB	BB	BB	BB
28	BOPA2_12_10636	1H	4285541	BB	BB	BB	BB	BB	BB	BB	BB	BB	BB	BB	AA	AA	BB	AA	AA	BB	BB	BB	BB	BB	BB	BB	BB	BB	BB	BB	BB	BB	BB	BB	BB	BB	BB	NN	BB	BB	AA	BB	BB	AA	BB	BB	BB	BB	BB
29	SCRI_RS_194326	1H	4405295	AA	AA	AA	AA	BB	AA	AA	BB	BB	BB	BB	BB	BB	AA	BB	BB	AA	NN	AA	BB	AA	BB	AA	AA	AA	AA	AA	AA	AA	BB	BB	BB	BB	BB	BB	BB	BB	BB	BB	BB	BB	BB	BB	BB	BB	BB
30	BOPA2_12_31144	1H	4653990	AA	AA	AA	AA	BB	AA	BB	BB	BB	BB	BB	AA	AA	AA	AA	AA	AA	BB	BB	BB	BB	AA	AA	AA	AA	AA	AA	AA	AA	BB	BB	BB	BB	BB	NN	BB	BB	AA	BB	BB	AA	BB	BB	BB	BB	BB
31	BOPA1_4456-443	1H	4657144	AA	AA	AA	AA	AA	AA	AA	AA	AA	AA	AA	BB	BB	AA	BB	BB	AA	AA	AA	AA	AA	AA	AA	AA	AA	AA	AA	AA	AA	AA	AA	AA	AA	AA	AA	AA	AA	AA	AA	AA	AA	AA	AA	AA	AA	AA
32	SCRI_RS_206684	1H	4676386	BB	BB	BB	BB	BB	BB	BB	BB	BB	BB	BB	BB	BB	BB	BB	BB	BB	BB	BB	BB	BB	BB	BB	BB	BB	BB	BB	BB	BB	BB	BB	BB	BB	BB	BB	BB	BB	BB	BB	BB	BB	BB	BB	BB	BB	BB
33	SCRI_RS_198544	1H	5506103	AA	AA	AA	AA	BB	AA	BB	BB	BB	BB	BB	BB	BB	AA	BB	BB	AA	BB	BB	BB	BB	AA	AA	AB	BB	AA	AA	AA	AA	BB	BB	BB	BB	BB	BB	BB	BB	BB	BB	BB	BB	BB	BB	BB	BB	BB
34	SCRI_RS_179144	1H	5769175	AA	AA	AA	AA	BB	AA	AA	BB	BB	BB	BB	AA	AA	AA	AA	AA	AA	AA	AA	AA	AA	AA	AA	AA	AA	AA	AA	AA	AA	BB	BB	BB	BB	BB	BB	BB	BB	BB	BB	BB	BB	BB	BB	BB	BB	BB
35	BOPA2_12_11011	1H	5770204	BB	BB	BB	BB	BB	BB	BB	BB	BB	BB	BB	BB	BB	BB	BB	BB	BB	BB	NN	BB	BB	BB	BB	BB	BB	BB	BB	BB	BB	BB	BB	BB	BB	BB	NN	BB	BB	AA	BB	BB	AA	BB	BB	BB	BB	BB
36	BOPA2_12_30933	1H	5770474	BB	BB	BB	BB	BB	BB	BB	BB	BB	BB	BB	AA	AA	BB	AA	AA	BB	AA	BB	BB	BB	AA	BB	BB	BB	BB	BB	BB	BB	BB	BB	BB	BB	BB	NN	BB	BB	AA	BB	BB	AA	BB	BB	BB	BB	BB
37	SCRI_RS_162524	1H	6690326	BB	BB	BB	BB	AA	BB	AA	AA	AA	AA	AA	AA	AA	BB	AA	AA	BB	AA	AA	AA	AA	BB	BB	BB	BB	BB	BB	BB	BB	AA	AA	AA	AA	AA	NN	AA	AA	AA	AA	AA	BB	AA	AA	AA	AA	AA
38	BOPA1_7372-1253	1H	7228966	AA	AA	AA	AA	AA	AA	AA	AA	AA	AA	AA	AA	AA	AA	AA	AA	AA	AA	AA	AA	AA	BB	AA	AA	AA	AA	AA	AA	AA	AA	AA	AA	AA	AA	AA	AA	AA	AA	AA	AA	AA	AA	AA	AA	AA	AA
39	SCRI_RS_184274	1H	7471254	AA	AA	AA	AA	AA	AA	AA	AA	AA	AA	AA	AA	AA	AA	AA	AA	AA	AA	AA	AA	AA	AA	AA	AA	AA	AA	AA	AA	AA	AA	AA	AA	AA	AA	AA	AA	AA	AA	AA	AA	AA	AA	AA	AA	AA	AA
40	SCRI_RS_1929	1H	7841459	AA	AA	AA	AA	BB	AA	AA	BB	BB	BB	BB	AA	AA	AA	AA	AA	AA	AA	AA	AA	AA	AA	AA	AB	BB	AA	AA	AA	AA	BB	BB	BB	BB	BB	BB	BB	BB	BB	BB	BB	AA	BB	BB	BB	BB	BB
41	SCRI_RS_224686	1H	7844028	AA	AA	AA	AA	BB	AA	AA	BB	BB	BB	BB	AA	AA	AA	AA	AA	AA	AA	AA	AA	AA	BB	AA	AB	BB	AA	AA	AA	AA	BB	BB	BB	BB	BB	BB	BB	BB	BB	BB	BB	AA	BB	BB	BB	BB	BB
42	SCRI_RS_165792	1H	8352810	AA	AA	AA	AA	AA	AA	AA	AA	AA	AA	AA	BB	BB	AA	BB	BB	AA	BB	AA	AA	AA	AA	AA	AB	BB	AA	AA	AA	AA	AA	AA	AA	AA	AA	AA	AA	AA	AA	AA	AA	AA	AA	AA	AA	AA	AA
43	SCRI_RS_222250	1H	8354814	BB	BB	BB	BB	BB	BB	BB	BB	BB	BB	BB	AA	AA	BB	AA	AA	BB	AA	BB	BB	BB	BB	BB	AB	AA	BB	BB	BB	BB	BB	BB	BB	BB	BB	BB	BB	BB	BB	BB	BB	BB	BB	BB	BB	BB	BB
44	BOPA2_12_30919	1H	8936302	BB	BB	BB	BB	BB	BB	BB	BB	BB	BB	BB	BB	AA	BB	AA	AA	BB	BB	AA	AA	AA	BB	BB	AB	AA	BB	BB	BB	BB	BB	BB	BB	BB	BB	BB	BB	BB	BB	BB	BB	BB	BB	BB	BB	BB	BB
45	BOPA2_12_30950	1H	9161205	AA	AA	AA	AA	AA	AA	AA	AA	AA	AA	AA	AA	AA	AA	AA	AA	AA	AA	AA	AA	AA	AA	AA	AA	AA	AA	AA	AA	AA	AA	AA	AA	AA	AA	AA	AA	AA	AA	AA	AA	AA	AA	AA	AA	AA	AA
46	BOPA2_12_30952	1H	9161346	AA	AA	AA	AA	AA	AA	BB	AA	AA	AA	AA	AA	AA	AA	AA	AA	AA	AA	AA	AA	AA	AA	AA	AB	BB	AA	AA	AA	AA	AA	AA	AA	AA	AA	AA	AA	AA	AA	AA	AA	AA	AA	AA	AA	AA	AA
47	SCRI_RS_148733	1H	10236703	AA	AA	AA	AA	BB	AA	BB	BB	BB	BB	BB	AA	AA	AA	AA	AA	AA	AA	AA	AA	AA	AA	AA	AB	BB	AA	AA	AA	AA	BB	BB	BB	BB	BB	BB	BB	BB	BB	BB	BB	BB	BB	BB	BB	BB	BB
48	BOPA2_12_30588	1H	10747464	BB	BB	BB	BB	BB	BB	BB	BB	BB	BB	BB	BB	BB	BB	BB	BB	BB	BB	BB	BB	BB	BB	BB	BB	BB	BB	BB	BB	BB	BB	BB	BB	BB	BB	BB	BB	BB	BB	BB	BB	BB	BB	BB	BB	BB	BB
49	SCRI_RS_164150	1H	10747629	BB	BB	BB	BB	AA	BB	BB	AA	AA	AA	AA	BB	BB	BB	BB	BB	BB	AA	BB	BB	BB	BB	BB	BB	BB	BB	BB	BB	BB	AA	AA	AA	AA	AA	AA	AA	AA	AA	AA	AA	AA	AA	AA	AA	AA	AA
50	SCRI_RS_182656	1H	11457738	AA	AA	AA	AA	BB	AA	BB	BB	BB	BB	BB	AA	BB	AA	BB	BB	AA	AA	BB	BB	BB	AA	AA	AA	AA	AA	AA	AA	AA	BB	BB	BB	BB	BB	BB	BB	BB	BB	BB	BB	BB	BB	BB	BB	BB	BB
51	SCRI_RS_130600	1H	11457743	BB	BB	BB	BB	AA	BB	AA	AA	AA	AA	AA	BB	AA	BB	AA	AA	BB	AA	AA	AA	AA	BB	BB	AB	AA	BB	BB	BB	BB	AA	AA	AA	AA	AA	AA	AA	AA	AA	AA	AA	AA	AA	AA	AA	AA	AA
52	SCRI_RS_130592	1H	11458045	AA	AA	AA	AA	BB	AA	BB	BB	BB	BB	BB	AA	AA	AA	AA	AA	AA	AA	AA	AA	AA	AA	AA	AA	AA	AA	AA	AA	AA	BB	BB	BB	BB	BB	BB	BB	BB	BB	BB	BB	BB	BB	BB	BB	BB	BB
53	SCRI_RS_157757	1H	11547609	AA	AA	AA	AA	BB	AA	AA	BB	BB	BB	BB	AA	BB	AA	BB	BB	AA	AA	BB	BB	BB	AA	AA	AB	BB	AA	AA	AA	AA	BB	BB	BB	BB	BB	BB	BB	BB	BB	BB	BB	BB	BB	BB	BB	BB	BB
54	SCRI_RS_205669	1H	12075504	BB	BB	BB	BB	BB	BB	AA	BB	BB	BB	BB	BB	BB	BB	BB	BB	BB	BB	BB	BB	BB	BB	BB	BB	BB	BB	BB	BB	BB	BB	BB	BB	BB	BB	BB	BB	BB	BB	BB	BB	BB	BB	BB	BB	BB	BB
55	SCRI_RS_152464	1H	12442603	BB	BB	BB	BB	BB	BB	AA	BB	BB	BB	BB	BB	BB	BB	BB	BB	BB	BB	BB	BB	BB	BB	BB	BB	BB	BB	BB	BB	BB	BB	BB	BB	BB	BB	BB	BB	BB	BB	BB	BB	BB	BB	BB	BB	BB	BB
56	SCRI_RS_13972	1H	12445090	BB	BB	BB	BB	BB	BB	BB	BB	BB	BB	BB	BB	BB	BB	BB	BB	BB	BB	BB	BB	BB	BB	BB	BB	BB	BB	BB	BB	BB	BB	BB	BB	BB	BB	BB	BB	BB	BB	BB	BB	BB	BB	BB	BB	BB	BB
57	BOPA2_12_30948	1H	12554357	BB	BB	BB	BB	BB	BB	BB	BB	BB	BB	BB	BB	BB	BB	BB	BB	BB	BB	BB	BB	BB	BB	BB	BB	BB	BB	BB	BB	BB	AA	AA	AA	AA	AA	AA	AA	AA	AA	AA	AA	AA	AA	AA	AA	AA	AA
58	SCRI_RS_169668	1H	12949583	BB	BB	BB	BB	AA	BB	BB	AA	AA	AA	AA	BB	AA	BB	AA	AA	BB	AA	AA	AA	AA	AA	BB	BB	BB	BB	BB	BB	BB	BB	BB	BB	BB	BB	BB	BB	BB	BB	BB	BB	BB	BB	BB	BB	BB	BB
59	BOPA1_2496-1916	1H	13581567	AA	AA	AA	AA	AA	AA	AA	AA	AA	AA	AA	AA	AA	AA	AA	AA	AA	AA	AA	AA	AA	AA	AA	AA	AA	AA	AA	AA	AA	AA	AA	AA	BB	BB	NN	BB	AA	AA	BB	AA	AA	AA	AA	AA	AA	AA
60	BOPA1_10922-503	1H	13590934	BB	BB	BB	BB	BB	BB	AA	AA	AA	AA	AA	BB	AA	BB	AA	AA	BB	AA	AA	AA	AA	BB	BB	BB	BB	BB	BB	BB	BB	BB	BB	BB	BB	BB	BB	BB	BB	BB	BB	BB	BB	BB	BB	BB	BB	BB
61	BOPA2_12_30876	1H	13602737	AA	AA	AA	AA	AA	AA	AA	AA	AA	AA	AA	AA	AA	AA	AA	AA	AA	AA	AA	AA	AA	AA	AA	AA	AA	AA	AA	AA	AA	AA	AA	AA	AA	AA	AA	AA	AA	AA	AA	AA	AA	AA	AA	AA	AA	AA
62	BOPA2_12_30877	1H	13602909	BB	BB	BB	BB	BB	BB	BB	AA	AA	AA	AA	BB	AA	BB	AA	AA	BB	AA	AA	AA	AA	BB	BB	BB	BB	BB	BB	BB	BB	BB	BB	BB	BB	BB	BB	BB	BB	BB	BB	BB	BB	BB	BB	BB	BB	BB
63	SCRI_RS_4891	1H	14369926	BB	BB	BB	BB	BB	BB	BB	BB	BB	BB	BB	BB	BB	BB	BB	BB	BB	BB	BB	BB	BB	AA	BB	BB	BB	BB	BB	BB	BB	BB	BB	BB	AA	BB	NN	AA	BB	BB	AA	BB	BB	BB	BB	BB	BB	BB
64	SCRI_RS_124926	1H	14371313	AA	AA	AA	AA	AA	AA	AA	AA	AA	AA	AA	AA	AA	AA	AA	AA	AA	AA	AA	AA	AA	AA	AA	AA	AA	AA	AA	AA	AA	AA	AA	AA	BB	AA	NN	BB	AA	AA	BB	AA	AA	AA	AA	AA	AA	AA
65	BOPA1_6792-1945	1H	14374682	AA	AA	AA	AA	AA	NN	AA	AA	AA	AA	AA	AA	AA	AA	AA	AA	AA	AA	AA	AA	AA	BB	AA	AA	AA	AA	AA	AA	AA	AA	AA	AA	BB	AA	NN	BB	AA	AA	BB	AA	AA	AA	AA	AA	AA	AA
66	SCRI_RS_182603	1H	15065044	BB	BB	BB	BB	BB	BB	BB	BB	BB	BB	BB	BB	BB	BB	BB	BB	BB	BB	BB	BB	BB	AA	BB	BB	BB	BB	BB	BB	BB	BB	BB	BB	BB	BB	BB	BB	BB	BB	BB	BB	BB	BB	BB	BB	BB	BB
67	SCRI_RS_169091	1H	15066450	AA	AA	AA	AA	AA	AA	AA	AA	AA	AA	AA	AA	AA	AA	AA	AA	AA	AA	AA	AA	AA	BB	AA	AA	AA	AA	AA	AA	AA	AA	AA	AA	AA	AA	AA	AA	AA	AA	AA	AA	AA	AA	AA	AA	AA	AA
68	SCRI_RS_153360	1H	15599115	AA	AA	AA	AA	AA	AA	AA	AA	AA	AA	AA	AA	AA	AA	AA	AA	AA	AA	AA	AA	AA	BB	AA	AA	AA	AA	AA	AA	AA	BB	BB	BB	BB	BB	BB	BB	BB	BB	BB	BB	BB	BB	BB	BB	BB	BB
69	BOPA1_4226-570	1H	15607330	AA	AA	AA	AA	AA	AA	AA	AA	AA	AA	AA	AA	AA	AA	AA	AA	AA	AA	AA	AA	AA	AA	AA	AA	AA	AA	AA	AA	AA	BB	BB	BB	AA	AA	NN	AA	AA	BB	AA	BB	BB	BB	BB	BB	BB	BB
70	SCRI_RS_138043	1H	15615673	AA	AA	AA	AA	AA	AA	AA	AA	AA	AA	AA	AA	AA	AA	AA	AA	AA	AA	AA	AA	AA	BB	AA	AA	AA	AA	AA	AA	AA	AA	AA	AA	BB	BB	NN	BB	BB	AA	BB	AA	AA	AA	AA	AA	AA	AA
71	SCRI_RS_122490	1H	16449728	AA	BB	BB	BB	BB	BB	AA	BB	BB	BB	BB	BB	BB	BB	BB	BB	BB	BB	BB	BB	BB	BB	BB	BB	BB	BB	BB	BB	BB	AA	AA	AA	BB	BB	AA	BB	BB	AA	AA	AA	AA	AA	AA	AA	AA	AA
72	SCRI_RS_88375	1H	16450645	BB	BB	BB	AA	BB	BB	BB	AA	AA	AA	AA	BB	AA	BB	AA	AA	BB	AA	AA	AA	AA	BB	BB	BB	BB	BB	BB	BB	BB	BB	BB	BB	AA	AA	BB	AA	AA	BB	BB	BB	BB	BB	BB	BB	BB	BB
73	SCRI_RS_217160	1H	17195993	BB	AA	AA	AA	AA	AA	BB	AA	AA	AA	AA	AA	AA	AA	AA	AA	AA	AA	AA	AA	AA	AA	AA	AA	AA	AA	AA	AA	AA	BB	BB	BB	AA	AA	BB	AA	AA	BB	BB	BB	BB	BB	BB	BB	BB	BB
74	SCRI_RS_171221	1H	17332840	AA	AA	AA	AA	AA	AA	AA	AA	AA	AA	AA	AA	AA	AA	AA	AA	AA	AA	AA	AA	AA	BB	AA	AA	AA	AA	AA	AA	AA	AA	AA	AA	BB	BB	AA	BB	BB	AA	AA	AA	AA	AA	AA	AA	AA	AA
75	SCRI_RS_151047	1H	17341588	AA	BB	BB	BB	BB	BB	AA	BB	BB	BB	BB	BB	BB	BB	BB	BB	BB	BB	BB	BB	BB	BB	BB	BB	BB	BB	BB	BB	BB	AA	AA	AA	BB	BB	AA	BB	BB	AA	AA	AA	AA	AA	AA	AA	AA	AA
76	SCRI_RS_235243	1H	17566590	BB	AA	AA	BB	AA	AA	BB	BB	BB	BB	BB	AA	BB	AA	BB	BB	AA	BB	BB	BB	BB	BB	AA	AA	AA	AA	AA	AA	AA	BB	BB	BB	AA	AA	BB	AA	AA	BB	BB	BB	BB	BB	BB	BB	BB	BB
77	BOPA1_1906-429	1H	17570235	AA	BB	BB	BB	BB	BB	AA	BB	BB	BB	BB	BB	BB	BB	BB	BB	BB	BB	BB	BB	BB	AA	BB	BB	BB	BB	BB	BB	BB	AA	AA	AA	BB	BB	AA	BB	BB	AA	AA	AA	AA	AA	AA	AA	AA	AA
78	BOPA1_2901-1137	1H	17583110	AA	BB	BB	BB	BB	BB	AA	BB	BB	BB	BB	BB	BB	BB	BB	BB	BB	BB	BB	BB	BB	BB	BB	BB	BB	BB	BB	BB	BB	AA	AA	AA	BB	BB	AA	BB	BB	AA	AA	AA	AA	AA	AA	AA	AA	AA
79	SCRI_RS_154811	1H	17902617	AA	BB	BB	BB	BB	BB	AA	BB	BB	BB	BB	BB	BB	BB	BB	BB	BB	BB	BB	BB	BB	BB	BB	BB	BB	BB	BB	BB	BB	AA	AA	AA	BB	BB	AA	BB	BB	AA	AA	AA	AA	AA	AA	AA	AA	AA
80	SCRI_RS_117492	1H	17908362	BB	AA	AA	AA	AA	AA	BB	AA	AA	AA	AA	AA	AA	AA	AA	AA	AA	AA	AA	AA	AA	BB	AA	AA	AA	AA	AA	AA	AA	BB	BB	BB	AA	AA	BB	AA	AA	BB	BB	BB	BB	BB	BB	BB	BB	BB
81	SCRI_RS_155382	1H	18358061	AA	BB	BB	AA	BB	BB	AA	AA	AA	AA	AA	BB	AA	BB	AA	AA	BB	AA	AA	AA	AA	AA	BB	BB	BB	BB	BB	BB	BB	AA	AA	AA	BB	BB	AA	BB	BB	AA	AA	AA	AA	AA	AA	AA	AA	AA
82	BOPA1_5318-436	1H	18359684	AA	BB	BB	AA	BB	BB	AA	AA	AA	AA	AA	BB	AA	BB	AA	AA	BB	AA	AA	AA	AA	AA	BB	BB	BB	BB	BB	BB	BB	BB	BB	BB	BB	BB	BB	BB	BB	BB	BB	BB	BB	BB	BB	BB	BB	BB
83	SCRI_RS_123187	1H	18664335	AA	BB	BB	BB	BB	BB	AA	BB	BB	BB	BB	BB	BB	BB	BB	BB	BB	BB	BB	BB	BB	BB	BB	BB	BB	BB	BB	BB	BB	BB	BB	BB	BB	BB	BB	BB	BB	BB	BB	BB	BB	BB	BB	BB	BB	BB
84	BOPA1_5194-1118	1H	18807356	BB	BB	AA	BB	AA	AA	BB	AA	BB	BB	BB	AA	BB	AA	BB	BB	AA	BB	BB	BB	BB	AA	AA	AA	AA	AA	AA	AA	AA	AA	AA	AA	AA	AA	AA	AA	AA	AA	AA	AA	AA	AA	AA	AA	AA	AA
85	SCRI_RS_176084	1H	19122608	AA	BB	BB	BB	BB	BB	AA	BB	BB	BB	BB	BB	BB	BB	BB	BB	BB	BB	BB	BB	BB	BB	BB	BB	BB	BB	BB	BB	BB	BB	BB	BB	BB	BB	BB	BB	BB	BB	BB	BB	BB	BB	BB	BB	BB	BB
86	BOPA1_6081-850	1H	19370549	BB	AA	AA	AA	AA	AA	BB	AA	AA	AA	AA	AA	AA	AA	AA	AA	AA	AA	AA	AA	AA	AA	AA	AA	AA	AA	AA	AA	AA	AA	AA	AA	AA	AA	AA	AA	AA	AA	AA	AA	AA	AA	AA	AA	AA	AA
87	SCRI_RS_239784	1H	19951710	AA	AA	AA	AA	AA	AA	AA	AA	AA	AA	AA	AA	AA	AA	AA	AA	AA	AA	AA	AA	AA	AA	AA	AA	AA	AA	AA	AA	AA	AA	AA	AA	AA	BB	NN	BB	BB	AA	AA	AA	AA	AA	AA	AA	AA	AA
88	BOPA2_12_31276	1H	20336402	AA	AA	AA	AA	AA	AA	AA	AA	AA	AA	AA	AA	AA	AA	AA	AA	AA	AA	AA	AA	AA	BB	AA	AA	AA	AA	AA	AA	AA	AA	AA	AA	AA	BB	NN	BB	BB	AA	AA	AA	AA	AA	AA	AA	AA	AA
89	SCRI_RS_128285	1H	22176692	AA	AA	AA	AA	AA	AA	AA	AA	AA	AA	AA	AA	BB	AA	BB	AA	AA	AA	AA	AA	AA	AA	AA	AA	AA	AA	AA	AA	AA	BB	BB	BB	BB	BB	BB	BB	BB	BB	BB	BB	BB	BB	BB	BB	BB	BB
90	BOPA1_3751-1136	1H	22567867	BB	BB	AA	BB	AA	AA	BB	AA	BB	BB	BB	AA	BB	AA	BB	AA	AA	BB	BB	BB	BB	BB	AA	AB	BB	AA	AA	AA	AA	BB	BB	BB	BB	AA	NN	AA	AA	BB	BB	BB	BB	BB	BB	BB	BB	AA
91	BOPA1_5346-1587	1H	23815813	BB	BB	BB	BB	BB	BB	BB	BB	BB	BB	BB	BB	AA	BB	AA	BB	BB	BB	BB	BB	BB	BB	BB	BB	BB	BB	BB	BB	BB	AA	AA	AA	AA	AA	AA	AA	AA	AA	AA	AA	AA	AA	AA	AA	AA	AA
92	SCRI_RS_161702	1H	24025029	AA	AA	BB	AA	BB	BB	AA	BB	AA	AA	AA	BB	BB	BB	BB	BB	BB	AA	AA	AA	AA	BB	BB	NN	AA	BB	BB	BB	BB	BB	BB	BB	BB	BB	BB	BB	BB	BB	BB	BB	BB	BB	BB	BB	BB	BB
93	SCRI_RS_116548	1H	24027749	BB	BB	AA	BB	AA	AA	BB	AA	BB	BB	BB	AA	AA	AA	AA	AA	AA	BB	BB	BB	BB	AA	AA	AB	BB	AA	AA	AA	AA	AA	AA	AA	AA	AA	AA	AA	AA	AA	AA	AA	AA	AA	AA	AA	AA	AA
94	BOPA2_12_31177	1H	28643769	AA	AA	AA	AA	AA	AA	AA	AA	AA	AA	AA	AA	AA	AA	AA	AA	AA	AA	AA	AA	AA	AA	AA	AA	AA	AA	AA	AA	AA	AA	AA	AA	AA	BB	NN	BB	BB	AA	AA	AA	AA	AA	AA	AA	AA	BB
95	SCRI_RS_198854	1H	29082314	BB	BB	BB	AA	BB	BB	BB	BB	AA	AA	AA	BB	BB	BB	BB	BB	BB	AA	AA	AA	AA	BB	BB	BB	BB	BB	BB	BB	BB	BB	BB	BB	BB	BB	BB	BB	BB	BB	BB	BB	BB	BB	BB	BB	BB	BB
96	SCRI_RS_222748	1H	29082314	BB	BB	BB	AA	BB	BB	BB	BB	AA	AA	AA	BB	BB	BB	BB	BB	BB	AA	AA	AA	AA	BB	BB	BB	BB	BB	BB	BB	BB	BB	BB	BB	BB	BB	BB	BB	BB	BB	BB	BB	BB	BB	BB	BB	BB	BB
97	BOPA2_12_11498	1H	31354146	BB	BB	BB	BB	BB	BB	BB	BB	BB	BB	BB	BB	BB	BB	BB	BB	BB	BB	BB	BB	BB	BB	BB	BB	BB	BB	BB	BB	BB	BB	BB	BB	BB	BB	BB	BB	BB	BB	BB	BB	BB	BB	BB	BB	BB	BB
98	BOPA2_12_30336	1H	31676923	AA	BB	BB	AA	BB	BB	AA	BB	AA	AA	AA	BB	BB	BB	BB	BB	BB	AA	AA	AA	AA	BB	BB	BB	BB	BB	BB	BB	BB	AA	BB	BB	BB	AA	NN	AA	AA	BB	BB	AA	BB	BB	BB	BB	BB	AA
99	SCRI_RS_114047	1H	31685164	AA	BB	BB	AA	BB	BB	AA	BB	AA	AA	AA	BB	BB	BB	BB	BB	BB	AA	AA	AA	AA	BB	BB	BB	BB	BB	BB	BB	BB	AA	BB	BB	BB	AA	NN	AA	AA	BB	BB	AA	BB	BB	BB	BB	BB	AA
100	SCRI_RS_193392	1H	31685463	BB	AA	AA	BB	AA	AA	BB	AA	BB	BB	BB	AA	AA	AA	AA	AA	AA	BB	BB	BB	BB	AA	AA	AA	AA	AA	AA	AA	AA	BB	AA	AA	AA	BB	NN	BB	BB	AA	AA	BB	AA	AA	AA	AA	AA	BB
101	SCRI_RS_153785	1H	33444893	BB	AA	AA	BB	AA	AA	BB	AA	BB	BB	BB	AA	AA	AA	AA	AA	AA	BB	BB	BB	BB	AA	AA	AA	AA	AA	AA	AA	AA	BB	BB	BB	BB	BB	BB	BB	BB	BB	BB	BB	BB	BB	BB	BB	BB	BB
102	SCRI_RS_170869	1H	33846694	BB	AA	AA	BB	AA	AA	BB	AA	BB	BB	BB	AA	AA	AA	AA	AA	AA	BB	BB	BB	BB	AA	AA	AA	AA	AA	AA	AA	AA	BB	BB	BB	BB	BB	BB	BB	BB	BB	BB	BB	BB	BB	BB	BB	BB	BB
103	SCRI_RS_170878	1H	33847082	AA	BB	BB	AA	BB	BB	AA	BB	AA	AA	AA	BB	BB	BB	BB	BB	BB	AA	AA	AA	AA	BB	BB	BB	BB	BB	BB	BB	BB	AA	AA	AA	AA	AA	AA	AA	AA	AA	AA	AA	AA	AA	AA	AA	AA	AA
104	BOPA1_5381-1950	1H	34087694	AA	BB	BB	AA	BB	BB	AA	BB	AA	AA	AA	BB	BB	BB	BB	BB	BB	AA	AA	AA	AA	BB	BB	BB	BB	BB	BB	BB	BB	AA	AA	AA	AA	AA	AA	AA	AA	AA	AA	AA	AA	AA	AA	AA	AA	AA
105	SCRI_RS_189483	1H	35725028	BB	AA	AA	BB	AA	AA	BB	AA	BB	BB	BB	AA	BB	AA	BB	AA	AA	BB	BB	BB	BB	AA	AA	AA	AA	AA	AA	AA	AA	BB	BB	BB	BB	BB	BB	BB	BB	BB	BB	BB	BB	BB	BB	BB	BB	BB
106	SCRI_RS_189197	1H	35727403	BB	AA	AA	BB	AA	AA	BB	AA	BB	BB	BB	AA	BB	AA	BB	AA	AA	BB	BB	BB	BB	AA	AA	AA	AA	AA	AA	AA	AA	AA	AA	AA	AA	AA	AA	AA	AA	AA	AA	AA	AA	AA	AA	AA	AA	AA
107	SCRI_RS_140837	1H	36073804	AA	BB	BB	AA	BB	BB	AA	BB	AA	AA	AA	BB	BB	BB	BB	BB	BB	AA	AA	AA	AA	BB	BB	BB	BB	BB	BB	BB	BB	AA	AA	AA	AA	AA	AA	AA	AA	AA	AA	AA	AA	AA	AA	AA	AA	AA
108	SCRI_RS_184784	1H	36171029	BB	AA	AA	BB	AA	AA	BB	AA	BB	BB	BB	AA	BB	AA	BB	AA	AA	BB	BB	BB	BB	AA	AA	AA	AA	AA	AA	AA	AA	BB	BB	BB	BB	BB	BB	BB	BB	BB	BB	BB	BB	BB	BB	BB	BB	BB
109	SCRI_RS_11615	1H	36439607	BB	AA	AA	BB	AA	AA	BB	AA	BB	BB	BB	AA	AA	AA	AA	AA	AA	BB	BB	BB	BB	AA	AA	AA	AA	AA	AA	AA	AA	BB	AA	AA	AA	BB	NN	BB	BB	AA	AA	BB	AA	AA	AA	AA	AA	BB
110	SCRI_RS_189637	1H	36457833	AA	BB	BB	AA	BB	BB	AA	BB	AA	AA	AA	BB	BB	BB	BB	BB	BB	AA	AA	AA	AA	BB	BB	BB	BB	BB	BB	BB	BB	BB	BB	BB	BB	BB	BB	BB	BB	BB	BB	BB	BB	BB	BB	BB	BB	BB
111	SCRI_RS_205816	1H	36460442	AA	BB	BB	AA	BB	BB	AA	BB	AA	AA	AA	BB	BB	BB	BB	BB	BB	AA	AA	AA	AA	BB	BB	BB	BB	BB	BB	BB	BB	AA	BB	BB	BB	AA	NN	AA	AA	BB	BB	AA	BB	BB	BB	BB	BB	AA
112	SCRI_RS_160545	1H	36462612	BB	AA	AA	BB	AA	AA	BB	AA	BB	BB	BB	AA	AA	AA	AA	AA	AA	BB	BB	BB	BB	AA	AA	AA	AA	AA	AA	AA	AA	BB	AA	AA	AA	BB	NN	BB	BB	AA	AA	BB	AA	AA	AA	AA	AA	BB
113	SCRI_RS_147042	1H	36948319	AA	BB	BB	AA	BB	BB	AA	BB	AA	AA	AA	BB	BB	BB	BB	BB	BB	AA	AA	AA	AA	BB	BB	BB	BB	BB	BB	BB	BB	AA	BB	BB	BB	AA	NN	AA	AA	BB	BB	AA	BB	BB	BB	BB	BB	AA
114	BOPA1_3277-446	1H	37164507	BB	AA	AA	BB	AA	AA	BB	AA	BB	BB	BB	AA	AA	AA	AA	AA	AA	BB	BB	BB	BB	AA	AA	AA	AA	AA	AA	AA	AA	BB	BB	BB	BB	BB	BB	BB	BB	BB	BB	BB	BB	BB	BB	BB	BB	BB
115	SCRI_RS_187264	1H	37165144	AA	BB	BB	AA	BB	BB	AA	BB	AA	AA	AA	BB	BB	BB	BB	BB	BB	AA	AA	AA	AA	BB	BB	BB	BB	BB	BB	BB	BB	AA	AA	AA	AA	AA	AA	AA	AA	AA	AA	AA	AA	AA	AA	AA	AA	AA
116	SCRI_RS_183171	1H	37378707	AA	BB	BB	AA	BB	BB	AA	BB	AA	AA	AA	BB	BB	BB	BB	BB	BB	AA	AA	AA	AA	BB	BB	BB	BB	BB	BB	BB	BB	AA	AA	AA	AA	AA	AA	AA	AA	AA	AA	AA	AA	AA	AA	AA	AA	AA
117	BOPA1_6382-396	1H	37694302	BB	AA	AA	BB	AA	AA	BB	AA	BB	BB	BB	AA	AA	AA	AA	AA	AA	BB	BB	BB	BB	AA	AA	AA	AA	AA	AA	AA	AA	AA	AA	AA	AA	AA	AA	AA	AA	AA	AA	AA	AA	AA	AA	AA	AA	AA
118	SCRI_RS_141140	1H	38111916	BB	AA	AA	BB	AA	AA	BB	AA	BB	BB	BB	AA	AA	AA	AA	AA	AA	BB	BB	BB	BB	AA	AA	AA	AA	AA	AA	AA	AA	BB	BB	BB	BB	BB	BB	BB	BB	BB	BB	BB	BB	BB	BB	BB	BB	BB
119	BOPA1_6720-641	1H	39019703	BB	BB	AA	BB	AA	AA	BB	AA	BB	BB	BB	AA	BB	AA	BB	AA	AA	BB	BB	BB	BB	AA	AA	AB	BB	AA	AA	AA	AA	BB	BB	BB	BB	BB	BB	BB	BB	BB	BB	BB	BB	BB	BB	BB	BB	BB
120	SCRI_RS_9480	1H	39310922	AA	AA	BB	AA	BB	BB	AA	BB	AA	AA	AA	BB	AA	BB	AA	BB	BB	AA	AA	AA	AA	BB	BB	AB	AA	BB	BB	BB	BB	AA	BB	BB	BB	AA	NN	AA	AA	BB	BB	AA	BB	BB	BB	BB	BB	AA
121	SCRI_RS_199178	1H	39314012	BB	BB	AA	BB	AA	AA	BB	AA	BB	BB	BB	AA	BB	AA	BB	AA	AA	BB	BB	BB	BB	AA	AA	AB	BB	AA	AA	AA	AA	BB	AA	AA	AA	BB	NN	BB	BB	AA	AA	BB	AA	AA	AA	AA	AA	BB
122	SCRI_RS_132461	1H	39913293	BB	BB	AA	BB	AA	AA	BB	AA	BB	BB	BB	AA	BB	AA	BB	AA	AA	BB	BB	BB	BB	AA	AA	AB	BB	AA	AA	AA	AA	BB	AA	AA	AA	BB	NN	BB	BB	AA	AA	BB	AA	AA	AA	AA	AA	BB
123	SCRI_RS_214559	1H	41878298	BB	BB	AA	BB	AA	AA	BB	AA	BB	BB	BB	AA	BB	AA	BB	AA	AA	BB	BB	BB	BB	AA	AA	AB	BB	AA	AA	AA	AA	AA	AA	AA	AA	AA	AA	AA	AA	AA	AA	AA	AA	AA	AA	AA	AA	AA
124	BOPA2_12_10314	1H	46538882	BB	BB	BB	BB	BB	BB	BB	BB	BB	BB	BB	BB	BB	BB	BB	BB	BB	BB	BB	BB	BB	BB	BB	BB	BB	BB	BB	BB	BB	BB	BB	BB	BB	BB	BB	BB	BB	BB	BB	BB	BB	BB	BB	BB	BB	BB
125	BOPA2_12_10491	1H	57891012	AA	AA	AA	AA	AA	AA	AA	AA	AA	AA	AA	AA	AA	AA	AA	AA	AA	AA	AA	AA	AA	AA	AA	AA	AA	AA	AA	AA	AA	AA	AA	AA	AA	AA	AA	AA	AA	AA	AA	AA	AA	AA	AA	AA	AA	AA
126	BOPA1_2407-1771	1H	59789397	BB	BB	BB	BB	BB	BB	BB	BB	BB	BB	BB	BB	BB	BB	BB	BB	BB	BB	BB	BB	BB	BB	BB	BB	BB	BB	BB	BB	BB	BB	BB	BB	BB	BB	BB	BB	BB	BB	BB	BB	BB	BB	BB	BB	BB	BB
127	BOPA1_2265-363	1H	61118921	AA	AA	AA	AA	AA	AA	AA	AA	AA	AA	AA	AA	AA	AA	AA	AA	AA	AA	AA	AA	AA	AA	AA	AA	AA	AA	AA	AA	AA	BB	BB	BB	BB	BB	BB	BB	BB	BB	BB	BB	BB	BB	BB	BB	BB	BB
128	BOPA1_3710-852	1H	64113901	AA	AA	AA	AA	AA	AA	AA	AA	AA	AA	AA	AA	AA	AA	AA	AA	AA	AA	AA	AA	AA	AA	AA	AA	AA	AA	AA	AA	AA	BB	BB	BB	BB	BB	BB	BB	BB	BB	BB	BB	BB	BB	BB	BB	BB	BB
129	BOPA2_12_31467	1H	66850934	BB	BB	BB	BB	BB	BB	BB	BB	BB	BB	BB	BB	BB	BB	BB	BB	BB	BB	BB	BB	BB	BB	BB	BB	BB	BB	BB	BB	BB	AA	AA	AA	AA	AA	AA	AA	AA	AA	AA	AA	AA	AA	AA	AA	AA	AA
130	SCRI_RS_151764	1H	67297774	AA	AA	AA	AA	AA	AA	AA	AA	AA	AA	AA	AA	AA	AA	AA	AA	AA	AA	AA	AA	AA	AA	AA	AA	AA	AA	AA	AA	AA	BB	BB	BB	BB	BB	BB	BB	BB	BB	BB	BB	BB	BB	BB	BB	BB	BB
131	BOPA2_12_30683	1H	69960449	AA	AA	AA	AA	AA	AA	AA	AA	AA	AA	AA	AA	AA	AA	AA	AA	AA	AA	AA	AA	AA	AA	AA	AA	AA	AA	AA	AA	AA	BB	BB	BB	BB	BB	BB	BB	BB	BB	BB	BB	BB	BB	BB	BB	BB	BB
132	SCRI_RS_188937	1H	74325991	BB	BB	BB	BB	BB	BB	BB	BB	BB	BB	BB	BB	BB	BB	BB	BB	BB	BB	BB	BB	BB	BB	BB	BB	BB	BB	BB	BB	BB	AA	BB	BB	BB	AA	NN	AA	AA	BB	BB	AA	BB	BB	BB	BB	BB	AA
133	SCRI_RS_182631	1H	74327742	AA	AA	AA	AA	AA	AA	AA	AA	AA	AA	AA	AA	AA	AA	AA	AA	AA	AA	AA	AA	AA	AA	AA	AA	AA	AA	AA	AA	AA	BB	AA	AA	AA	BB	NN	BB	BB	AA	AA	BB	AA	AA	AA	AA	AA	BB
134	BOPA1_8166-525	1H	76992307	AA	AA	AA	AA	AA	AA	AA	AA	AA	AA	AA	AA	AA	AA	AA	AA	AA	AA	AA	AA	AA	AA	AA	AA	AA	AA	AA	AA	AA	BB	AA	AA	AA	BB	NN	BB	BB	AA	AA	BB	AA	AA	AA	AA	AA	BB
135	BOPA2_12_11301	1H	77984995	AA	AA	AA	AA	AA	AA	AA	AA	AA	AA	AA	AA	AA	AA	AA	AA	AA	AA	AA	AA	AA	AA	AA	AA	AA	AA	AA	AA	AA	BB	AA	AA	AA	BB	BB	BB	BB	AA	AA	BB	AA	AA	AA	AA	AA	BB
136	SCRI_RS_160916	1H	78702678	AA	AA	AA	AA	AA	AA	AA	AA	AA	AA	AA	AA	AA	AA	AA	AA	AA	AA	AA	AA	AA	AA	AA	AA	AA	AA	AA	AA	AA	BB	AA	AA	AA	BB	NN	BB	BB	AA	AA	BB	AA	AA	AA	AA	AA	BB
137	BOPA2_12_10235	1H	80265534	BB	BB	BB	BB	BB	BB	BB	BB	BB	BB	BB	BB	BB	BB	BB	BB	BB	BB	BB	BB	BB	BB	BB	BB	BB	BB	BB	BB	BB	AA	BB	BB	BB	AA	NN	AA	AA	BB	BB	AA	BB	BB	BB	BB	BB	AA
138	SCRI_RS_85917	1H	80293616	BB	BB	BB	BB	BB	BB	BB	BB	BB	BB	BB	BB	AA	BB	BB	BB	BB	BB	BB	BB	BB	BB	BB	AB	BB	BB	BB	BB	BB	AA	AA	AA	AA	AA	AA	AA	AA	AA	AA	AA	AA	AA	AA	AA	AA	AA
139	BOPA1_5019-879	1H	81225714	AA	AA	AA	AA	AA	AA	AA	AA	AA	AA	AA	AA	AA	AA	AA	AA	AA	AA	AA	AA	AA	AA	AA	AA	AA	AA	AA	AA	AA	BB	AA	AA	AA	BB	AA	BB	BB	AA	AA	BB	AA	AA	AA	AA	AA	BB
140	BOPA2_12_30796	1H	84338596	AA	AA	AA	AA	AA	AA	AA	AA	AA	AA	AA	AA	AA	AA	AA	AA	AA	AA	AA	AA	AA	AA	AA	AA	AA	AA	AA	AA	AA	BB	AA	AA	AA	BB	NN	BB	BB	AA	AA	BB	AA	AA	AA	AA	AA	BB
141	SCRI_RS_82327	1H	89130442	AA	AA	AA	AA	AA	AA	AA	AA	AA	AA	AA	AA	BB	AA	AA	AA	AA	AA	AA	AA	AA	AA	AA	AB	AA	AA	AA	AA	AA	BB	BB	BB	BB	BB	BB	BB	BB	BB	BB	BB	BB	BB	BB	BB	BB	BB
142	BOPA1_3444-1044	1H	92433217	AA	AA	AA	AA	AA	AA	AA	AA	AA	AA	AA	AA	BB	AA	AA	AA	AA	AA	AA	AA	AA	AA	AA	AB	AA	AA	AA	AA	AA	BB	BB	BB	BB	BB	BB	BB	BB	BB	BB	BB	BB	BB	BB	BB	BB	BB
143	SCRI_RS_17924	1H	94329073	BB	BB	BB	BB	BB	BB	BB	BB	BB	BB	BB	BB	AA	BB	BB	BB	BB	BB	BB	BB	BB	BB	BB	AB	BB	BB	BB	BB	BB	AA	AA	AA	AA	AA	AA	AA	AA	AA	AA	AA	AA	AA	AA	AA	AA	AA
144	BOPA2_12_30039	1H	94329343	AA	AA	BB	AA	BB	AA	AA	AA	AA	BB	BB	BB	BB	BB	BB	AA	BB	AA	AA	AA	AA	AA	BB	BB	AA	BB	BB	BB	BB	AA	AA	AA	AA	AA	AA	AA	AA	AA	AA	AA	AA	AA	AA	AA	AA	AA
145	BOPA2_12_30438	1H	98026207	BB	BB	BB	BB	BB	BB	BB	BB	BB	BB	BB	BB	BB	BB	BB	BB	BB	BB	BB	BB	BB	BB	BB	BB	BB	BB	BB	BB	BB	AA	BB	BB	BB	AA	NN	AA	AA	BB	BB	AA	BB	BB	BB	BB	BB	AA
146	SCRI_RS_139785	1H	98738231	AA	AA	AA	AA	AA	AA	AA	AA	AA	AA	AA	AA	BB	AA	AA	AA	AA	AA	AA	AA	AA	AA	AA	AB	AA	AA	AA	AA	AA	BB	BB	BB	BB	BB	BB	BB	BB	BB	BB	BB	BB	BB	BB	BB	BB	BB
147	BOPA2_12_10159	1H	98741946	AA	AA	AA	AA	AA	AA	AA	AA	AA	AA	AA	AA	AA	AA	AA	AA	AA	AA	AA	AA	AA	AA	AA	AA	AA	AA	AA	AA	AA	BB	AA	AA	AA	BB	NN	BB	BB	AA	AA	BB	AA	AA	AA	AA	AA	BB
148	SCRI_RS_149971	1H	103520348	AA	AA	AA	AA	AA	AA	AA	AA	AA	AA	AA	AA	AA	AA	AA	AA	AA	AA	AA	AA	AA	AA	AA	AA	AA	AA	AA	AA	AA	BB	AA	AA	AA	BB	NN	BB	BB	AA	AA	BB	AA	AA	AA	AA	AA	BB
149	BOPA2_12_30436	1H	109055279	BB	BB	BB	BB	BB	BB	BB	BB	BB	BB	BB	BB	BB	BB	BB	BB	BB	BB	BB	BB	BB	BB	BB	BB	BB	BB	BB	BB	BB	AA	BB	BB	BB	AA	NN	AA	AA	BB	BB	AA	BB	BB	BB	BB	BB	AA
150	BOPA1_8613-278	1H	116969254	AA	AA	AA	AA	AA	AA	AA	AA	AA	AA	AA	AA	BB	AA	AA	AA	AA	AA	AA	AA	AA	AA	AA	AB	AA	AA	AA	AA	AA	BB	BB	BB	BB	BB	BB	BB	BB	BB	BB	BB	BB	BB	BB	BB	BB	BB
151	BOPA2_12_30762	1H	130506760	BB	BB	BB	BB	BB	BB	BB	BB	BB	BB	BB	BB	BB	BB	BB	BB	BB	BB	NN	BB	BB	BB	BB	BB	BB	BB	BB	BB	BB	AA	BB	BB	BB	AA	NN	AA	AA	BB	BB	AA	BB	BB	BB	BB	BB	AA
152	BOPA2_12_10506	1H	243566375	AA	BB	AA	AA	AA	AA	AA	AA	AA	AA	AA	AA	AA	AA	AA	AA	AA	AA	AA	AA	AA	AA	AA	AA	AA	AA	AA	AA	AA	AA	AA	AA	AA	AA	AA	AA	AA	AA	AA	AA	AA	AA	AA	AA	AA	AA
153	BOPA1_4511-1878	1H	272999970	AA	AA	AA	AA	AA	AA	AA	AA	AA	AA	AA	AA	AA	AA	AA	AA	AA	AA	AA	AA	AA	AA	AA	AA	AA	AA	AA	AA	AA	BB	AA	AA	AA	BB	NN	BB	BB	AA	AA	BB	AA	AA	AA	AA	AA	BB
154	BOPA1_3217-929	1H	303519071	BB	BB	BB	BB	BB	BB	BB	BB	BB	BB	BB	BB	AA	BB	BB	BB	BB	BB	BB	BB	BB	BB	BB	AB	BB	BB	BB	BB	BB	BB	AA	AA	AA	BB	NN	BB	BB	AA	AA	BB	AA	AA	AA	AA	AA	BB
155	BOPA2_12_30306	1H	303945733	AA	AA	AA	AA	AA	AA	AA	AA	AA	AA	AA	AA	AA	AA	AA	AA	AA	AA	AA	AA	AA	AA	AA	AA	AA	AA	AA	AA	AA	AA	AA	AA	AA	AA	AA	AA	AA	AA	AA	AA	AA	AA	AA	AA	AA	AA
156	SCRI_RS_193640	1H	313064950	AA	AA	AA	AA	AA	AA	AA	AA	AA	AA	AA	AA	BB	AA	AA	AA	AA	AA	AA	AA	AA	AA	AA	AB	AA	AA	AA	AA	AA	BB	BB	BB	BB	BB	BB	BB	BB	BB	BB	BB	BB	BB	BB	BB	BB	BB
157	SCRI_RS_141511	1H	314034291	BB	BB	BB	BB	BB	BB	BB	BB	BB	BB	BB	BB	AA	BB	BB	BB	BB	BB	BB	BB	BB	BB	BB	AB	BB	BB	BB	BB	BB	AA	AA	AA	AA	AA	AA	AA	AA	AA	AA	AA	AA	AA	AA	AA	AA	AA
158	BOPA1_2851-848	1H	314308188	AA	AA	AA	AA	AA	AA	AA	AA	AA	AA	AA	AA	BB	AA	AA	AA	AA	AA	AA	AA	AA	AA	AA	AB	AA	AA	AA	AA	AA	BB	BB	BB	BB	BB	BB	BB	BB	BB	BB	BB	BB	BB	BB	BB	BB	BB
159	BOPA2_12_30562	1H	315508280	BB	BB	BB	BB	BB	BB	BB	BB	BB	BB	BB	BB	BB	BB	BB	BB	BB	BB	BB	BB	BB	BB	BB	BB	BB	BB	BB	BB	BB	AA	BB	BB	BB	AA	NN	AA	AA	BB	BB	AA	BB	BB	BB	BB	BB	AA
160	BOPA1_4163-1786	1H	317349096	BB	BB	BB	BB	BB	BB	BB	BB	BB	BB	BB	BB	BB	BB	BB	BB	BB	BB	BB	BB	BB	BB	BB	BB	BB	BB	BB	BB	BB	AA	BB	BB	BB	AA	NN	AA	AA	BB	BB	AA	BB	BB	BB	BB	BB	AA
161	BOPA2_12_30043	1H	317349862	BB	BB	BB	BB	BB	BB	BB	BB	BB	BB	BB	BB	BB	BB	BB	BB	BB	BB	BB	BB	BB	BB	BB	BB	BB	BB	BB	BB	BB	AA	BB	BB	BB	AA	NN	AA	AA	BB	BB	AA	BB	BB	BB	BB	BB	AA
162	BOPA2_12_10300	1H	321396626	AA	AA	AA	AA	AA	AA	AA	AA	AA	AA	AA	AA	AA	AA	AA	AA	AA	AA	AA	AA	AA	AA	AA	AA	AA	AA	AA	AA	AA	AA	AA	AA	AA	BB	NN	BB	BB	AA	AA	BB	AA	AA	AA	AA	AA	BB
163	BOPA1_7090-1260	1H	324191509	AA	AA	AA	AA	AA	AA	AA	AA	AA	AA	AA	AA	AA	AA	AA	AA	AA	AA	AA	AA	AA	AA	AA	AA	AA	AA	AA	AA	AA	AA	AA	AA	AA	BB	NN	BB	BB	AA	AA	BB	AA	AA	AA	AA	AA	BB
164	BOPA1_1866-866	1H	324791460	AA	AA	AA	AA	AA	AA	AA	AA	AA	AA	AA	AA	AA	AA	AA	AA	AA	AA	AA	AA	AA	AA	AA	AA	AA	AA	AA	AA	AA	AA	AA	AA	AA	BB	NN	BB	BB	AA	AA	BB	AA	AA	AA	AA	AA	BB
165	BOPA2_12_30404	1H	324791460	AA	AA	AA	AA	AA	AA	AA	AA	AA	AA	AA	AA	AA	AA	AA	AA	AA	AA	AA	AA	AA	AA	AA	AA	AA	AA	AA	AA	AA	AA	AA	AA	AA	BB	NN	BB	BB	AA	AA	BB	AA	AA	AA	AA	AA	BB
166	BOPA2_12_31381	1H	325808056	AA	AA	AA	AA	AA	AA	AA	AA	AA	AA	AA	AA	BB	AA	AA	AA	AA	AA	AA	AA	AA	AA	AA	AB	AA	AA	AA	AA	AA	BB	BB	BB	BB	AA	NN	AA	AA	BB	BB	AA	BB	BB	BB	BB	BB	AA
167	SCRI_RS_124377	1H	328628301	AA	AA	AA	AA	AA	AA	AA	AA	AA	AA	AA	AA	BB	AA	AA	AA	AA	AA	AA	AA	AA	AA	AA	AB	AA	AA	AA	AA	AA	BB	BB	BB	BB	BB	BB	BB	BB	BB	BB	BB	BB	BB	BB	BB	BB	BB
168	BOPA1_4020-643	1H	329700337	BB	BB	BB	BB	BB	BB	BB	BB	BB	BB	BB	BB	AA	BB	BB	BB	BB	BB	BB	BB	BB	BB	BB	AB	BB	BB	BB	BB	BB	AA	AA	AA	AA	AA	AA	AA	AA	AA	AA	AA	AA	AA	AA	AA	AA	AA
169	SCRI_RS_189586	1H	330769878	BB	BB	BB	BB	BB	BB	BB	BB	BB	BB	BB	BB	AA	BB	BB	BB	BB	BB	BB	BB	BB	BB	BB	AB	BB	BB	BB	BB	BB	AA	AA	AA	AA	AA	AA	AA	AA	AA	AA	AA	AA	AA	AA	AA	AA	AA
170	BOPA2_12_31208	1H	331415858	BB	BB	BB	BB	BB	BB	BB	BB	BB	BB	BB	BB	AA	BB	BB	BB	BB	BB	BB	BB	BB	BB	BB	AB	BB	BB	BB	BB	BB	AA	AA	AA	AA	AA	AA	AA	AA	AA	AA	AA	AA	AA	AA	AA	AA	AA
171	SCRI_RS_138691	1H	333135439	BB	BB	BB	BB	BB	BB	BB	BB	BB	BB	BB	BB	BB	BB	BB	BB	BB	BB	BB	BB	BB	BB	BB	BB	BB	BB	BB	BB	BB	BB	BB	BB	BB	AA	NN	AA	AA	BB	BB	AA	BB	BB	BB	BB	BB	AA
172	SCRI_RS_213103	1H	339655578	AA	AA	AA	AA	AA	AA	AA	AA	AA	AA	AA	AA	BB	AA	AA	AA	AA	AA	AA	AA	AA	AA	AA	AB	AA	AA	AA	AA	AA	BB	BB	BB	BB	BB	BB	BB	BB	BB	BB	BB	BB	BB	BB	BB	BB	BB
173	SCRI_RS_155439	1H	345351439	BB	BB	BB	BB	BB	BB	BB	BB	BB	BB	BB	BB	AA	BB	BB	BB	BB	BB	BB	BB	BB	BB	BB	AB	BB	BB	BB	BB	BB	AA	AA	AA	AA	AA	AA	AA	AA	AA	AA	AA	AA	AA	AA	AA	AA	AA
174	SCRI_RS_7197	1H	346196655	AA	AA	BB	AA	BB	BB	AA	BB	AA	AA	AA	BB	AA	BB	BB	BB	BB	AA	AA	AA	AA	BB	BB	AB	BB	BB	BB	BB	BB	AA	AA	AA	AA	AA	AA	AA	AA	AA	AA	AA	AA	AA	AA	AA	AA	AA
175	SCRI_RS_236235	1H	347387168	BB	BB	AA	BB	AA	AA	BB	AA	BB	BB	BB	AA	AA	AA	AA	AA	AA	BB	BB	BB	BB	AA	AA	AA	AA	AA	AA	AA	AA	AA	AA	AA	AA	AA	AA	AA	AA	AA	AA	AA	AA	AA	AA	AA	AA	AA
176	SCRI_RS_151874	1H	347774796	BB	BB	AA	BB	AA	AA	BB	AA	BB	BB	BB	AA	BB	AA	AA	AA	AA	BB	BB	BB	BB	AA	AA	AB	AA	AA	AA	AA	AA	BB	BB	BB	BB	AA	NN	AA	AA	BB	BB	AA	BB	BB	BB	BB	BB	AA
177	BOPA2_12_10938	1H	348204358	AA	AA	AA	AA	AA	AA	AA	AA	AA	AA	AA	AA	AA	AA	AA	AA	AA	AA	AA	AA	AA	AA	AA	AA	AA	AA	AA	AA	AA	AA	AA	AA	AA	AA	AA	AA	AA	AA	AA	AA	AA	AA	AA	AA	AA	AA
178	BOPA2_12_30592	1H	348209587	AA	AA	BB	AA	BB	BB	AA	BB	AA	AA	AA	BB	AA	BB	BB	BB	BB	AA	AA	AA	AA	BB	BB	AB	BB	BB	BB	BB	BB	AA	AA	AA	AA	BB	NN	BB	BB	AA	AA	BB	AA	AA	AA	AA	AA	BB
179	SCRI_RS_230133	1H	348551757	AA	AA	BB	AA	BB	BB	AA	BB	AA	AA	AA	BB	BB	BB	BB	BB	BB	AA	AA	AA	AA	BB	BB	BB	BB	BB	BB	BB	BB	BB	BB	BB	BB	BB	BB	BB	BB	BB	BB	BB	BB	BB	BB	BB	BB	BB
180	SCRI_RS_216058	1H	349283949	AA	AA	BB	AA	BB	BB	AA	BB	AA	AA	AA	BB	BB	BB	BB	BB	BB	AA	AA	AA	AA	BB	BB	BB	BB	BB	BB	BB	BB	BB	BB	BB	BB	BB	BB	BB	BB	BB	BB	BB	BB	BB	BB	BB	BB	BB
181	BOPA2_12_11209	1H	350423508	BB	BB	BB	BB	BB	BB	BB	BB	BB	BB	BB	BB	AA	BB	BB	BB	BB	BB	BB	BB	BB	BB	BB	AB	BB	BB	BB	BB	BB	AA	AA	AA	AA	BB	NN	BB	BB	AA	AA	BB	AA	AA	AA	AA	AA	BB
182	SCRI_RS_141598	1H	351864558	BB	BB	AA	BB	AA	AA	BB	AA	BB	BB	BB	AA	BB	AA	AA	AA	AA	BB	BB	BB	BB	AA	AA	AB	AA	AA	AA	AA	AA	BB	BB	BB	BB	AA	NN	AA	AA	BB	BB	AA	BB	BB	BB	BB	BB	AA
183	BOPA2_12_31272	1H	351866364	AA	AA	BB	AA	BB	BB	AA	BB	AA	AA	AA	BB	AA	BB	BB	BB	BB	AA	AA	AA	AA	BB	BB	AB	BB	BB	BB	BB	BB	AA	AA	AA	AA	BB	NN	BB	BB	AA	AA	BB	AA	AA	AA	AA	AA	BB
184	BOPA1_8717-244	1H	352305927	AA	AA	AA	AA	AA	AA	AA	AA	AA	AA	AA	AA	AA	AA	AA	AA	AA	AA	AA	AA	AA	AA	AA	AA	AA	AA	AA	AA	AA	AA	AA	AA	AA	BB	NN	BB	BB	AA	AA	BB	AA	AA	AA	AA	AA	BB
185	SCRI_RS_7813	1H	352312914	BB	BB	AA	BB	AA	AA	BB	AA	BB	BB	BB	AA	BB	AA	AA	AA	AA	BB	BB	BB	BB	AA	AA	AB	AA	AA	AA	AA	AA	BB	BB	BB	BB	BB	BB	BB	BB	BB	BB	BB	BB	BB	BB	BB	BB	BB
186	SCRI_RS_171543	1H	352318729	BB	BB	AA	BB	AA	AA	BB	AA	BB	BB	BB	AA	AA	AA	AA	AA	AA	BB	BB	BB	BB	AA	AA	AA	AA	AA	AA	AA	AA	AA	AA	AA	AA	BB	NN	BB	BB	AA	AA	BB	AA	AA	AA	AA	AA	BB
187	SCRI_RS_134850	1H	352865132	AA	AA	BB	AA	BB	BB	AA	BB	AA	AA	AA	BB	BB	BB	BB	BB	BB	AA	AA	AA	AA	BB	BB	BB	BB	BB	BB	BB	BB	BB	BB	BB	BB	BB	BB	BB	BB	BB	BB	BB	BB	BB	BB	BB	BB	BB
188	SCRI_RS_130590	1H	353968495	AA	AA	BB	AA	BB	BB	AA	BB	AA	AA	AA	BB	AA	BB	BB	BB	BB	AA	AA	AA	AA	BB	BB	AB	BB	BB	BB	BB	BB	AA	AA	AA	AA	AA	AA	AA	AA	AA	AA	AA	AA	AA	AA	AA	AA	AA
189	BOPA1_8224-561	1H	355284988	BB	BB	AA	BB	AA	AA	BB	AA	BB	BB	BB	AA	AA	AA	AA	AA	AA	BB	BB	BB	BB	AA	AA	AA	AA	AA	AA	AA	AA	AA	AA	AA	AA	BB	NN	BB	BB	AA	AA	BB	AA	AA	AA	AA	AA	BB
190	BOPA1_1294-473	1H	355336541	BB	BB	AA	BB	AA	AA	BB	AA	BB	BB	BB	AA	BB	AA	AA	AA	AA	BB	BB	BB	BB	AA	AA	BB	AA	AA	AA	AA	AA	BB	BB	BB	BB	BB	BB	BB	BB	BB	BB	BB	BB	BB	BB	BB	BB	BB
191	SCRI_RS_172170	1H	355819687	AA	AA	BB	AA	BB	BB	AA	BB	AA	AA	AA	BB	BB	BB	BB	BB	BB	AA	AA	AA	AA	BB	BB	BB	BB	BB	BB	BB	BB	BB	BB	BB	BB	AA	NN	AA	AA	BB	BB	AA	BB	BB	BB	BB	BB	AA
192	SCRI_RS_189248	1H	355878453	AA	AA	BB	AA	BB	BB	AA	BB	AA	AA	AA	BB	BB	BB	BB	BB	BB	AA	AA	AA	AA	BB	BB	BB	BB	BB	BB	BB	BB	BB	BB	BB	BB	AA	NN	AA	AA	BB	BB	AA	BB	BB	BB	BB	BB	AA
193	BOPA2_12_31134	1H	357285032	BB	BB	AA	BB	AA	AA	BB	AA	BB	BB	BB	AA	AA	AA	AA	AA	AA	BB	BB	BB	BB	AA	AA	AA	AA	AA	AA	AA	AA	AA	AA	AA	AA	BB	NN	BB	BB	AA	AA	BB	AA	AA	AA	AA	AA	BB
194	SCRI_RS_122889	1H	357906648	AA	AA	BB	AA	BB	BB	AA	BB	AA	AA	AA	BB	AA	BB	BB	BB	BB	AA	AA	AA	AA	BB	BB	AB	BB	BB	BB	BB	BB	AA	AA	AA	AA	AA	AA	AA	AA	AA	AA	AA	AA	AA	AA	AA	AA	AA
195	SCRI_RS_189898	1H	358149096	BB	BB	AA	BB	AA	AA	BB	AA	BB	BB	BB	AA	BB	AA	AA	AA	AA	BB	BB	BB	BB	AA	AA	AB	AA	AA	AA	AA	AA	BB	BB	BB	BB	BB	BB	BB	BB	BB	BB	BB	BB	BB	BB	BB	BB	BB
196	SCRI_RS_163127	1H	358151630	AA	AA	BB	AA	BB	BB	AA	BB	AA	AA	AA	BB	BB	BB	BB	BB	BB	AA	AA	AA	AA	BB	BB	BB	BB	BB	BB	BB	BB	BB	BB	BB	BB	AA	NN	AA	AA	BB	BB	AA	BB	BB	BB	BB	BB	AA
197	SCRI_RS_189920	1H	358151994	BB	BB	AA	BB	AA	AA	BB	AA	BB	BB	BB	AA	BB	AA	AA	AA	AA	BB	BB	BB	BB	AA	AA	AB	AA	AA	AA	AA	AA	BB	BB	BB	BB	BB	BB	BB	BB	BB	BB	BB	BB	BB	BB	BB	BB	BB
198	SCRI_RS_219043	1H	358992876	BB	BB	AA	BB	AA	AA	BB	AA	BB	BB	BB	AA	BB	AA	AA	AA	AA	BB	BB	BB	BB	AA	AA	AB	AA	AA	AA	AA	AA	BB	BB	BB	BB	BB	BB	BB	BB	BB	BB	BB	BB	BB	BB	BB	BB	BB
199	SCRI_RS_116685	1H	360030236	BB	BB	AA	BB	AA	AA	BB	AA	BB	BB	BB	AA	AA	AA	AA	AA	AA	BB	BB	BB	BB	AA	AA	AA	AA	AA	AA	AA	AA	AA	AA	AA	AA	BB	NN	BB	BB	AA	AA	BB	AA	AA	AA	AA	AA	BB
200	SCRI_RS_160466	1H	360035915	AA	AA	BB	AA	BB	BB	AA	BB	AA	AA	AA	BB	AA	BB	BB	BB	BB	AA	AA	AA	AA	BB	BB	AB	BB	BB	BB	BB	BB	AA	AA	AA	AA	AA	AA	AA	AA	AA	AA	AA	AA	AA	AA	AA	AA	AA
201	SCRI_RS_158003	1H	360661181	AA	AA	BB	AA	BB	BB	AA	BB	AA	AA	AA	BB	BB	BB	BB	BB	BB	AA	AA	AA	AA	BB	BB	BB	BB	BB	BB	BB	BB	BB	BB	BB	BB	AA	NN	AA	AA	BB	BB	AA	BB	BB	BB	BB	BB	AA
202	SCRI_RS_229932	1H	360883330	BB	BB	AA	BB	AA	AA	BB	AA	BB	BB	BB	AA	BB	AA	AA	AA	AA	BB	BB	BB	BB	AA	AA	AB	AA	AA	AA	AA	AA	BB	BB	BB	BB	BB	BB	BB	BB	BB	BB	BB	BB	BB	BB	BB	BB	BB
203	SCRI_RS_170542	1H	362152033	BB	BB	AA	BB	AA	AA	BB	AA	BB	BB	BB	AA	BB	AA	AA	AA	AA	BB	BB	BB	BB	AA	AA	AB	AA	AA	AA	AA	AA	BB	BB	BB	BB	AA	NN	AA	AA	BB	BB	AA	BB	BB	BB	BB	BB	AA
204	SCRI_RS_125407	1H	362736048	BB	BB	AA	BB	AA	AA	BB	AA	BB	BB	BB	AA	BB	AA	AA	AA	AA	BB	BB	BB	BB	AA	AA	AB	AA	AA	AA	AA	AA	BB	BB	BB	BB	BB	BB	BB	BB	BB	BB	BB	BB	BB	BB	BB	BB	BB
205	BOPA1_5297-796	1H	365007316	AA	AA	AA	AA	AA	AA	AA	AA	AA	AA	AA	AA	AA	AA	AA	AA	AA	AA	AA	AA	AA	AA	AA	AA	AA	AA	AA	AA	AA	AA	AA	AA	AA	AA	AA	AA	AA	AA	AA	AA	AA	AA	AA	AA	AA	AA
206	SCRI_RS_152642	1H	366832062	BB	BB	BB	BB	BB	BB	BB	BB	BB	BB	BB	BB	AA	BB	BB	BB	BB	BB	BB	BB	BB	BB	BB	AB	BB	BB	BB	BB	BB	AA	AA	AA	AA	AA	AA	AA	AA	AA	AA	AA	AA	AA	AA	AA	AA	AA
207	SCRI_RS_221609	1H	367456204	BB	BB	BB	BB	BB	BB	BB	BB	BB	BB	BB	BB	AA	BB	BB	BB	BB	BB	BB	BB	BB	BB	BB	AB	BB	BB	BB	BB	BB	AA	AA	AA	AA	AA	AA	AA	AA	AA	AA	AA	AA	AA	AA	AA	AA	AA
208	SCRI_RS_204810	1H	367826176	AA	AA	AA	AA	AA	AA	AA	AA	AA	AA	AA	AA	BB	AA	AA	AA	AA	AA	AA	AA	AA	AA	AA	AB	AA	AA	AA	AA	AA	BB	BB	BB	BB	BB	BB	BB	BB	BB	BB	BB	BB	BB	BB	BB	BB	BB
209	BOPA2_12_30350	1H	368821868	BB	BB	BB	BB	BB	BB	BB	BB	BB	BB	BB	BB	AA	BB	BB	BB	BB	BB	BB	BB	BB	BB	BB	AB	BB	BB	BB	BB	BB	AA	AA	AA	AA	AA	AA	AA	AA	AA	AA	AA	AA	AA	AA	AA	AA	AA
210	BOPA2_12_30522	1H	370569335	AA	AA	AA	AA	AA	AA	AA	AA	AA	AA	AA	AA	AA	AA	AA	AA	AA	AA	AA	AA	AA	AA	AA	AA	AA	AA	AA	AA	AA	AA	AA	AA	AA	AA	AA	AA	AA	AA	AA	AA	AA	AA	AA	AA	AA	AA
211	BOPA2_12_30110	1H	374864764	AA	AA	AA	AA	AA	AA	AA	AA	AA	AA	AA	AA	BB	AA	AA	AA	AA	AA	AA	AA	AA	AA	AA	AB	AA	AA	AA	AA	AA	BB	BB	BB	BB	BB	BB	BB	BB	BB	BB	BB	BB	BB	BB	BB	BB	BB
212	BOPA2_12_30694	1H	375075126	AA	AA	AA	AA	AA	AA	AA	AA	AA	AA	AA	AA	BB	AA	AA	AA	AA	AA	AA	AA	AA	AA	AA	AB	AA	AA	AA	AA	AA	BB	BB	BB	BB	BB	BB	BB	BB	BB	BB	BB	BB	BB	BB	BB	BB	BB
213	BOPA1_4716-1205	1H	375902959	AA	AA	AA	AA	AA	AA	AA	AA	AA	AA	AA	AA	BB	AA	AA	AA	AA	AA	AA	AA	AA	AA	AA	AB	AA	AA	AA	AA	AA	BB	BB	BB	BB	BB	BB	BB	BB	BB	BB	BB	BB	BB	BB	BB	BB	BB
214	BOPA2_12_30406	1H	376377160	AA	AA	AA	AA	AA	AA	AA	AA	AA	AA	AA	AA	BB	AA	AA	AA	AA	AA	AA	AA	AA	AA	AA	AB	AA	AA	AA	AA	AA	BB	BB	BB	BB	BB	BB	BB	BB	BB	BB	BB	BB	BB	BB	BB	BB	BB
215	BOPA1_3689-1101	1H	376489578	AA	AA	AA	AA	AA	AA	AA	AA	AA	AA	AA	AA	BB	AA	AA	AA	AA	AA	AA	AA	AA	AA	AA	AB	AA	AA	AA	AA	AA	BB	BB	BB	BB	BB	BB	BB	BB	BB	BB	BB	BB	BB	BB	BB	BB	BB
216	SCRI_RS_118168	1H	377585383	BB	BB	BB	BB	BB	BB	BB	BB	BB	BB	BB	BB	AA	BB	BB	BB	BB	BB	BB	BB	BB	BB	BB	AB	BB	BB	BB	BB	BB	AA	AA	AA	AA	AA	AA	AA	AA	AA	AA	AA	AA	AA	AA	AA	AA	AA
217	BOPA1_ABC13652-1-2-156	1H	379650858	BB	BB	BB	BB	BB	BB	BB	BB	BB	BB	BB	BB	AA	BB	BB	BB	BB	BB	BB	BB	BB	BB	BB	AB	BB	BB	BB	BB	BB	AA	AA	AA	AA	AA	AA	AA	AA	AA	AA	AA	AA	AA	AA	AA	AA	AA
218	BOPA2_12_30786	1H	380275827	AA	AA	BB	AA	BB	BB	AA	BB	AA	AA	AA	BB	BB	BB	BB	BB	BB	AA	AA	AA	AA	BB	BB	BB	AA	BB	BB	BB	BB	BB	BB	BB	BB	BB	BB	BB	BB	BB	BB	BB	BB	BB	BB	BB	BB	BB
219	SCRI_RS_153733	1H	380291583	BB	BB	BB	BB	BB	BB	BB	BB	BB	BB	BB	BB	AA	BB	BB	BB	BB	BB	BB	BB	BB	BB	BB	AB	BB	BB	BB	BB	BB	AA	AA	AA	AA	AA	AA	AA	AA	AA	AA	AA	AA	AA	AA	AA	AA	AA
220	BOPA2_12_30750	1H	380767247	AA	AA	BB	AA	BB	BB	AA	BB	AA	AA	AA	BB	BB	BB	BB	BB	BB	AA	AA	AA	AA	BB	BB	BB	AA	BB	BB	BB	BB	BB	BB	BB	BB	BB	BB	BB	BB	BB	BB	BB	BB	BB	BB	BB	BB	BB
221	SCRI_RS_148600	1H	380771324	BB	BB	AA	BB	AA	AA	BB	AA	BB	BB	BB	AA	AA	AA	AA	AA	AA	BB	BB	BB	BB	AA	AA	AA	BB	AA	AA	AA	AA	AA	AA	AA	AA	AA	AA	AA	AA	AA	AA	AA	AA	AA	AA	AA	AA	AA
222	BOPA1_8743-197	1H	380928690	BB	BB	AA	BB	AA	AA	BB	AA	BB	BB	BB	AA	AA	AA	AA	AA	AA	BB	BB	BB	BB	AA	AA	AA	BB	AA	AA	AA	AA	AA	AA	AA	AA	AA	AA	AA	AA	AA	AA	AA	AA	AA	AA	AA	AA	AA
223	BOPA2_12_30478	1H	381207730	BB	BB	AA	BB	AA	AA	BB	AA	BB	BB	BB	AA	AA	AA	AA	AA	AA	BB	BB	BB	BB	AA	AA	AA	BB	AA	AA	AA	AA	AA	AA	AA	AA	AA	AA	AA	AA	AA	AA	AA	AA	AA	AA	AA	AA	AA
224	BOPA1_7800-594	1H	381326003	AA	AA	BB	AA	BB	BB	AA	BB	AA	AA	AA	BB	BB	BB	BB	BB	BB	AA	AA	AA	AA	BB	BB	BB	AA	BB	BB	BB	BB	BB	BB	BB	BB	BB	BB	BB	BB	BB	BB	BB	BB	BB	BB	BB	BB	BB
225	SCRI_RS_198546	1H	383207519	BB	BB	AA	BB	AA	AA	BB	AA	BB	BB	BB	AA	AA	AA	AA	AA	AA	BB	BB	BB	BB	AA	AA	AA	BB	AA	AA	AA	AA	AA	AA	AA	AA	AA	AA	AA	AA	AA	AA	AA	AA	AA	AA	AA	AA	AA
226	SCRI_RS_14834	1H	384255125	BB	BB	BB	BB	BB	BB	BB	BB	BB	BB	BB	BB	AA	BB	BB	BB	BB	BB	BB	BB	BB	BB	BB	AB	BB	BB	BB	BB	BB	AA	AA	AA	AA	AA	AA	AA	AA	AA	AA	AA	AA	AA	AA	AA	AA	AA
227	BOPA2_12_30243	1H	389343900	AA	AA	AA	AA	AA	AA	AA	AA	AA	AA	AA	AA	AA	AA	AA	AA	AA	AA	AA	AA	AA	AA	AA	AA	AA	AA	AA	AA	AA	AA	AA	AA	AA	AA	AA	AA	AA	AA	AA	AA	AA	AA	AA	AA	AA	AA
228	BOPA1_ABC10636-1-4-285	1H	390692993	AA	AA	AA	AA	AA	AA	AA	AA	AA	AA	AA	AA	AA	AA	AA	AA	AA	AA	AA	AA	AA	AA	AA	AA	AA	AA	AA	AA	AA	AA	AA	AA	AA	AA	AA	AA	AA	AA	AA	AA	AA	AA	AA	AA	AA	AA
229	SCRI_RS_167877	1H	391319382	AA	AA	BB	AA	BB	BB	AA	BB	AA	AA	AA	BB	BB	BB	BB	BB	BB	AA	AA	AA	AA	BB	BB	BB	AA	BB	BB	BB	BB	BB	BB	BB	BB	BB	BB	BB	BB	BB	BB	BB	BB	BB	BB	BB	BB	BB
230	BOPA2_12_30348	1H	392575438	AA	AA	AA	AA	AA	AA	AA	AA	AA	AA	AA	AA	AA	AA	AA	AA	AA	AA	AA	AA	AA	AA	AA	AA	AA	AA	AA	AA	AA	AA	AA	AA	AA	AA	AA	AA	AA	AA	AA	AA	AA	AA	AA	AA	AA	AA
231	SCRI_RS_161643	1H	394199133	BB	BB	AA	BB	AA	AA	BB	AA	BB	BB	BB	AA	AA	AA	AA	AA	AA	BB	BB	BB	BB	AA	AA	AA	BB	AA	AA	AA	AA	AA	AA	AA	AA	AA	AA	AA	AA	AA	AA	AA	AA	AA	AA	AA	AA	AA
232	BOPA2_12_30710	1H	394416611	AA	AA	BB	AA	BB	BB	AA	BB	AA	AA	AA	BB	AA	BB	BB	BB	BB	AA	AA	AA	AA	BB	BB	AB	AA	BB	BB	BB	BB	AA	AA	AA	AA	BB	NN	BB	BB	AA	AA	BB	AA	AA	AA	AA	AA	BB
233	BOPA2_12_10198	1H	401043822	BB	BB	BB	BB	BB	BB	BB	BB	BB	BB	BB	BB	BB	BB	BB	BB	BB	BB	BB	BB	BB	BB	BB	BB	BB	BB	BB	BB	BB	BB	BB	BB	BB	AA	NN	AA	AA	BB	BB	AA	BB	BB	BB	BB	BB	AA
234	BOPA2_12_30343	1H	401872471	AA	AA	AA	AA	AA	AA	AA	AA	AA	AA	AA	AA	AA	AA	AA	AA	AA	AA	AA	AA	AA	AA	AA	AA	AA	AA	AA	AA	AA	AA	AA	AA	AA	BB	NN	BB	BB	AA	AA	BB	AA	AA	AA	AA	AA	BB
235	BOPA1_6118-595	1H	403309609	BB	BB	AA	BB	AA	AA	BB	AA	BB	BB	BB	AA	BB	AA	AA	AA	AA	BB	BB	BB	BB	AA	AA	AB	BB	AA	AA	AA	AA	BB	BB	BB	BB	AA	NN	AA	AA	BB	BB	AA	BB	BB	BB	BB	BB	AA
236	BOPA2_12_10105	1H	406340472	BB	BB	AA	BB	AA	AA	BB	AA	BB	BB	BB	AA	BB	AA	AA	AA	AA	BB	BB	BB	BB	AA	AA	AB	BB	AA	AA	AA	AA	BB	BB	BB	BB	BB	BB	BB	BB	BB	BB	BB	BB	BB	BB	BB	BB	BB
237	SCRI_RS_56976	1H	406534961	BB	BB	AA	BB	AA	AA	BB	AA	BB	BB	BB	AA	AA	AA	AA	AA	AA	BB	BB	BB	BB	AA	AA	AA	BB	AA	AA	AA	AA	AA	AA	AA	AA	AA	AA	AA	AA	AA	AA	AA	AA	AA	AA	AA	AA	AA
238	BOPA1_5402-929	1H	406535168	AA	AA	AA	AA	AA	AA	AA	AA	AA	AA	AA	AA	BB	AA	AA	AA	AA	AA	AA	AA	AA	AA	AA	AB	AA	AA	AA	AA	AA	BB	BB	BB	BB	BB	BB	BB	BB	BB	BB	BB	BB	BB	BB	BB	BB	BB
239	BOPA1_8486-1964	1H	407009083	AA	AA	BB	AA	BB	BB	AA	BB	AA	AA	AA	BB	BB	BB	BB	BB	BB	AA	AA	AA	AA	BB	BB	BB	AA	BB	BB	BB	BB	BB	BB	BB	BB	BB	BB	BB	BB	BB	BB	BB	BB	BB	BB	BB	BB	BB
240	SCRI_RS_156506	1H	408926359	AA	AA	BB	AA	BB	BB	AA	BB	AA	AA	AA	BB	BB	BB	BB	BB	BB	AA	AA	AA	AA	BB	BB	BB	AA	BB	BB	BB	BB	BB	BB	BB	BB	BB	BB	BB	BB	BB	BB	BB	BB	BB	BB	BB	BB	BB
241	SCRI_RS_1445	1H	410433523	BB	BB	BB	BB	BB	BB	BB	BB	BB	BB	BB	BB	BB	BB	BB	BB	BB	BB	AA	AA	AA	BB	BB	BB	AA	BB	BB	BB	BB	BB	BB	BB	BB	BB	BB	BB	BB	BB	BB	BB	BB	BB	BB	BB	BB	BB
242	SCRI_RS_207335	1H	410774420	BB	BB	BB	BB	BB	BB	BB	BB	BB	BB	BB	BB	BB	BB	BB	BB	BB	BB	AA	AA	AA	BB	BB	BB	AA	BB	BB	BB	BB	BB	BB	BB	BB	BB	BB	BB	BB	BB	BB	BB	BB	BB	BB	BB	BB	BB
243	SCRI_RS_193401	1H	410775836	BB	BB	BB	BB	BB	BB	BB	BB	BB	BB	BB	BB	BB	BB	BB	BB	BB	BB	AA	AA	AA	BB	BB	BB	AA	BB	BB	BB	BB	BB	BB	BB	BB	BB	BB	BB	BB	BB	BB	BB	BB	BB	BB	BB	BB	BB
244	SCRI_RS_100503	1H	411148909	AA	AA	AA	AA	AA	AA	AA	AA	AA	AA	AA	AA	AA	AA	AA	AA	AA	AA	BB	BB	BB	AA	AA	AA	BB	AA	AA	AA	AA	AA	AA	AA	AA	AA	AA	AA	AA	AA	AA	AA	AA	AA	AA	AA	AA	AA
245	SCRI_RS_138118	1H	414058636	AA	AA	BB	AA	BB	BB	AA	BB	AA	AA	AA	BB	BB	BB	BB	BB	BB	AA	BB	BB	BB	BB	BB	BB	BB	BB	BB	BB	BB	BB	BB	BB	BB	AA	NN	AA	AA	BB	BB	AA	BB	BB	BB	BB	BB	AA
246	SCRI_RS_201072	1H	414060758	AA	AA	BB	AA	BB	BB	AA	BB	AA	AA	AA	BB	BB	BB	BB	BB	BB	AA	BB	BB	BB	BB	BB	BB	BB	BB	BB	BB	BB	BB	BB	BB	BB	AA	NN	AA	AA	BB	BB	AA	BB	BB	BB	BB	BB	AA
247	SCRI_RS_165072	1H	414061664	AA	AA	BB	AA	BB	BB	AA	BB	AA	AA	AA	BB	BB	BB	BB	BB	BB	AA	BB	BB	BB	BB	BB	BB	BB	BB	BB	BB	BB	BB	BB	BB	BB	AA	NN	AA	AA	BB	BB	AA	BB	BB	BB	BB	BB	AA
248	SCRI_RS_225107	1H	414865856	BB	BB	BB	BB	BB	BB	BB	BB	BB	BB	BB	BB	BB	BB	BB	BB	BB	BB	AA	AA	AA	BB	BB	BB	AA	BB	BB	BB	BB	BB	BB	BB	BB	BB	BB	BB	BB	BB	BB	BB	BB	BB	BB	BB	BB	BB
249	SCRI_RS_907	1H	415015428	BB	BB	AA	BB	AA	AA	BB	AA	BB	BB	BB	AA	AA	AA	AA	AA	AA	BB	AA	AA	AA	AA	AA	AA	AA	AA	AA	AA	AA	AA	AA	AA	AA	BB	NN	BB	BB	AA	AA	BB	AA	AA	AA	AA	AA	BB
250	SCRI_RS_207081	1H	415035061	AA	AA	BB	AA	BB	BB	AA	BB	AA	AA	AA	BB	BB	BB	BB	BB	BB	AA	BB	BB	BB	BB	BB	BB	BB	BB	BB	BB	BB	BB	BB	BB	BB	AA	NN	AA	AA	BB	BB	AA	BB	BB	BB	BB	BB	AA
251	SCRI_RS_145305	1H	415042753	AA	AA	AA	AA	AA	AA	AA	AA	AA	AA	AA	AA	AA	AA	AA	AA	AA	AA	BB	BB	BB	AA	AA	AA	BB	AA	AA	AA	AA	AA	AA	AA	AA	AA	AA	AA	AA	AA	AA	AA	AA	AA	AA	AA	AA	AA
252	SCRI_RS_229636	1H	415229087	AA	AA	AA	AA	AA	AA	AA	AA	AA	AA	AA	AA	AA	AA	AA	AA	AA	AA	BB	BB	BB	AA	AA	AA	BB	AA	AA	AA	AA	AA	AA	AA	AA	AA	AA	AA	AA	AA	AA	AA	AA	AA	AA	AA	AA	AA
253	BOPA2_12_30115	1H	418575634	AA	AA	BB	AA	BB	BB	AA	BB	AA	AA	AA	BB	BB	BB	BB	BB	BB	AA	AA	AA	AA	BB	BB	BB	AA	BB	BB	BB	BB	BB	BB	BB	BB	AA	NN	AA	AA	BB	BB	AA	BB	BB	BB	BB	BB	AA
254	BOPA1_5790-558	1H	418582641	AA	AA	BB	AA	BB	BB	AA	BB	AA	AA	AA	BB	BB	BB	BB	BB	BB	AA	AA	AA	AA	BB	BB	BB	AA	BB	BB	BB	BB	BB	BB	BB	BB	AA	NN	AA	AA	BB	BB	AA	BB	BB	BB	BB	BB	AA
255	BOPA2_12_30821	1H	419012333	BB	BB	AA	BB	AA	AA	BB	AA	BB	BB	BB	AA	AA	AA	AA	AA	AA	BB	AA	BB	AA	AA	AA	AA	AA	AA	AA	AA	AA	AA	AA	AA	AA	BB	NN	BB	BB	AA	AA	BB	AA	AA	AA	AA	AA	BB
256	SCRI_RS_211274	1H	419012743	BB	BB	AA	BB	AA	AA	BB	AA	BB	BB	BB	AA	AA	AA	AA	AA	AA	BB	AA	BB	AA	AA	AA	AA	AA	AA	AA	AA	AA	AA	AA	AA	AA	BB	NN	BB	BB	AA	AA	BB	AA	AA	AA	AA	AA	BB
257	SCRI_RS_121978	1H	419036410	AA	AA	BB	AA	BB	BB	AA	BB	AA	AA	AA	BB	BB	BB	BB	BB	BB	AA	BB	AA	BB	BB	BB	BB	BB	BB	BB	BB	BB	BB	BB	BB	BB	AA	NN	AA	AA	BB	BB	AA	BB	BB	BB	BB	BB	AA
258	SCRI_RS_179793	1H	419338868	AA	AA	AA	AA	AA	AA	AA	AA	AA	AA	AA	AA	AA	AA	AA	AA	AA	AA	BB	AA	BB	AA	AA	AA	BB	AA	AA	AA	AA	AA	AA	AA	AA	BB	NN	BB	BB	AA	AA	BB	AA	AA	AA	AA	AA	BB
259	BOPA1_3845-1089	1H	419381787	AA	AA	AA	AA	AA	AA	AA	AA	AA	AA	AA	AA	AA	AA	AA	AA	AA	AA	BB	AA	BB	AA	AA	AA	BB	AA	AA	AA	AA	AA	AA	AA	AA	BB	NN	BB	BB	AA	AA	BB	AA	AA	AA	AA	AA	BB
260	SCRI_RS_152795	1H	420364483	AA	AA	AA	AA	AA	AA	AA	AA	AA	AA	AA	AA	AA	AA	AA	AA	AA	AA	BB	AA	BB	AA	AA	AA	BB	AA	AA	AA	AA	AA	AA	AA	AA	AA	AA	AA	AA	AA	AA	AA	AA	AA	AA	AA	AA	AA
261	BOPA1_1857-64	1H	420656656	BB	BB	BB	BB	BB	BB	BB	BB	BB	BB	BB	BB	BB	BB	BB	BB	BB	BB	AA	BB	AA	BB	BB	BB	AA	BB	BB	BB	BB	BB	BB	BB	BB	AA	NN	AA	AA	BB	BB	AA	BB	BB	BB	BB	BB	AA
262	SCRI_RS_130666	1H	425806348	BB	BB	AA	BB	AA	AA	BB	AA	BB	BB	BB	AA	AA	AA	AA	AA	AA	BB	BB	BB	BB	AA	AA	AA	BB	AA	AA	AA	AA	AA	AA	AA	AA	AA	AA	AA	AA	AA	AA	AA	AA	AA	AA	AA	AA	AA
263	SCRI_RS_236104	1H	427095168	BB	BB	AA	BB	AA	AA	BB	AA	BB	BB	BB	AA	AA	AA	AA	AA	AA	BB	BB	BB	BB	AA	AA	AA	BB	AA	AA	AA	AA	AA	AA	AA	AA	AA	AA	AA	AA	AA	AA	AA	AA	AA	AA	AA	AA	AA
264	SCRI_RS_21483	1H	427145216	BB	BB	AA	BB	AA	AA	BB	AA	BB	BB	BB	AA	AA	AA	AA	AA	AA	BB	BB	BB	BB	AA	AA	AA	BB	AA	AA	AA	AA	AA	AA	AA	AA	AA	AA	AA	AA	AA	AA	AA	AA	AA	AA	AA	AA	AA
265	SCRI_RS_182431	1H	427395732	BB	BB	AA	BB	AA	AA	BB	AA	BB	BB	BB	AA	AA	AA	AA	AA	AA	BB	BB	BB	BB	AA	AA	AA	BB	AA	AA	AA	AA	AA	AA	AA	AA	AA	AA	AA	AA	AA	AA	AA	AA	AA	AA	AA	AA	AA
266	BOPA2_12_30753	1H	427973108	AA	AA	BB	AA	BB	BB	AA	BB	AA	AA	AA	BB	BB	BB	BB	BB	BB	AA	AA	AA	AA	BB	BB	BB	AA	BB	BB	BB	BB	BB	BB	BB	BB	BB	BB	BB	BB	BB	BB	BB	BB	BB	BB	BB	BB	BB
267	BOPA2_12_10201	1H	428364193	BB	BB	BB	BB	BB	BB	BB	BB	BB	BB	BB	BB	BB	BB	BB	BB	BB	BB	BB	BB	BB	BB	BB	BB	BB	BB	BB	BB	BB	BB	BB	BB	BB	AA	NN	AA	AA	BB	BB	AA	BB	BB	BB	BB	BB	AA
268	BOPA1_1190-86	1H	429810625	BB	BB	AA	BB	AA	AA	BB	AA	BB	BB	BB	AA	AA	AA	AA	AA	AA	BB	BB	BB	BB	AA	AA	AA	BB	AA	AA	AA	AA	AA	AA	AA	AA	AA	AA	AA	AA	AA	AA	AA	AA	AA	AA	AA	AA	AA
269	SCRI_RS_237999	1H	431987761	BB	BB	AA	BB	AA	AA	BB	AA	BB	BB	BB	AA	AA	AA	AA	AA	AA	BB	BB	BB	BB	AA	AA	AA	BB	AA	AA	AA	AA	AA	AA	AA	AA	AA	AA	AA	AA	AA	AA	AA	AA	AA	AA	AA	AA	AA
270	SCRI_RS_118785	1H	432305897	BB	BB	AA	BB	AA	AA	BB	AA	BB	BB	BB	AA	AA	AA	AA	AA	AA	BB	BB	BB	BB	AA	AA	AA	BB	AA	AA	AA	AA	AA	AA	AA	AA	AA	AA	AA	AA	AA	AA	AA	AA	AA	AA	AA	AA	AA
271	SCRI_RS_2945	1H	433181011	BB	BB	AA	BB	AA	AA	BB	AA	BB	BB	BB	AA	AA	AA	AA	AA	AA	BB	BB	BB	BB	AA	AA	AA	BB	AA	AA	AA	AA	AA	AA	AA	AA	AA	AA	AA	AA	AA	AA	AA	AA	AA	AA	AA	AA	AA
272	SCRI_RS_12873	1H	434874650	BB	BB	AA	BB	AA	AA	BB	AA	BB	BB	BB	AA	AA	AA	AA	AA	AA	BB	BB	BB	BB	AA	AA	AA	BB	AA	AA	AA	AA	AA	AA	AA	AA	AA	AA	AA	AA	AA	AA	AA	AA	AA	AA	AA	AA	AA
273	BOPA1_5768-469	1H	435096952	AA	AA	BB	AA	BB	BB	AA	BB	AA	AA	AA	BB	BB	BB	BB	BB	BB	AA	AA	AA	AA	BB	BB	BB	AA	BB	BB	BB	BB	BB	BB	BB	BB	BB	BB	BB	BB	BB	BB	BB	BB	BB	BB	BB	BB	BB
274	BOPA1_ABC01838-2-2-322	1H	435402973	AA	AA	BB	AA	BB	BB	AA	BB	AA	AA	AA	BB	BB	BB	BB	BB	BB	AA	AA	AA	AA	BB	BB	BB	AA	BB	BB	BB	BB	BB	BB	BB	BB	BB	BB	BB	BB	BB	BB	BB	BB	BB	BB	BB	BB	BB
275	BOPA2_12_30304	1H	437281728	AA	AA	BB	AA	BB	BB	AA	BB	AA	AA	AA	BB	BB	BB	BB	BB	BB	AA	AA	AA	AA	BB	BB	BB	AA	BB	BB	BB	BB	BB	BB	BB	BB	BB	BB	BB	BB	BB	BB	BB	BB	BB	BB	BB	BB	BB
276	SCRI_RS_231735	1H	443922320	AA	AA	BB	AA	BB	BB	AA	BB	AA	AA	AA	BB	BB	BB	BB	BB	BB	AA	AA	AA	AA	BB	BB	BB	AA	BB	BB	BB	BB	AA	BB	BB	BB	AA	NN	AA	AA	BB	BB	AA	BB	BB	BB	BB	BB	AA
277	BOPA1_2459-237	1H	447580367	AA	AA	BB	AA	BB	BB	AA	BB	AA	AA	AA	BB	BB	BB	BB	BB	BB	AA	AA	AA	AA	BB	BB	BB	AA	BB	BB	BB	BB	AA	BB	BB	BB	AA	NN	AA	AA	BB	BB	AA	BB	BB	BB	BB	BB	AA
278	SCRI_RS_132028	1H	448248860	BB	BB	AA	BB	AA	AA	BB	AA	BB	BB	BB	AA	AA	AA	AA	AA	AA	BB	BB	BB	BB	AA	AA	AA	BB	AA	AA	AA	AA	AA	AA	AA	AA	AA	AA	AA	AA	AA	AA	AA	AA	AA	AA	AA	AA	AA
279	SCRI_RS_236551	1H	448758318	AA	AA	BB	AA	BB	BB	AA	BB	AA	AA	AA	BB	BB	BB	BB	BB	BB	AA	AA	AA	AA	BB	BB	BB	AA	BB	BB	BB	BB	BB	BB	BB	BB	BB	BB	BB	BB	BB	BB	BB	BB	BB	BB	BB	BB	BB
280	BOPA2_12_31179	1H	449874188	BB	BB	AA	BB	AA	AA	BB	AA	BB	BB	BB	AA	AA	AA	AA	AA	AA	BB	NN	BB	BB	AA	AA	AA	BB	AA	AA	AA	AA	AA	AA	AA	AA	AA	AA	AA	AA	AA	AA	AA	AA	AA	AA	AA	AA	AA
281	BOPA2_12_10313	1H	451118405	BB	BB	BB	BB	BB	BB	BB	BB	BB	BB	BB	BB	BB	BB	BB	BB	BB	BB	BB	BB	BB	BB	BB	BB	BB	BB	BB	BB	BB	BB	BB	BB	BB	BB	BB	BB	BB	BB	BB	BB	BB	BB	BB	BB	BB	BB
282	BOPA1_2877-867	1H	451731100	BB	BB	BB	BB	BB	BB	BB	BB	BB	BB	BB	BB	BB	BB	BB	BB	BB	BB	BB	BB	BB	BB	BB	BB	BB	BB	BB	BB	BB	AA	BB	BB	BB	AA	NN	AA	BB	AA	BB	AA	BB	BB	BB	BB	BB	AA
283	SCRI_RS_194015	1H	452790461	BB	BB	AA	BB	AA	AA	BB	AA	BB	BB	BB	AA	AA	AA	AA	AA	AA	BB	BB	BB	BB	AA	AA	AA	BB	AA	AA	AA	AA	AA	AA	AA	AA	AA	AA	AA	AA	AA	AA	AA	AA	AA	AA	AA	AA	AA
284	BOPA1_9638-619	1H	453000239	BB	BB	AA	BB	AA	AA	BB	AA	BB	BB	BB	AA	AA	AA	AA	AA	AA	BB	NN	BB	BB	AA	AA	AA	BB	AA	AA	AA	AA	AA	AA	AA	AA	AA	AA	AA	AA	AA	AA	AA	AA	AA	AA	AA	AA	AA
285	SCRI_RS_160500	1H	454093376	AA	AA	AA	BB	AA	AA	AA	AA	BB	BB	BB	AA	AA	AA	AA	AA	AA	BB	AA	AA	AA	AA	AA	AA	BB	AA	AA	AA	AA	BB	AA	AA	AA	BB	NN	BB	AA	BB	AA	BB	AA	AA	AA	AA	AA	BB
286	SCRI_RS_170810	1H	454173492	AA	AA	BB	BB	BB	BB	AA	BB	BB	BB	BB	BB	BB	BB	BB	BB	BB	BB	AA	AA	AA	BB	BB	BB	BB	BB	BB	BB	BB	BB	BB	BB	BB	BB	BB	BB	BB	BB	BB	BB	BB	BB	BB	BB	BB	BB
287	SCRI_RS_204611	1H	454174268	BB	BB	BB	AA	BB	BB	BB	BB	AA	AA	AA	BB	BB	BB	BB	BB	BB	AA	BB	BB	BB	BB	BB	BB	AA	BB	BB	BB	BB	AA	BB	BB	BB	AA	NN	AA	BB	AA	BB	AA	BB	BB	BB	BB	BB	AA
288	SCRI_RS_188820	1H	454311434	AA	AA	AA	BB	AA	AA	AA	AA	BB	BB	BB	AA	AA	AA	AA	AA	AA	BB	AA	AA	AA	AA	AA	AA	BB	AA	AA	AA	AA	BB	AA	AA	AA	BB	NN	BB	AA	BB	AA	BB	AA	AA	AA	AA	AA	AA
289	SCRI_RS_151228	1H	454318522	BB	BB	BB	AA	BB	BB	BB	BB	AA	AA	AA	BB	BB	BB	BB	BB	BB	AA	BB	BB	BB	BB	BB	BB	AA	BB	BB	BB	BB	AA	BB	BB	BB	AA	NN	AA	BB	AA	BB	AA	BB	BB	BB	BB	BB	BB
290	SCRI_RS_151894	1H	454530064	AA	AA	BB	BB	BB	BB	AA	BB	BB	BB	BB	BB	BB	BB	BB	BB	BB	BB	AA	AA	AA	BB	BB	BB	BB	BB	BB	BB	BB	BB	BB	BB	BB	BB	BB	BB	BB	BB	BB	BB	BB	BB	BB	BB	BB	BB
291	SCRI_RS_116661	1H	455087468	AA	AA	AA	BB	AA	AA	AA	AA	BB	BB	BB	AA	AA	AA	AA	AA	AA	BB	AA	AA	AA	AA	AA	AA	BB	AA	AA	AA	AA	BB	AA	AA	AA	BB	NN	BB	AA	BB	AA	BB	AA	AA	AA	AA	AA	AA
292	SCRI_RS_85391	1H	455261840	BB	BB	BB	AA	BB	BB	BB	BB	AA	AA	AA	BB	BB	BB	BB	BB	BB	AA	BB	BB	BB	BB	BB	BB	AA	BB	BB	BB	BB	BB	BB	BB	BB	BB	BB	BB	BB	BB	BB	BB	BB	BB	BB	BB	BB	BB
293	SCRI_RS_239686	1H	456204191	AA	AA	BB	BB	BB	BB	BB	BB	BB	BB	BB	BB	BB	BB	BB	BB	BB	BB	AA	AA	AA	BB	BB	BB	BB	BB	BB	BB	BB	BB	BB	BB	BB	BB	BB	BB	BB	BB	BB	BB	BB	BB	BB	BB	BB	BB
294	BOPA2_12_30477	1H	456209651	AA	AA	BB	BB	BB	BB	BB	BB	BB	BB	BB	BB	BB	BB	BB	BB	BB	BB	AA	AA	AA	BB	BB	BB	BB	BB	BB	BB	BB	BB	BB	BB	BB	BB	BB	BB	BB	BB	BB	BB	BB	BB	BB	BB	BB	BB
295	SCRI_RS_206795	1H	456557870	AA	AA	AA	BB	AA	AA	AA	AA	BB	BB	BB	AA	AA	AA	AA	AA	AA	BB	AA	AA	AA	AA	AA	AA	BB	AA	AA	AA	AA	BB	AA	AA	AA	BB	NN	BB	AA	BB	AA	BB	AA	AA	AA	AA	AA	AA
296	SCRI_RS_180349	1H	456570644	BB	BB	BB	AA	BB	BB	BB	BB	AA	AA	AA	BB	BB	BB	BB	BB	BB	AA	BB	BB	BB	BB	BB	BB	AA	BB	BB	BB	BB	BB	BB	BB	BB	BB	BB	BB	BB	BB	BB	BB	BB	BB	BB	BB	BB	BB
297	BOPA1_3675-2615	1H	456593280	AA	AA	AA	BB	AA	AA	AA	AA	BB	BB	BB	AA	AA	AA	AA	AA	AA	BB	AA	AA	AA	AA	AA	AA	BB	AA	AA	AA	AA	BB	AA	AA	AA	BB	NN	BB	AA	BB	AA	BB	AA	AA	AA	AA	AA	AA
298	SCRI_RS_219685	1H	456730031	BB	BB	BB	AA	BB	BB	BB	BB	AA	AA	AA	BB	BB	BB	BB	BB	BB	AA	BB	BB	BB	BB	BB	BB	AA	BB	BB	BB	BB	BB	BB	BB	BB	BB	BB	BB	BB	BB	BB	BB	BB	BB	BB	BB	BB	BB
299	BOPA1_11603-445	1H	456852946	AA	AA	AA	BB	AA	AA	AA	AA	BB	BB	BB	AA	AA	AA	AA	AA	AA	BB	AA	AA	AA	AA	AA	AA	BB	AA	AA	AA	AA	AA	AA	AA	AA	AA	AA	AA	AA	AA	AA	AA	AA	AA	AA	AA	AA	AA
300	BOPA1_10070-1435	1H	458109745	AA	AA	AA	AA	AA	AA	AA	AA	AA	AA	AA	AA	BB	AA	AA	AA	AA	AA	AA	AA	AA	BB	BB	AB	AA	BB	BB	BB	AA	BB	BB	BB	BB	BB	BB	BB	BB	BB	BB	BB	BB	BB	BB	BB	BB	BB
301	SCRI_RS_120605	1H	458110754	AA	AA	AA	AA	AA	AA	AA	AA	AA	AA	AA	AA	BB	AA	AA	AA	AA	AA	AA	AA	AA	BB	BB	AB	AA	BB	BB	BB	AA	BB	BB	BB	BB	BB	BB	BB	BB	BB	BB	BB	BB	BB	BB	BB	BB	BB
302	BOPA2_12_31464	1H	459030191	BB	BB	BB	BB	BB	BB	BB	BB	BB	BB	BB	BB	AA	BB	BB	BB	BB	BB	BB	BB	BB	AA	AA	AB	BB	AA	AA	AA	BB	AA	AA	AA	AA	AA	AA	AA	AA	AA	AA	AA	AA	AA	AA	AA	AA	AA
303	BOPA1_ABC16273-1-1-48	1H	461402972	AA	AA	AA	AA	AA	AA	AA	AA	AA	AA	AA	AA	BB	AA	AA	AA	AA	AA	AA	AA	AA	BB	BB	AB	AA	BB	BB	BB	AA	BB	BB	BB	BB	BB	BB	BB	BB	BB	BB	BB	BB	BB	BB	BB	BB	BB
304	BOPA2_12_11062	1H	461593387	BB	BB	BB	BB	BB	BB	BB	BB	BB	BB	BB	BB	BB	BB	BB	BB	BB	BB	BB	BB	BB	BB	BB	BB	BB	BB	BB	BB	BB	BB	BB	BB	BB	BB	BB	BB	BB	BB	BB	BB	BB	BB	BB	BB	BB	BB
305	SCRI_RS_133886	1H	462899823	BB	BB	BB	BB	BB	NN	BB	BB	BB	BB	BB	BB	AA	BB	BB	BB	BB	BB	BB	BB	BB	AA	AA	AB	BB	AA	AA	AA	BB	AA	AA	AA	AA	AA	AA	AA	AA	AA	AA	AA	AA	AA	AA	AA	AA	AA
306	SCRI_RS_157039	1H	464421881	AA	AA	AA	AA	AA	AA	AA	AA	AA	AA	AA	AA	AA	AA	AA	AA	AA	AA	AA	AA	AA	BB	BB	AA	AA	BB	BB	BB	AA	BB	AA	AA	AA	BB	NN	BB	AA	BB	AA	BB	AA	AA	AA	AA	AA	AA
307	BOPA2_12_31099	1H	466036064	BB	BB	BB	BB	BB	BB	BB	BB	BB	BB	BB	BB	BB	BB	BB	BB	BB	BB	BB	BB	BB	BB	BB	BB	BB	BB	BB	BB	BB	BB	BB	BB	BB	BB	BB	BB	BB	BB	BB	BB	BB	BB	BB	BB	BB	BB
308	BOPA2_12_30505	1H	471473363	AA	AA	AA	AA	AA	AA	AA	AA	AA	AA	AA	AA	AA	AA	AA	AA	AA	AA	AA	AA	AA	BB	BB	AA	AA	BB	BB	BB	AA	BB	AA	AA	AA	BB	BB	BB	AA	BB	AA	BB	AA	AA	AA	AA	AA	AA
309	SCRI_RS_195238	1H	471968471	AA	AA	AA	AA	AA	AA	AA	AA	AA	AA	AA	AA	AA	AA	AA	AA	AA	AA	AA	AA	AA	BB	BB	AA	AA	BB	BB	BB	AA	BB	AA	AA	AA	BB	BB	BB	AA	BB	AA	BB	AA	AA	AA	AA	AA	AA
310	BOPA1_1670-369	1H	473582513	BB	BB	BB	AA	BB	BB	BB	BB	AA	AA	AA	BB	BB	BB	BB	BB	BB	AA	BB	AA	BB	BB	BB	BB	BB	BB	BB	BB	BB	BB	BB	BB	BB	BB	BB	BB	BB	BB	BB	BB	BB	BB	BB	BB	BB	BB
311	BOPA2_12_10206	1H	473879582	BB	BB	BB	BB	BB	BB	BB	BB	BB	BB	BB	BB	BB	BB	BB	BB	BB	BB	BB	BB	BB	BB	BB	BB	BB	BB	BB	BB	BB	BB	BB	BB	BB	BB	BB	BB	BB	BB	BB	BB	BB	BB	BB	BB	BB	BB
312	BOPA1_4665-882	1H	476365128	AA	AA	AA	AA	AA	AA	AA	AA	AA	AA	AA	AA	AA	AA	AA	AA	AA	AA	AA	AA	AA	AA	AA	AA	AA	AA	AA	AA	AA	BB	AA	AA	AA	BB	BB	BB	AA	BB	AA	BB	AA	AA	AA	AA	AA	AA
313	BOPA2_12_30147	1H	478177990	BB	BB	BB	AA	BB	BB	BB	BB	AA	AA	BB	BB	AA	BB	BB	BB	BB	AA	AA	AA	AA	AA	AA	AB	BB	AA	AA	AA	BB	BB	AA	AA	AA	BB	BB	BB	AA	BB	AA	BB	AA	AA	AA	AA	AA	AA
314	SCRI_RS_153727	1H	478254218	BB	BB	BB	AA	BB	BB	BB	BB	AA	AA	BB	BB	AA	BB	BB	BB	BB	AA	AA	AA	AA	AA	AA	AB	BB	AA	AA	AA	BB	BB	AA	AA	AA	BB	BB	BB	AA	BB	AA	BB	AA	AA	AA	AA	AA	AA
315	BOPA1_6142-1544	1H	478389125	AA	AA	AA	BB	AA	AA	AA	AA	BB	BB	AA	AA	BB	AA	AA	AA	AA	BB	BB	BB	BB	BB	BB	NN	AA	BB	BB	BB	AA	AA	BB	BB	BB	AA	AA	AA	BB	AA	BB	AA	BB	BB	BB	BB	BB	BB
316	BOPA1_4005-530	1H	484964797	AA	AA	AA	AA	AA	AA	AA	AA	AA	AA	AA	AA	AA	AA	AA	AA	AA	AA	AA	AA	AA	AA	AA	AA	AA	AA	AA	AA	AA	BB	AA	AA	AA	BB	BB	BB	AA	AA	AA	BB	AA	AA	AA	AA	AA	AA
317	SCRI_RS_181353	1H	488815380	AA	AA	BB	AA	BB	BB	BB	AA	AA	AA	BB	BB	AA	BB	BB	BB	BB	AA	AA	AA	AA	AA	AA	BB	AA	AA	AA	AA	BB	AA	BB	BB	BB	AA	NN	AA	BB	BB	BB	AA	AA	AA	AA	BB	BB	BB
318	BOPA2_12_31229	1H	493170415	BB	BB	BB	BB	BB	BB	BB	BB	BB	BB	BB	BB	BB	BB	BB	BB	BB	BB	BB	BB	BB	BB	BB	BB	BB	BB	BB	BB	BB	BB	BB	BB	BB	BB	BB	BB	BB	BB	BB	BB	BB	BB	BB	BB	BB	BB
319	SCRI_RS_125339	1H	493364816	BB	BB	AA	BB	AA	AA	AA	BB	BB	BB	AA	AA	BB	AA	AA	BB	AA	BB	BB	BB	BB	BB	BB	AA	BB	BB	AA	BB	AA	BB	AA	AA	AA	BB	NN	BB	AA	AA	AA	BB	BB	BB	BB	BB	AA	AA
320	SCRI_RS_9158	1H	494883109	AA	AA	AA	AA	AA	AA	AA	AA	AA	AA	AA	AA	BB	AA	AA	BB	AA	AA	AA	AA	AA	AA	AA	AA	AA	AA	AA	AA	AA	BB	AA	AA	AA	BB	NN	BB	AA	AA	AA	BB	BB	BB	BB	BB	AA	AA
321	BOPA1_568-1651	1H	496660040	AA	AA	AA	AA	AA	AA	AA	AA	AA	AA	AA	AA	AA	AA	AA	AA	AA	BB	AA	AA	AA	AA	AA	AA	AA	AA	AA	AA	AA	AA	AA	AA	AA	AA	AA	AA	AA	AA	AA	AA	AA	AA	AA	AA	AA	AA
322	BOPA1_34-472	1H	496933333	BB	BB	BB	BB	BB	BB	BB	BB	BB	BB	BB	BB	BB	BB	BB	BB	BB	AA	BB	BB	BB	BB	BB	BB	BB	BB	BB	BB	BB	BB	BB	BB	BB	BB	BB	BB	BB	BB	BB	BB	BB	BB	BB	BB	BB	BB
323	BOPA1_2881-935	1H	497940358	BB	BB	BB	BB	BB	BB	BB	BB	BB	BB	BB	BB	BB	BB	BB	AA	BB	AA	BB	BB	BB	BB	BB	BB	BB	BB	BB	BB	BB	AA	BB	BB	BB	AA	NN	AA	BB	BB	BB	AA	AA	AA	AA	AA	BB	BB
324	BOPA2_12_11144	1H	498205652	BB	BB	BB	BB	BB	BB	BB	BB	BB	BB	BB	BB	BB	BB	BB	BB	BB	AA	BB	BB	BB	BB	BB	BB	BB	BB	BB	BB	BB	BB	BB	BB	BB	BB	BB	BB	BB	BB	BB	BB	BB	BB	BB	BB	BB	BB
325	BOPA2_12_31160	1H	498571383	BB	BB	BB	BB	BB	BB	BB	BB	BB	BB	BB	BB	BB	BB	BB	AA	BB	AA	BB	BB	BB	BB	BB	BB	BB	BB	BB	BB	BB	AA	BB	BB	BB	AA	BB	AA	BB	BB	BB	AA	AA	AA	AA	AA	BB	BB
326	SCRI_RS_225431	1H	498781286	BB	BB	BB	BB	BB	BB	BB	BB	BB	BB	BB	BB	BB	BB	BB	AA	BB	BB	BB	BB	BB	BB	BB	BB	BB	BB	BB	BB	BB	AA	BB	BB	BB	AA	BB	AA	BB	BB	BB	AA	AA	AA	AA	AA	BB	BB
327	BOPA1_3404-2470	1H	498975662	AA	AA	AA	AA	AA	AA	AA	AA	AA	AA	AA	AA	AA	AA	AA	BB	AA	AA	AA	AA	AA	AA	AA	AA	AA	AA	AA	AA	AA	BB	AA	AA	AA	BB	AA	BB	AA	AA	AA	BB	BB	BB	BB	BB	AA	AA
328	BOPA1_6250-1056	1H	499157283	AA	AA	AA	AA	AA	AA	AA	AA	AA	AA	AA	AA	AA	AA	AA	BB	AA	BB	AA	AA	AA	AA	AA	AA	AA	AA	AA	AA	AA	BB	AA	AA	AA	BB	AA	BB	AA	AA	AA	BB	BB	BB	BB	BB	AA	AA
329	SCRI_RS_181300	1H	503269569	AA	AA	AA	AA	AA	AA	AA	AA	AA	AA	AA	AA	AA	AA	AA	BB	AA	BB	AA	AA	AA	AA	AA	AA	AA	AA	AA	AA	AA	AA	AA	AA	AA	AA	AA	AA	AA	AA	AA	AA	BB	BB	BB	AA	AA	AA
330	SCRI_RS_168562	1H	503413212	AA	AA	BB	AA	BB	BB	BB	AA	AA	AA	BB	BB	BB	BB	BB	BB	BB	BB	AA	AA	AA	AA	AA	BB	AA	AA	BB	AA	BB	AA	BB	BB	BB	AA	BB	AA	BB	BB	BB	AA	BB	BB	BB	AA	BB	BB
331	SCRI_RS_139690	1H	503498398	BB	BB	BB	BB	BB	BB	BB	BB	BB	BB	BB	BB	BB	BB	BB	BB	BB	BB	BB	BB	BB	BB	BB	BB	BB	BB	BB	BB	BB	BB	BB	BB	BB	BB	BB	BB	BB	BB	BB	BB	BB	BB	BB	BB	BB	BB
332	SCRI_RS_182326	1H	503658565	BB	BB	BB	BB	BB	BB	BB	BB	BB	BB	BB	BB	BB	BB	BB	BB	BB	AA	BB	BB	BB	BB	BB	BB	BB	BB	BB	BB	BB	BB	BB	BB	BB	BB	BB	BB	BB	BB	BB	BB	BB	BB	BB	BB	BB	BB
333	SCRI_RS_6824	1H	504078754	BB	BB	BB	BB	BB	BB	BB	BB	BB	BB	BB	BB	BB	BB	BB	BB	BB	BB	BB	BB	BB	BB	BB	BB	BB	BB	BB	BB	BB	BB	BB	BB	BB	BB	BB	BB	BB	BB	BB	BB	BB	BB	BB	BB	BB	BB
334	SCRI_RS_114255	1H	504085909	BB	BB	BB	BB	BB	BB	BB	BB	BB	BB	BB	BB	BB	BB	BB	BB	BB	BB	BB	BB	BB	BB	BB	BB	BB	BB	BB	BB	BB	BB	BB	BB	BB	BB	BB	BB	BB	BB	BB	BB	BB	BB	BB	BB	BB	BB
335	BOPA1_4691-721	1H	504087501	BB	BB	AA	BB	AA	AA	AA	BB	BB	BB	AA	AA	AA	AA	AA	AA	AA	AA	BB	BB	BB	BB	BB	AA	BB	BB	AA	BB	AA	BB	AA	AA	AA	BB	AA	BB	AA	AA	AA	BB	AA	AA	AA	BB	AA	AA
336	SCRI_RS_176644	1H	504460083	AA	AA	AA	AA	AA	AA	AA	AA	AA	AA	AA	AA	AA	AA	AA	AA	AA	AA	AA	AA	AA	AA	AA	AA	AA	AA	AA	AA	AA	AA	AA	AA	AA	AA	AA	AA	AA	AA	AA	AA	AA	AA	AA	AA	AA	AA
337	BOPA2_12_10535	1H	504804176	BB	BB	BB	BB	BB	BB	BB	BB	BB	BB	BB	BB	BB	BB	BB	BB	BB	BB	BB	BB	BB	BB	BB	BB	BB	BB	BB	BB	BB	BB	BB	BB	BB	BB	BB	BB	BB	BB	BB	BB	BB	BB	BB	BB	BB	BB
338	SCRI_RS_133132	1H	504805834	AA	AA	AA	AA	AA	AA	AA	AA	AA	AA	AA	AA	AA	AA	AA	AA	AA	AA	AA	AA	AA	AA	AA	AA	AA	AA	AA	AA	AA	AA	AA	AA	AA	AA	AA	AA	AA	AA	AA	AA	AA	AA	AA	AA	AA	AA
339	SCRI_RS_144315	1H	505150504	AA	AA	BB	AA	BB	BB	BB	AA	AA	AA	BB	BB	BB	BB	BB	BB	BB	AA	AA	AA	AA	AA	AA	BB	AA	AA	BB	AA	BB	BB	BB	BB	BB	BB	BB	BB	BB	BB	BB	BB	BB	BB	BB	BB	BB	BB
340	SCRI_RS_7407	1H	506606927	BB	BB	AA	BB	AA	AA	AA	BB	BB	BB	AA	AA	AA	AA	AA	AA	AA	BB	BB	BB	BB	BB	BB	AA	BB	BB	AA	BB	AA	AA	AA	AA	AA	AA	AA	AA	AA	AA	AA	AA	AA	AA	AA	AA	AA	AA
341	SCRI_RS_197910	1H	506609714	BB	BB	BB	BB	BB	BB	BB	BB	BB	BB	BB	BB	BB	BB	BB	BB	BB	BB	BB	BB	BB	BB	BB	BB	BB	BB	BB	BB	BB	BB	BB	BB	BB	BB	BB	BB	BB	BB	BB	BB	BB	BB	BB	BB	BB	BB
342	SCRI_RS_231869	1H	506611529	BB	BB	AA	BB	AA	AA	AA	BB	BB	BB	AA	AA	AA	AA	AA	AA	AA	BB	BB	BB	BB	BB	BB	AA	BB	BB	AA	BB	AA	AA	AA	AA	AA	AA	AA	AA	AA	AA	AA	AA	AA	AA	AA	AA	AA	AA
343	SCRI_RS_177788	1H	506769928	BB	BB	AA	BB	AA	AA	AA	BB	BB	BB	AA	AA	AA	AA	AA	AA	AA	BB	NN	BB	BB	BB	BB	AA	BB	BB	AA	BB	AA	AA	AA	AA	AA	AA	AA	AA	AA	AA	AA	AA	AA	AA	AA	AA	AA	AA
344	SCRI_RS_166168	1H	507630838	BB	BB	AA	BB	AA	AA	AA	BB	BB	BB	AA	AA	AA	AA	AA	AA	AA	BB	BB	BB	BB	BB	BB	AA	BB	BB	AA	BB	AA	BB	AA	AA	AA	BB	AA	BB	AA	AA	AA	BB	AA	AA	BB	BB	AA	AA
345	SCRI_RS_236623	1H	507639342	BB	BB	BB	BB	BB	BB	BB	BB	BB	BB	BB	BB	BB	BB	BB	BB	BB	AA	BB	BB	BB	BB	BB	BB	BB	BB	BB	BB	BB	AA	BB	BB	BB	AA	BB	AA	BB	BB	BB	AA	BB	BB	AA	AA	BB	BB
346	SCRI_RS_195200	1H	507977141	BB	BB	BB	BB	BB	BB	BB	BB	BB	BB	BB	BB	BB	BB	BB	BB	BB	AA	BB	BB	BB	BB	BB	BB	BB	BB	BB	BB	BB	AA	BB	BB	BB	AA	BB	AA	BB	BB	BB	AA	BB	BB	AA	AA	BB	BB
347	BOPA1_4578-899	1H	507978931	BB	BB	BB	BB	BB	BB	BB	BB	BB	BB	BB	BB	BB	BB	BB	BB	BB	AA	BB	BB	BB	BB	BB	BB	BB	BB	BB	BB	BB	BB	BB	BB	BB	BB	BB	BB	BB	BB	BB	BB	BB	BB	BB	BB	BB	BB
348	SCRI_RS_179987	1H	508269455	BB	BB	BB	BB	BB	BB	BB	BB	BB	BB	BB	BB	BB	BB	BB	BB	BB	AA	BB	BB	BB	BB	BB	BB	BB	BB	BB	BB	BB	BB	BB	BB	BB	BB	BB	BB	BB	BB	BB	BB	BB	BB	BB	BB	BB	BB
349	SCRI_RS_121048	1H	508312976	BB	BB	AA	BB	AA	AA	AA	BB	BB	BB	AA	AA	AA	AA	AA	AA	AA	AA	BB	BB	BB	AA	AA	AA	AA	AA	AA	AA	AA	AA	AA	AA	AA	AA	AA	AA	AA	AA	AA	AA	AA	AA	AA	AA	AA	AA
350	SCRI_RS_170389	1H	508320276	AA	AA	BB	AA	BB	BB	BB	AA	AA	AA	BB	BB	BB	BB	BB	BB	BB	BB	AA	AA	AA	BB	BB	BB	BB	BB	BB	BB	BB	BB	BB	BB	BB	BB	BB	BB	BB	BB	BB	BB	BB	BB	BB	BB	BB	BB
351	BOPA2_12_30546	1H	508566982	AA	AA	BB	AA	BB	BB	BB	AA	AA	AA	BB	BB	BB	BB	BB	BB	BB	AA	AA	AA	AA	BB	BB	BB	BB	BB	BB	BB	BB	BB	BB	BB	BB	BB	BB	BB	BB	BB	BB	BB	BB	BB	BB	BB	BB	BB
352	BOPA1_9757-582	1H	508567719	AA	AA	BB	AA	BB	BB	BB	AA	AA	AA	BB	BB	BB	BB	BB	BB	BB	BB	AA	AA	AA	BB	BB	BB	BB	BB	BB	BB	BB	BB	BB	BB	BB	BB	BB	BB	BB	BB	BB	BB	BB	BB	BB	BB	BB	BB
353	SCRI_RS_209524	1H	508771890	AA	AA	BB	AA	BB	BB	BB	AA	AA	AA	BB	BB	BB	BB	BB	BB	BB	AA	AA	AA	AA	BB	BB	BB	BB	BB	BB	BB	BB	BB	BB	BB	BB	BB	BB	BB	BB	BB	BB	BB	BB	BB	BB	BB	BB	BB
354	BOPA1_3201-603	1H	508780593	AA	AA	BB	AA	BB	BB	BB	AA	AA	AA	BB	BB	BB	BB	BB	BB	BB	BB	AA	AA	AA	BB	BB	BB	BB	BB	BB	BB	BB	BB	BB	BB	BB	BB	BB	BB	BB	BB	BB	BB	BB	BB	BB	BB	BB	BB
355	SCRI_RS_189168	1H	509307825	BB	BB	BB	BB	BB	BB	BB	BB	BB	BB	BB	BB	BB	BB	BB	BB	BB	AA	BB	BB	BB	BB	BB	BB	BB	BB	BB	BB	BB	AA	BB	BB	BB	AA	BB	AA	BB	BB	BB	AA	BB	BB	AA	AA	BB	BB
356	BOPA1_8867-459	1H	509511424	AA	AA	BB	AA	BB	BB	BB	AA	AA	AA	BB	BB	BB	BB	BB	BB	BB	BB	AA	AA	AA	BB	BB	BB	BB	BB	BB	BB	BB	BB	BB	BB	BB	BB	BB	BB	BB	BB	BB	BB	BB	BB	BB	BB	BB	BB
357	SCRI_RS_197263	1H	509664704	AA	AA	AA	AA	AA	AA	AA	AA	AA	AA	AA	AA	AA	AA	AA	AA	AA	AA	AA	AA	AA	AA	AA	AA	AA	AA	AA	AA	AA	BB	AA	AA	AA	BB	AA	BB	AA	AA	AA	BB	AA	AA	BB	BB	AA	AA
358	BOPA1_1347-1061	1H	509763105	AA	AA	AA	AA	AA	AA	AA	AA	AA	AA	AA	AA	AA	AA	AA	AA	AA	AA	AA	AA	AA	AA	AA	AA	AA	AA	AA	AA	AA	AA	AA	AA	AA	AA	AA	AA	AA	AA	AA	AA	AA	AA	AA	AA	AA	AA
359	BOPA2_12_31163	1H	510050548	AA	AA	AA	AA	AA	AA	AA	AA	AA	AA	AA	AA	AA	AA	AA	AA	AA	AA	AA	AA	AA	AA	AA	AA	AA	AA	AA	AA	AA	BB	AA	AA	AA	BB	AA	BB	AA	AA	AA	BB	AA	AA	BB	BB	AA	AA
360	SCRI_RS_114308	1H	511129549	AA	AA	AA	AA	AA	AA	AA	AA	AA	AA	AA	AA	AA	AA	AA	AA	AA	AA	AA	AA	AA	AA	AA	AA	AA	AA	AA	AA	AA	AA	AA	AA	AA	AA	AA	AA	AA	AA	AA	AA	AA	AA	AA	AA	AA	AA
361	BOPA2_12_20632	1H	511401867	BB	BB	BB	BB	BB	BB	BB	BB	BB	BB	BB	BB	BB	BB	BB	BB	BB	BB	BB	BB	BB	BB	BB	BB	BB	BB	BB	BB	BB	BB	BB	BB	BB	BB	BB	BB	BB	BB	BB	BB	BB	BB	BB	BB	BB	BB
362	SCRI_RS_213675	1H	511726333	AA	AA	BB	BB	BB	BB	AA	BB	BB	BB	BB	BB	BB	BB	BB	BB	BB	BB	BB	BB	BB	BB	BB	BB	BB	BB	BB	BB	BB	BB	BB	BB	BB	BB	BB	BB	BB	BB	BB	BB	BB	BB	BB	BB	BB	BB
363	BOPA1_2935-1634	1H	511924294	BB	BB	AA	AA	AA	AA	BB	AA	AA	AA	AA	AA	AA	AA	AA	AA	AA	AA	AA	AA	AA	AA	AA	AA	AA	AA	AA	AA	AA	AA	AA	AA	AA	AA	AA	AA	AA	AA	AA	AA	AA	AA	AA	AA	AA	AA
364	SCRI_RS_194371	1H	513076586	BB	BB	AA	AA	AA	AA	BB	AA	AA	AA	AA	AA	AA	AA	AA	AA	AA	AA	AA	AA	AA	AA	AA	AA	AA	AA	AA	AA	AA	AA	AA	AA	AA	AA	AA	AA	AA	AA	AA	AA	AA	AA	AA	AA	AA	AA
365	SCRI_RS_199689	1H	513210386	AA	AA	BB	BB	BB	BB	AA	BB	BB	BB	BB	BB	BB	BB	BB	BB	BB	BB	BB	BB	BB	BB	BB	BB	BB	BB	BB	BB	BB	BB	BB	BB	BB	BB	BB	BB	BB	BB	BB	BB	BB	BB	BB	BB	BB	BB
366	BOPA2_12_31319	1H	513231573	BB	BB	AA	AA	AA	AA	BB	AA	AA	AA	AA	AA	AA	AA	AA	AA	AA	AA	AA	AA	AA	AA	AA	AA	AA	AA	AA	AA	AA	AA	AA	AA	AA	AA	AA	AA	AA	AA	AA	AA	AA	AA	AA	AA	AA	AA
367	SCRI_RS_142282	1H	514098364	AA	AA	BB	BB	BB	BB	AA	BB	BB	BB	BB	BB	BB	BB	BB	BB	BB	BB	BB	BB	BB	BB	BB	BB	BB	BB	BB	BB	BB	BB	BB	BB	BB	BB	BB	BB	BB	BB	BB	BB	BB	BB	BB	BB	BB	BB
368	SCRI_RS_130139	1H	514262313	AA	AA	BB	BB	BB	BB	AA	BB	BB	BB	BB	BB	BB	BB	BB	BB	BB	BB	NN	BB	BB	BB	BB	BB	BB	BB	BB	BB	BB	BB	BB	BB	BB	BB	BB	BB	BB	BB	BB	BB	BB	BB	BB	BB	BB	BB
369	SCRI_RS_145026	1H	514266568	AA	AA	BB	BB	BB	BB	AA	BB	BB	BB	BB	BB	BB	BB	BB	BB	BB	BB	BB	BB	BB	BB	BB	BB	BB	BB	BB	BB	BB	BB	BB	BB	BB	BB	BB	BB	BB	BB	BB	BB	BB	BB	BB	BB	BB	BB
370	BOPA1_14371-423	1H	516153706	BB	BB	BB	BB	BB	BB	BB	BB	BB	BB	BB	BB	BB	BB	BB	BB	BB	BB	BB	BB	BB	BB	BB	BB	BB	BB	BB	BB	BB	BB	BB	BB	BB	BB	BB	BB	BB	BB	BB	BB	BB	BB	BB	BB	BB	BB
371	SCRI_RS_188909	1H	516309132	AA	AA	AA	AA	AA	AA	AA	AA	AA	AA	AA	AA	AA	AA	AA	AA	AA	AA	AA	AA	AA	AA	AA	AA	AA	AA	AA	AA	AA	AA	AA	AA	AA	BB	NN	BB	AA	AA	AA	AA	AA	AA	BB	BB	AA	AA
372	BOPA1_1270-1263	1H	516309831	BB	BB	AA	BB	AA	AA	BB	BB	BB	BB	AA	AA	AA	AA	AA	AA	AA	BB	BB	BB	BB	AA	AA	AA	AA	AA	AA	AA	AA	AA	AA	AA	AA	AA	AA	AA	AA	AA	AA	AA	AA	AA	AA	AA	AA	AA
373	SCRI_RS_235968	1H	516477501	AA	AA	AA	AA	AA	AA	AA	AA	AA	AA	AA	AA	AA	AA	AA	AA	AA	AA	AA	AA	AA	AA	AA	AA	AA	AA	AA	AA	AA	AA	AA	AA	BB	BB	NN	BB	AA	BB	AA	AA	BB	BB	BB	BB	AA	AA
374	BOPA1_13589-175	1H	516507942	BB	BB	AA	BB	AA	AA	BB	BB	BB	BB	AA	AA	AA	AA	AA	AA	AA	BB	BB	BB	BB	AA	AA	AA	AA	AA	AA	AA	AA	AA	AA	AA	AA	AA	AA	AA	AA	AA	AA	AA	AA	AA	AA	AA	AA	AA
375	SCRI_RS_78578	1H	516785733	AA	AA	AA	AA	AA	AA	AA	AA	AA	AA	AA	AA	AA	AA	AA	AA	AA	AA	AA	AA	AA	AA	AA	AA	AA	AA	AA	AA	AA	AA	AA	AA	BB	BB	NN	BB	AA	BB	AA	AA	BB	BB	BB	BB	AA	AA
376	SCRI_RS_136856	1H	516793811	BB	BB	BB	BB	BB	BB	BB	BB	BB	BB	BB	BB	BB	BB	BB	BB	BB	BB	BB	BB	BB	BB	BB	BB	BB	BB	BB	BB	BB	BB	BB	BB	AA	AA	NN	AA	BB	AA	BB	BB	AA	AA	AA	AA	BB	BB
377	BOPA1_2711-234	1H	517540292	AA	AA	AA	AA	AA	AA	AA	AA	AA	AA	AA	AA	AA	AA	AA	AA	AA	AA	AA	AA	AA	AA	AA	AA	AA	AA	AA	AA	AA	AA	AA	AA	BB	BB	NN	BB	AA	BB	AA	AA	BB	BB	BB	BB	AA	AA
378	SCRI_RS_235724	1H	518231786	BB	BB	BB	BB	BB	BB	BB	BB	BB	BB	BB	BB	BB	BB	BB	BB	BB	BB	BB	BB	BB	BB	BB	BB	BB	BB	BB	BB	BB	BB	BB	BB	AA	AA	NN	AA	BB	AA	BB	BB	AA	AA	AA	AA	BB	BB
379	SCRI_RS_199972	1H	518555080	BB	BB	BB	BB	BB	BB	BB	BB	BB	BB	BB	BB	BB	BB	BB	BB	BB	BB	BB	BB	BB	BB	BB	BB	BB	BB	BB	BB	BB	BB	BB	BB	AA	AA	NN	AA	BB	AA	BB	BB	AA	AA	AA	AA	BB	BB
380	SCRI_RS_213539	1H	518820762	AA	AA	AA	AA	AA	AA	AA	AA	AA	AA	AA	AA	AA	AA	AA	AA	AA	AA	AA	AA	AA	AA	AA	AA	AA	AA	AA	AA	AA	AA	AA	AA	BB	BB	NN	BB	AA	BB	AA	AA	BB	BB	BB	BB	AA	AA
381	SCRI_RS_154646	1H	519000068	BB	BB	AA	BB	BB	AA	BB	BB	BB	BB	AA	BB	AA	AA	AA	BB	BB	BB	BB	BB	BB	AA	AA	AA	AA	AA	AA	AA	AA	AA	AA	AA	AA	BB	NN	BB	AA	AA	AA	AA	AA	AA	BB	BB	AA	AA
382	SCRI_RS_236160	1H	519002885	BB	BB	AA	BB	BB	AA	BB	BB	BB	BB	AA	BB	AA	AA	AA	BB	BB	BB	BB	BB	BB	AA	AA	AA	AA	AA	AA	AA	AA	AA	AA	AA	AA	BB	NN	BB	AA	AA	AA	AA	AA	AA	BB	BB	AA	AA
383	SCRI_RS_171501	1H	519278431	AA	AA	BB	AA	AA	BB	AA	AA	AA	AA	BB	AA	BB	BB	BB	AA	AA	AA	AA	AA	AA	BB	BB	BB	BB	BB	BB	BB	BB	BB	BB	BB	BB	BB	BB	BB	BB	BB	BB	BB	BB	BB	BB	BB	BB	BB
384	BOPA2_12_20187	1H	520008962	BB	BB	BB	BB	BB	BB	BB	BB	BB	BB	BB	BB	BB	BB	BB	BB	BB	BB	BB	BB	BB	BB	BB	BB	BB	BB	BB	BB	BB	BB	BB	BB	BB	AA	NN	AA	BB	BB	BB	BB	BB	BB	AA	AA	BB	BB
385	BOPA1_1497-628	1H	520009599	AA	AA	AA	AA	AA	AA	AA	AA	AA	AA	AA	AA	AA	AA	AA	AA	AA	AA	AA	AA	AA	AA	AA	AA	AA	AA	AA	AA	AA	AA	AA	AA	AA	BB	NN	BB	AA	AA	AA	AA	AA	AA	BB	BB	AA	AA
386	BOPA1_5284-227	1H	520489712	AA	AA	AA	AA	AA	AA	AA	AA	AA	AA	AA	AA	AA	AA	AA	AA	AA	AA	AA	AA	AA	AA	AA	AA	AA	AA	AA	AA	AA	AA	AA	AA	AA	BB	NN	BB	AA	AA	AA	AA	AA	AA	BB	BB	AA	AA
387	BOPA2_12_30191	1H	522448103	AA	AA	AA	AA	AA	AA	AA	AA	AA	AA	AA	AA	AA	AA	AA	AA	AA	AA	AA	AA	AA	AA	AA	AA	AA	AA	AA	AA	AA	AA	AA	AA	AA	AA	AA	AA	AA	AA	AA	AA	AA	AA	AA	AA	AA	AA
388	BOPA1_4625-1413	1H	522487000	AA	AA	AA	AA	AA	AA	AA	AA	AA	AA	AA	BB	AA	AA	AA	BB	BB	AA	AA	AA	AA	AA	AA	AA	AA	AA	AA	AA	AA	AA	AA	AA	AA	AA	AA	AA	AA	AA	AA	AA	AA	AA	AA	AA	AA	AA
389	SCRI_RS_141421	1H	522568616	BB	BB	BB	BB	BB	BB	BB	BB	BB	BB	BB	AA	BB	BB	BB	AA	AA	BB	NN	BB	BB	BB	BB	BB	BB	BB	BB	BB	BB	BB	BB	BB	BB	BB	BB	BB	BB	BB	BB	BB	BB	BB	BB	BB	BB	BB
390	SCRI_RS_215740	1H	522585429	BB	BB	BB	BB	BB	BB	BB	BB	BB	BB	BB	AA	BB	BB	BB	AA	AA	BB	BB	BB	BB	BB	BB	BB	BB	BB	BB	BB	BB	BB	BB	BB	BB	BB	BB	BB	BB	BB	BB	BB	BB	BB	BB	BB	BB	BB
391	BOPA1_5336-400	1H	522838398	AA	AA	BB	BB	BB	BB	BB	BB	AA	BB	BB	AA	BB	BB	BB	AA	AA	BB	BB	BB	BB	BB	BB	BB	BB	BB	BB	BB	BB	BB	BB	AA	AA	BB	BB	BB	BB	AA	BB	BB	BB	AA	BB	BB	BB	BB
392	SCRI_RS_206759	1H	522839678	AA	AA	AA	AA	AA	AA	AA	AA	AA	AA	AA	BB	AA	AA	AA	BB	BB	AA	AA	AA	AA	AA	AA	AA	AA	AA	AA	AA	AA	AA	AA	AA	AA	AA	AA	AA	AA	AA	AA	AA	AA	AA	AA	AA	AA	AA
393	SCRI_RS_106752	1H	522843654	AA	AA	AA	AA	AA	AA	AA	AA	AA	AA	AA	BB	AA	AA	AA	BB	BB	AA	AA	AA	AA	AA	AA	AA	AA	AA	AA	AA	AA	AA	AA	AA	AA	AA	AA	AA	AA	AA	AA	AA	AA	AA	AA	AA	AA	AA
394	SCRI_RS_106754	1H	522843786	AA	AA	AA	AA	AA	AA	AA	AA	AA	AA	AA	BB	AA	AA	AA	BB	BB	AA	AA	AA	AA	AA	AA	AA	AA	AA	AA	AA	AA	AA	AA	AA	AA	BB	BB	AA	AA	AA	BB	AA	AA	AA	BB	BB	AA	AA
395	SCRI_RS_162	1H	522955543	BB	BB	BB	BB	BB	BB	BB	BB	BB	BB	BB	AA	BB	BB	BB	AA	AA	BB	BB	BB	BB	BB	BB	BB	BB	BB	BB	BB	BB	BB	BB	BB	BB	BB	BB	BB	BB	BB	BB	BB	BB	BB	BB	BB	BB	BB
396	BOPA2_12_31181	1H	523082501	BB	BB	AA	AA	AA	AA	AA	AA	BB	AA	AA	BB	AA	AA	AA	BB	BB	AA	AA	AA	AA	AA	AA	AA	AA	AA	AA	AA	AA	AA	AA	BB	BB	AA	AA	AA	AA	BB	AA	AA	AA	BB	AA	AA	AA	AA
397	SCRI_RS_146959	1H	523428145	BB	BB	AA	AA	AA	AA	AA	AA	BB	AA	AA	BB	AA	AA	AA	BB	BB	AA	AA	AA	AA	AA	AA	AA	AA	AA	AA	AA	AA	AA	AA	BB	BB	AA	AA	AA	AA	BB	AA	AA	AA	BB	AA	AA	AA	AA
398	BOPA1_3786-2204	1H	523884637	AA	AA	BB	BB	BB	BB	BB	BB	AA	BB	BB	AA	BB	BB	BB	AA	AA	BB	BB	BB	BB	BB	BB	BB	BB	BB	BB	BB	BB	BB	BB	AA	AA	BB	BB	BB	BB	AA	BB	BB	BB	AA	BB	BB	BB	BB
399	BOPA2_12_30532	1H	523963863	AA	AA	BB	BB	BB	BB	BB	BB	AA	BB	BB	AA	BB	BB	BB	AA	AA	BB	BB	BB	BB	BB	BB	BB	BB	BB	BB	BB	BB	BB	BB	AA	AA	BB	BB	BB	BB	AA	BB	BB	BB	AA	BB	BB	BB	BB
400	SCRI_RS_176063	1H	523967125	AA	AA	BB	AA	AA	BB	BB	AA	AA	BB	BB	AA	BB	BB	BB	AA	AA	AA	AA	AA	AA	BB	BB	BB	BB	BB	BB	BB	BB	BB	BB	AA	AA	AA	AA	BB	BB	AA	AA	BB	BB	AA	AA	AA	AA	BB
401	SCRI_RS_175646	1H	524015572	BB	BB	AA	AA	AA	AA	AA	AA	BB	AA	AA	BB	AA	AA	AA	BB	BB	AA	AA	AA	AA	AA	AA	AA	AA	AA	AA	AA	AA	AA	AA	BB	BB	AA	AA	AA	AA	BB	AA	AA	AA	BB	AA	AA	AA	AA
402	SCRI_RS_155427	1H	524414195	BB	BB	BB	AA	AA	BB	BB	AA	BB	BB	BB	BB	BB	BB	BB	BB	BB	AA	AA	AA	AA	BB	BB	BB	BB	BB	BB	BB	BB	BB	BB	BB	BB	AA	AA	BB	BB	BB	AA	BB	BB	BB	AA	AA	AA	BB
403	SCRI_RS_147329	1H	524414711	BB	BB	BB	AA	AA	BB	BB	AA	BB	BB	BB	BB	BB	BB	BB	BB	BB	AA	AA	AA	AA	BB	BB	BB	BB	BB	BB	BB	BB	BB	BB	BB	BB	AA	AA	BB	BB	BB	AA	BB	BB	BB	AA	AA	AA	BB
404	SCRI_RS_154528	1H	524725233	AA	AA	AA	BB	BB	AA	AA	BB	AA	AA	AA	AA	AA	AA	AA	AA	AA	BB	BB	BB	BB	AA	AA	AA	AA	AA	AA	AA	AA	AA	AA	AA	AA	BB	BB	AA	AA	AA	BB	AA	AA	AA	BB	BB	BB	AA
405	BOPA2_12_10149	1H	525014395	BB	AA	BB	BB	BB	BB	BB	BB	AA	BB	BB	BB	BB	BB	BB	BB	BB	BB	BB	BB	BB	BB	BB	BB	BB	BB	BB	BB	BB	BB	BB	BB	BB	BB	BB	BB	BB	BB	BB	BB	BB	BB	BB	BB	BB	BB
406	SCRI_RS_161388	1H	525403829	AA	BB	AA	AA	AA	AA	AA	AA	BB	AA	AA	BB	AA	AA	AA	BB	BB	AA	AA	AA	AA	AA	AA	AA	AA	AA	AA	AA	AA	AA	AA	BB	BB	BB	BB	AA	AA	BB	BB	AA	AA	BB	BB	BB	BB	AA
407	BOPA1_1625-303	1H	525407362	AA	BB	AA	AA	AA	AA	AA	AA	BB	AA	AA	BB	AA	AA	AA	BB	BB	AA	AA	AA	AA	AA	AA	AA	AA	AA	AA	AA	AA	AA	AA	BB	BB	BB	BB	AA	AA	BB	BB	AA	AA	BB	BB	BB	BB	AA
408	BOPA1_4962-1295	1H	525478648	AA	BB	AA	AA	AA	AA	AA	AA	BB	AA	AA	BB	AA	AA	AA	BB	BB	AA	AA	AA	AA	AA	AA	AA	AA	AA	AA	AA	AA	AA	AA	BB	BB	BB	BB	AA	AA	BB	BB	AA	AA	BB	BB	BB	BB	AA
409	SCRI_RS_197337	1H	525677816	BB	AA	BB	BB	BB	BB	BB	BB	AA	BB	BB	AA	BB	BB	BB	AA	AA	BB	BB	BB	BB	BB	BB	BB	BB	BB	BB	BB	BB	BB	BB	AA	AA	AA	AA	BB	BB	AA	AA	BB	BB	AA	AA	AA	AA	BB
410	SCRI_RS_192730	1H	525928795	BB	AA	BB	BB	BB	BB	BB	BB	AA	BB	BB	AA	BB	BB	BB	AA	AA	BB	BB	BB	BB	BB	BB	BB	BB	BB	BB	BB	BB	BB	BB	AA	AA	AA	AA	BB	BB	AA	AA	BB	BB	AA	AA	AA	AA	BB
411	SCRI_RS_206896	1H	526672204	BB	BB	BB	BB	BB	BB	BB	BB	BB	BB	BB	BB	BB	BB	BB	BB	BB	BB	BB	BB	BB	BB	BB	BB	BB	BB	BB	BB	BB	BB	BB	BB	BB	BB	AA	BB	BB	BB	AA	BB	BB	BB	AA	AA	AA	BB
412	SCRI_RS_173813	1H	526694729	BB	BB	BB	BB	BB	BB	BB	BB	BB	BB	BB	BB	BB	BB	BB	BB	BB	BB	BB	BB	BB	BB	BB	BB	BB	BB	BB	BB	BB	BB	BB	BB	BB	BB	AA	BB	BB	BB	AA	BB	BB	BB	AA	AA	AA	BB
413	BOPA1_10360-563	1H	526705451	AA	AA	AA	AA	AA	AA	AA	AA	AA	AA	AA	AA	AA	AA	AA	AA	AA	BB	BB	BB	BB	AA	AA	AA	AA	AA	AA	AA	AA	AA	AA	AA	AA	AA	BB	AA	AA	AA	BB	AA	AA	AA	BB	BB	BB	AA
414	BOPA1_5690-1045	1H	527800097	AA	AA	AA	BB	BB	AA	AA	BB	AA	AA	AA	AA	AA	AA	AA	AA	AA	BB	BB	BB	BB	AA	AA	AA	AA	AA	AA	AA	AA	BB	BB	BB	BB	BB	BB	BB	BB	BB	BB	BB	BB	BB	BB	BB	BB	BB
415	SCRI_RS_120481	1H	527800988	BB	BB	BB	BB	BB	BB	BB	BB	BB	BB	BB	BB	BB	BB	BB	BB	BB	BB	BB	BB	BB	BB	BB	BB	BB	BB	BB	BB	BB	BB	BB	AA	AA	BB	BB	BB	BB	BB	BB	BB	BB	AA	BB	BB	BB	BB
416	SCRI_RS_91596	1H	527952680	AA	AA	AA	AA	AA	AA	AA	AA	AA	AA	AA	BB	AA	AA	BB	BB	BB	AA	AA	AA	AA	AA	AA	AA	AA	AA	AA	AA	AA	AA	AA	BB	BB	AA	AA	AA	AA	AA	AA	AA	AA	BB	AA	AA	AA	AA
417	SCRI_RS_139733	1H	528031778	AA	AA	AA	BB	BB	AA	AA	BB	AA	AA	AA	AA	AA	AA	AA	AA	AA	BB	BB	BB	BB	AA	AA	AA	AA	AA	AA	AA	AA	BB	BB	AA	AA	BB	BB	BB	BB	BB	BB	BB	BB	AA	BB	BB	BB	BB
418	SCRI_RS_219889	1H	528038219	BB	BB	BB	BB	BB	BB	BB	BB	BB	BB	BB	BB	BB	BB	BB	BB	BB	BB	BB	BB	BB	BB	BB	BB	BB	BB	BB	BB	BB	BB	BB	AA	AA	BB	BB	BB	BB	BB	BB	BB	BB	AA	BB	BB	BB	BB
419	SCRI_RS_218473	1H	528106319	AA	BB	AA	BB	BB	AA	AA	BB	BB	AA	AA	AA	AA	AA	AA	AA	AA	BB	BB	BB	BB	AA	AA	AA	AA	AA	AA	AA	AA	BB	BB	AA	AA	BB	BB	BB	BB	BB	BB	BB	BB	AA	BB	BB	BB	BB
420	BOPA1_9105-497	1H	528122265	BB	BB	BB	BB	BB	BB	BB	BB	BB	BB	BB	AA	BB	BB	AA	AA	AA	BB	BB	BB	BB	BB	BB	BB	BB	BB	BB	BB	BB	BB	BB	AA	AA	BB	BB	BB	BB	BB	BB	BB	BB	AA	BB	BB	BB	BB
421	SCRI_RS_238125	1H	528280332	BB	BB	BB	AA	AA	BB	BB	AA	AA	BB	BB	BB	BB	BB	BB	BB	BB	AA	AA	AA	AA	BB	BB	BB	BB	BB	BB	BB	BB	AA	AA	BB	BB	AA	AA	AA	AA	AA	AA	AA	AA	BB	AA	AA	AA	AA
422	SCRI_RS_174052	1H	528573590	AA	AA	AA	AA	AA	AA	AA	AA	BB	AA	AA	AA	AA	AA	AA	AA	AA	AA	AA	AA	AA	AA	AA	AA	AA	AA	AA	AA	AA	AA	AA	AA	AA	AA	AA	AA	AA	AA	AA	AA	AA	AA	AA	AA	AA	AA
423	BK_01	1H	528989695	AA	AA	AA	BB	BB	AA	AA	BB	BB	AA	AA	AA	AA	AA	AA	AA	AA	BB	BB	BB	BB	AA	AA	AA	AA	AA	AA	AA	AA	BB	BB	AA	AA	BB	BB	BB	BB	BB	BB	BB	BB	AA	BB	BB	BB	BB
424	BOPA2_12_30014	1H	529533855	BB	BB	BB	BB	BB	BB	BB	BB	BB	BB	BB	BB	BB	BB	BB	BB	BB	BB	BB	BB	BB	BB	BB	BB	BB	BB	BB	BB	BB	BB	BB	BB	BB	BB	BB	BB	BB	BB	BB	BB	BB	BB	BB	BB	BB	BB
425	BOPA2_12_10905	1H	529829699	BB	BB	BB	BB	BB	BB	BB	BB	BB	BB	BB	BB	BB	BB	BB	BB	BB	BB	BB	BB	BB	BB	BB	BB	BB	BB	BB	BB	BB	BB	BB	BB	BB	BB	AA	BB	AA	BB	AA	BB	BB	BB	AA	AA	AA	BB
426	SCRI_RS_157953	1H	529837615	BB	BB	BB	AA	AA	BB	BB	AA	AA	BB	BB	BB	BB	BB	BB	BB	BB	AA	AA	AA	AA	BB	BB	BB	BB	BB	BB	BB	BB	AA	AA	AA	AA	AA	AA	AA	AA	AA	AA	AA	AA	AA	AA	AA	AA	AA
427	BOPA1_2633-498	1H	532951913	BB	BB	BB	BB	BB	BB	BB	BB	BB	BB	BB	AA	BB	BB	AA	AA	AA	AA	BB	BB	BB	BB	BB	BB	BB	BB	BB	BB	BB	BB	BB	BB	BB	BB	AA	BB	AA	BB	AA	BB	BB	BB	AA	AA	AA	BB
428	BOPA1_557-1297	1H	533223592	AA	AA	AA	AA	AA	AA	AA	AA	AA	AA	AA	BB	AA	AA	BB	BB	BB	AA	AA	AA	AA	AA	AA	AA	AA	AA	AA	AA	AA	AA	AA	AA	AA	AA	BB	AA	BB	AA	BB	AA	AA	AA	BB	BB	BB	AA
429	BOPA1_6547-1363	1H	533708596	BB	BB	BB	BB	BB	BB	BB	BB	BB	BB	BB	AA	BB	BB	AA	AA	AA	BB	BB	BB	BB	AA	BB	BB	BB	BB	BB	BB	BB	BB	BB	BB	BB	BB	BB	BB	BB	BB	BB	BB	BB	BB	BB	BB	BB	BB
430	SCRI_RS_224392	1H	533870854	BB	BB	BB	BB	BB	BB	BB	BB	BB	BB	BB	AA	BB	BB	AA	AA	AA	BB	BB	BB	BB	BB	BB	BB	BB	BB	BB	BB	BB	BB	BB	BB	BB	BB	BB	BB	BB	BB	BB	BB	BB	BB	BB	BB	BB	BB
431	BOPA1_7527-1618	1H	536146950	BB	BB	BB	BB	BB	BB	BB	BB	BB	BB	BB	BB	BB	BB	BB	BB	BB	AA	BB	BB	BB	BB	BB	BB	BB	BB	BB	BB	BB	BB	BB	BB	BB	BB	AA	BB	AA	BB	AA	BB	BB	BB	AA	BB	BB	BB
432	SCRI_RS_137116	1H	536426484	AA	AA	AA	AA	BB	AA	AA	AA	AA	AA	AA	BB	AA	AA	BB	BB	BB	BB	AA	AA	AA	AA	AA	AA	AA	AA	AA	AA	AA	AA	AA	AA	AA	AA	BB	AA	BB	AA	BB	AA	AA	AA	BB	AA	AA	AA
433	SCRI_RS_127646	1H	536427202	BB	BB	BB	BB	AA	BB	BB	BB	BB	BB	BB	AA	BB	BB	AA	AA	AA	AA	BB	BB	BB	BB	BB	BB	BB	BB	BB	BB	BB	BB	BB	BB	BB	BB	BB	BB	BB	BB	BB	BB	BB	BB	BB	BB	BB	BB
434	BOPA2_12_21172	1H	536786084	BB	BB	BB	BB	BB	BB	BB	BB	BB	BB	BB	BB	BB	BB	BB	BB	BB	BB	BB	BB	BB	BB	BB	BB	BB	BB	BB	BB	BB	BB	BB	BB	BB	BB	BB	BB	BB	BB	BB	BB	BB	BB	BB	BB	BB	BB
435	BOPA1_5283-1090	1H	536887344	AA	AA	AA	AA	BB	AA	AA	AA	AA	AA	AA	BB	AA	AA	BB	BB	BB	BB	AA	AA	AA	AA	AA	AA	AA	AA	AA	AA	AA	AA	AA	AA	AA	AA	AA	AA	AA	AA	AA	AA	AA	AA	AA	AA	AA	AA
436	BOPA1_6026-1949	1H	537362781	AA	AA	AA	AA	AA	AA	AA	AA	AA	AA	AA	AA	AA	AA	AA	AA	AA	AA	AA	AA	AA	AA	AA	AA	AA	AA	AA	AA	AA	AA	AA	AA	AA	AA	AA	AA	AA	AA	AA	AA	AA	AA	AA	BB	BB	AA
437	SCRI_RS_170110	1H	537711544	AA	AA	AA	AA	BB	AA	AA	AA	AA	AA	AA	BB	AA	AA	BB	BB	BB	BB	AA	AA	AA	AA	AA	AA	AA	AA	AA	AA	AA	AA	AA	AA	AA	AA	BB	AA	BB	AA	BB	AA	AA	BB	BB	AA	AA	AA
438	SCRI_RS_201865	1H	537712342	BB	BB	BB	BB	AA	BB	BB	BB	BB	BB	BB	AA	BB	BB	AA	AA	AA	AA	BB	BB	BB	BB	BB	BB	BB	BB	BB	BB	BB	BB	BB	BB	BB	BB	BB	BB	BB	BB	BB	BB	BB	BB	BB	BB	BB	BB
439	BOPA1_4027-1814	1H	538423095	BB	BB	BB	BB	AA	BB	BB	BB	BB	BB	BB	AA	BB	BB	AA	AA	AA	AA	BB	BB	BB	BB	BB	BB	BB	BB	BB	BB	BB	BB	BB	BB	BB	BB	BB	BB	BB	BB	BB	BB	BB	BB	BB	BB	BB	BB
440	SCRI_RS_196910	1H	538425332	BB	BB	BB	BB	AA	BB	BB	BB	BB	BB	BB	BB	BB	BB	BB	BB	BB	AA	BB	BB	BB	BB	BB	BB	BB	BB	BB	BB	BB	BB	BB	BB	BB	BB	BB	BB	BB	BB	BB	BB	BB	BB	BB	BB	BB	BB
441	SCRI_RS_48925	1H	538505019	AA	AA	AA	AA	BB	AA	AA	AA	AA	AA	AA	BB	AA	AA	BB	BB	BB	BB	AA	AA	AA	AA	AA	AA	AA	AA	AA	AA	AA	AA	AA	AA	AA	AA	AA	AA	AA	AA	AA	AA	AA	AA	AA	AA	AA	AA
442	SCRI_RS_150607	1H	538554616	BB	BB	BB	BB	AA	BB	BB	BB	BB	BB	BB	BB	BB	BB	BB	BB	BB	AA	BB	BB	BB	BB	BB	BB	BB	BB	BB	BB	BB	BB	BB	BB	BB	BB	BB	BB	BB	BB	BB	BB	BB	BB	BB	BB	BB	BB
443	BOPA1_5477-757	1H	538661146	BB	BB	BB	BB	AA	BB	BB	BB	BB	BB	BB	BB	BB	BB	BB	BB	BB	AA	BB	BB	BB	BB	BB	BB	BB	BB	BB	BB	BB	BB	BB	BB	BB	BB	BB	BB	BB	BB	BB	BB	BB	BB	BB	BB	BB	BB
444	BOPA2_12_21522	1H	538694511	BB	BB	BB	BB	BB	BB	BB	BB	BB	BB	BB	BB	BB	BB	BB	BB	BB	BB	BB	BB	BB	BB	BB	BB	BB	BB	BB	BB	BB	BB	BB	BB	BB	BB	BB	BB	BB	BB	BB	BB	BB	BB	BB	BB	BB	BB
445	SCRI_RS_4522	1H	538880071	AA	AA	AA	AA	BB	AA	AA	AA	AA	AA	AA	BB	AA	AA	BB	BB	BB	BB	AA	AA	AA	AA	AA	AA	AA	AA	AA	AA	AA	AA	AA	AA	AA	AA	AA	AA	AA	AA	AA	AA	AA	AA	AA	AA	AA	AA
446	BOPA2_12_11443	1H	538890455	BB	BB	BB	BB	BB	BB	BB	BB	BB	BB	BB	AA	BB	BB	AA	AA	AA	BB	BB	BB	BB	BB	BB	BB	BB	BB	BB	BB	BB	BB	BB	BB	BB	BB	BB	BB	BB	BB	BB	BB	BB	BB	BB	BB	BB	BB
447	SCRI_RS_159031	1H	539092721	AA	AA	AA	AA	BB	AA	AA	AA	AA	AA	AA	BB	AA	AA	BB	BB	BB	BB	AA	AA	AA	AA	AA	AA	AA	AA	AA	AA	AA	AA	AA	AA	AA	AA	AA	AA	AA	AA	AA	AA	AA	AA	AA	AA	AA	AA
448	SCRI_RS_147611	1H	539381333	BB	BB	BB	BB	AA	BB	BB	BB	BB	BB	BB	AA	BB	BB	AA	AA	AA	AA	BB	BB	BB	BB	BB	BB	BB	BB	BB	BB	BB	BB	BB	BB	BB	BB	BB	BB	BB	BB	BB	BB	BB	BB	BB	BB	BB	BB
449	SCRI_RS_155758	1H	539454103	BB	BB	BB	BB	AA	BB	BB	BB	BB	BB	BB	AA	BB	BB	AA	AA	AA	AA	BB	BB	BB	BB	BB	BB	BB	BB	BB	BB	BB	BB	BB	BB	BB	BB	BB	BB	BB	BB	BB	BB	BB	BB	BB	BB	BB	BB
450	BOPA1_4978-1030	1H	539492243	AA	AA	AA	AA	BB	AA	AA	AA	AA	AA	AA	BB	BB	BB	BB	BB	BB	BB	AA	AA	AA	AA	BB	AA	BB	BB	BB	AA	AA	AA	AA	BB	BB	AA	AA	AA	AA	BB	AA	AA	BB	AA	BB	AA	AA	AA
451	SCRI_RS_162765	1H	539694540	AA	AA	AA	AA	BB	AA	AA	AA	AA	AA	AA	BB	BB	BB	BB	BB	BB	BB	AA	AA	AA	AA	BB	AA	BB	BB	BB	AA	AA	AA	AA	BB	BB	AA	AA	AA	AA	BB	AA	AA	BB	AA	BB	AA	AA	AA
452	SCRI_RS_165588	1H	539695165	BB	BB	BB	BB	AA	BB	BB	BB	BB	BB	BB	AA	BB	BB	AA	AA	AA	AA	BB	BB	BB	BB	BB	BB	BB	BB	BB	BB	BB	BB	BB	BB	BB	BB	BB	BB	BB	BB	BB	BB	BB	BB	BB	BB	BB	BB
453	BOPA2_12_31377	1H	540278363	BB	BB	BB	BB	AA	BB	BB	BB	BB	BB	BB	AA	AA	AA	AA	AA	AA	AA	BB	BB	BB	BB	AA	BB	AA	AA	AA	BB	BB	BB	BB	AA	AA	BB	AA	BB	AA	AA	AA	BB	AA	AA	AA	BB	BB	BB
454	SCRI_RS_189967	1H	540716304	BB	BB	BB	BB	AA	BB	BB	BB	BB	BB	BB	AA	AA	AA	AA	AA	AA	AA	BB	BB	BB	BB	AA	BB	AA	AA	AA	BB	BB	BB	BB	AA	AA	BB	BB	BB	BB	AA	BB	BB	AA	BB	AA	BB	BB	BB
455	BOPA2_12_10207	1H	540810200	BB	BB	BB	BB	AA	BB	BB	BB	BB	BB	BB	BB	BB	BB	BB	BB	BB	AA	BB	BB	BB	BB	BB	BB	BB	BB	BB	BB	BB	BB	BB	AA	AA	BB	BB	BB	BB	AA	BB	BB	AA	BB	AA	BB	BB	BB
456	SCRI_RS_160475	1H	540988845	BB	BB	BB	BB	AA	BB	BB	BB	BB	BB	BB	AA	AA	AA	AA	AA	AA	AA	BB	BB	BB	BB	AA	BB	AA	AA	AA	BB	BB	BB	BB	AA	AA	BB	BB	BB	BB	AA	BB	BB	AA	BB	AA	BB	BB	BB
457	BOPA1_4393-1078	1H	541351026	AA	AA	AA	AA	BB	AA	AA	AA	AA	AA	AA	BB	BB	BB	BB	BB	BB	BB	AA	AA	AA	AA	BB	AA	BB	BB	BB	AA	AA	AA	AA	BB	BB	AA	AA	AA	AA	BB	AA	AA	BB	AA	BB	AA	AA	AA
458	BOPA1_1298-1450	1H	541996243	BB	BB	BB	BB	BB	BB	BB	BB	BB	BB	BB	BB	AA	AA	BB	BB	BB	BB	BB	BB	BB	BB	AA	BB	AA	AA	AA	BB	BB	BB	BB	BB	BB	BB	BB	BB	BB	BB	BB	BB	BB	BB	BB	BB	BB	BB
459	BOPA2_12_10808	1H	542658567	BB	BB	BB	BB	BB	BB	BB	BB	BB	BB	BB	BB	BB	BB	BB	BB	BB	BB	BB	BB	BB	BB	BB	BB	BB	BB	BB	BB	BB	BB	BB	BB	BB	BB	BB	BB	BB	BB	BB	BB	BB	BB	BB	BB	BB	BB
460	BOPA2_12_31387	1H	542673808	BB	BB	BB	BB	BB	BB	BB	BB	BB	BB	BB	BB	BB	BB	BB	BB	BB	BB	BB	BB	BB	BB	BB	BB	BB	BB	BB	BB	BB	BB	BB	BB	BB	BB	BB	BB	BB	BB	BB	BB	BB	BB	BB	BB	BB	BB
461	BOPA2_12_30649	1H	543500487	AA	AA	AA	AA	AA	AA	AA	AA	AA	AA	AA	AA	AA	AA	AA	AA	AA	AA	AA	AA	AA	AA	AA	AA	AA	AA	AA	AA	AA	AA	AA	AA	AA	AA	AA	AA	AA	AA	AA	AA	AA	AA	AA	AA	AA	AA
462	BOPA2_12_10693	1H	543765502	BB	BB	BB	BB	BB	BB	BB	BB	BB	BB	BB	BB	BB	BB	BB	BB	BB	BB	BB	BB	BB	BB	BB	BB	BB	BB	BB	BB	BB	BB	BB	BB	BB	BB	BB	BB	BB	BB	BB	BB	BB	BB	BB	BB	BB	BB
463	SCRI_RS_169881	1H	544041369	AA	AA	AA	AA	AA	AA	AA	AA	AA	AA	AA	BB	BB	BB	AA	BB	AA	AA	AA	AA	AA	BB	BB	AA	BB	BB	BB	AA	AA	AA	AA	AA	AA	AA	BB	AA	BB	AA	BB	AA	AA	AA	AA	AA	AA	AA
464	BOPA1_ABC00875-1-3-436	1H	544586370	BB	BB	BB	BB	BB	BB	BB	BB	BB	BB	BB	BB	BB	BB	BB	BB	BB	BB	BB	BB	BB	BB	BB	BB	BB	BB	BB	BB	BB	BB	BB	BB	BB	BB	BB	BB	BB	BB	BB	BB	BB	BB	BB	BB	BB	BB
465	SCRI_RS_216088	1H	544588661	AA	AA	AA	AA	AA	AA	AA	AA	AA	AA	AA	BB	BB	BB	BB	BB	BB	AA	AA	AA	AA	BB	BB	AA	BB	BB	BB	AA	AA	AA	AA	AA	AA	AA	NN	AA	BB	AA	BB	AA	AA	AA	AA	AA	AA	AA
466	SCRI_RS_167578	1H	546273296	AA	AA	AA	AA	AA	AA	AA	AA	AA	AA	AA	AA	AA	AA	AA	AA	AA	BB	AA	AA	AA	AA	AA	AA	AA	AA	AA	AA	AA	AA	AA	AA	AA	AA	AA	AA	BB	AA	BB	AA	AA	AA	AA	AA	AA	AA
467	BOPA2_12_30444	1H	546757157	BB	BB	BB	BB	BB	BB	BB	BB	BB	BB	BB	BB	BB	BB	BB	BB	BB	AA	BB	BB	BB	BB	BB	BB	BB	BB	BB	BB	BB	BB	BB	BB	BB	BB	BB	BB	AA	BB	AA	BB	BB	BB	BB	BB	BB	BB
468	SCRI_RS_153450	1H	547049793	AA	AA	AA	AA	AA	AA	AA	AA	AA	AA	AA	AA	AA	AA	AA	AA	AA	BB	AA	AA	AA	AA	AA	AA	AA	AA	AA	AA	AA	AA	BB	AA	AA	AA	AA	AA	BB	AA	BB	AA	AA	AA	AA	AA	AA	AA
469	SCRI_RS_207416	1H	547198473	AA	BB	BB	BB	BB	BB	BB	BB	BB	BB	BB	AA	AA	AA	AA	AA	AA	BB	BB	BB	BB	AA	AA	BB	AA	BB	AA	BB	BB	BB	BB	BB	BB	BB	BB	BB	BB	BB	BB	BB	BB	BB	BB	BB	BB	BB
470	BOPA1_2572-986	1H	547250913	BB	AA	AA	AA	AA	AA	AA	AA	AA	AA	AA	BB	BB	BB	BB	BB	BB	AA	AA	AA	AA	BB	BB	AA	BB	AA	BB	AA	AA	AA	AA	AA	AA	AA	AA	AA	AA	AA	AA	AA	AA	AA	AA	AA	AA	AA
471	SCRI_RS_161239	1H	548327047	AA	BB	BB	BB	BB	BB	BB	BB	BB	BB	BB	AA	BB	BB	BB	AA	AA	BB	BB	BB	BB	BB	BB	BB	BB	BB	BB	BB	BB	BB	AA	BB	BB	BB	BB	BB	AA	BB	BB	BB	BB	BB	BB	BB	BB	BB
472	SCRI_RS_138629	1H	548348094	BB	AA	AA	AA	AA	AA	AA	AA	AA	AA	AA	BB	AA	AA	BB	BB	BB	AA	AA	AA	AA	AA	AA	AA	AA	AA	AA	AA	AA	AA	BB	AA	AA	AA	AA	AA	BB	AA	AA	AA	AA	AA	AA	AA	AA	AA
473	SCRI_RS_196448	1H	548354572	BB	AA	AA	AA	AA	AA	AA	AA	AA	AA	AA	BB	BB	BB	BB	BB	BB	BB	AA	AA	AA	BB	BB	AA	BB	AA	BB	AA	AA	AA	BB	AA	AA	AA	AA	AA	BB	AA	AA	AA	AA	AA	AA	AA	AA	AA
474	SCRI_RS_165338	1H	548449768	AA	BB	BB	BB	BB	BB	BB	BB	BB	BB	BB	AA	AA	AA	AA	AA	AA	BB	BB	BB	BB	AA	AA	BB	AA	BB	AA	BB	BB	BB	AA	BB	BB	BB	BB	BB	AA	BB	BB	BB	BB	BB	BB	BB	BB	BB
475	SCRI_RS_165476	1H	548452581	AA	BB	BB	BB	BB	BB	BB	BB	BB	BB	BB	AA	AA	AA	AA	AA	AA	BB	BB	BB	BB	AA	AA	BB	AA	BB	AA	BB	BB	BB	AA	BB	BB	BB	BB	BB	AA	BB	BB	BB	BB	BB	BB	BB	BB	BB
476	SCRI_RS_165886	1H	548750064	AA	AA	AA	AA	AA	AA	AA	AA	AA	AA	AA	AA	AA	AA	BB	AA	AA	AA	AA	AA	AA	AA	AA	AA	AA	AA	AA	AA	AA	AA	AA	AA	AA	AA	AA	AA	AA	AA	AA	AA	AA	AA	AA	AA	AA	AA
477	SCRI_RS_206532	1H	548750611	BB	BB	BB	BB	BB	BB	BB	BB	BB	BB	BB	BB	AA	AA	AA	BB	BB	BB	BB	BB	BB	AA	AA	BB	AA	BB	AA	BB	BB	BB	AA	BB	BB	BB	BB	BB	AA	BB	BB	BB	BB	BB	BB	BB	BB	BB
478	SCRI_RS_130891	1H	549046384	BB	AA	AA	AA	AA	AA	AA	AA	AA	AA	AA	BB	BB	BB	AA	BB	BB	AA	AA	AA	AA	BB	BB	AB	BB	AA	BB	AA	AA	AA	AA	AA	AA	AA	AA	AA	AA	AA	AA	AA	AA	AA	AA	AA	AA	AA
479	SCRI_RS_180081	1H	549127770	BB	AA	AA	AA	AA	AA	AA	AA	AA	AA	AA	BB	BB	BB	AA	BB	BB	AA	AA	AA	AA	BB	BB	AB	BB	AA	BB	AA	AA	AA	AA	AA	AA	AA	AA	AA	AA	AA	AA	AA	AA	AA	AA	AA	AA	AA
480	SCRI_RS_166469	1H	549130395	BB	AA	AA	AA	AA	AA	AA	AA	AA	AA	AA	BB	BB	BB	AA	BB	BB	AA	AA	AA	AA	BB	BB	AB	BB	AA	BB	AA	AA	AA	AA	AA	AA	AA	AA	AA	AA	AA	AA	AA	AA	AA	AA	AA	AA	AA
481	SCRI_RS_155407	1H	549181618	BB	AA	AA	AA	AA	AA	AA	AA	AA	AA	AA	BB	BB	BB	AA	BB	BB	AA	AA	AA	AA	BB	BB	AB	BB	AA	BB	AA	AA	AA	AA	AA	AA	AA	AA	AA	AA	AA	AA	AA	AA	AA	AA	AA	AA	AA
482	SCRI_RS_184058	1H	549775316	AA	AA	AA	AA	AA	AA	AA	AA	AA	AA	AA	AA	AA	AA	AA	AA	AA	AA	AA	AA	AA	AA	AA	AA	AA	AA	AA	AA	AA	AA	AA	BB	BB	AA	AA	AA	AA	AA	AA	AA	BB	BB	BB	AA	AA	AA
483	SCRI_RS_162628	1H	549777897	AA	AA	AA	AA	AA	AA	AA	AA	AA	AA	AA	AA	AA	AA	AA	AA	AA	AA	AA	AA	AA	AA	AA	AA	AA	AA	AA	AA	AA	AA	AA	BB	BB	AA	AA	AA	AA	AA	AA	AA	BB	BB	BB	AA	AA	AA
484	SCRI_RS_182206	1H	549786855	AA	AA	AA	AA	AA	AA	AA	AA	AA	AA	AA	AA	AA	AA	AA	AA	AA	AA	AA	AA	AA	AA	AA	AA	AA	AA	AA	AA	AA	AA	AA	BB	BB	AA	AA	AA	AA	AA	AA	AA	BB	BB	BB	AA	AA	AA
485	SCRI_RS_10956	1H	550242008	AA	AA	AA	AA	AA	AA	AA	AA	AA	AA	AA	AA	AA	AA	BB	AA	AA	AA	BB	BB	BB	AA	AA	AA	AA	AA	AA	AA	AA	AA	AA	BB	BB	AA	AA	AA	AA	AA	AA	AA	BB	BB	BB	AA	AA	AA
486	SCRI_RS_150786	1H	550268408	BB	BB	BB	BB	BB	BB	BB	BB	BB	BB	BB	BB	BB	BB	AA	BB	BB	BB	AA	AA	AA	BB	BB	BB	BB	BB	BB	BB	BB	BB	BB	AA	AA	BB	BB	BB	BB	BB	BB	BB	AA	AA	AA	BB	BB	BB
487	SCRI_RS_141322	1H	551349566	AA	BB	BB	BB	BB	BB	BB	BB	BB	BB	BB	AA	AA	AA	BB	AA	AA	AA	BB	BB	BB	AA	AA	AB	AA	BB	AA	BB	BB	BB	BB	BB	BB	AA	BB	BB	BB	BB	BB	BB	BB	BB	BB	BB	BB	BB
488	BOPA1_9022-543	1H	551383184	BB	AA	AA	AA	BB	AA	AA	AA	AA	AA	AA	BB	BB	BB	AA	BB	BB	BB	BB	BB	BB	BB	BB	AB	BB	AA	BB	AA	AA	BB	BB	BB	BB	BB	AA	AA	BB	AA	AA	BB	BB	BB	BB	AA	BB	BB
489	BOPA1_ABC05061-1-1-159	1H	551573705	BB	AA	AA	AA	AA	AA	AA	AA	AA	AA	AA	BB	BB	BB	AA	BB	BB	BB	AA	AA	AA	BB	BB	AB	BB	AA	BB	AA	AA	AA	AA	AA	AA	BB	AA	AA	AA	AA	AA	AA	AA	AA	AA	AA	AA	AA
490	SCRI_RS_147318	1H	551613197	BB	AA	AA	AA	BB	AA	AA	AA	AA	AA	AA	BB	BB	BB	BB	BB	BB	BB	BB	BB	BB	BB	BB	AB	BB	AA	BB	AA	AA	BB	BB	AA	BB	BB	AA	AA	BB	AA	AA	BB	BB	BB	BB	AA	BB	BB
491	BOPA2_12_11496	1H	551836628	BB	BB	BB	BB	BB	BB	BB	BB	BB	BB	BB	BB	BB	BB	BB	BB	BB	BB	BB	BB	BB	BB	BB	BB	BB	BB	BB	BB	BB	BB	BB	BB	BB	BB	BB	BB	BB	BB	BB	BB	BB	BB	BB	BB	AA	AA
492	SCRI_RS_13869	1H	551847065	BB	BB	BB	BB	AA	BB	BB	BB	BB	BB	BB	BB	BB	BB	AA	BB	BB	BB	AA	AA	AA	BB	BB	BB	BB	BB	BB	BB	BB	BB	BB	BB	AA	BB	BB	BB	BB	BB	BB	BB	AA	AA	AA	BB	AA	AA
493	SCRI_RS_156009	1H	551855429	AA	BB	BB	BB	AA	BB	BB	BB	BB	BB	BB	AA	AA	AA	AA	AA	AA	AA	AA	AA	AA	AA	AA	AB	AA	BB	AA	BB	BB	BB	BB	BB	AA	AA	BB	BB	BB	BB	BB	BB	AA	AA	AA	BB	AA	AA
494	SCRI_RS_165600	1H	551858464	BB	AA	AA	AA	BB	AA	AA	AA	AA	AA	AA	BB	BB	BB	BB	BB	BB	BB	BB	BB	BB	BB	BB	AB	BB	AA	BB	AA	AA	AA	AA	AA	BB	BB	AA	AA	AA	AA	AA	AA	BB	BB	BB	AA	BB	BB
495	SCRI_RS_170857	1H	552517745	BB	BB	BB	BB	AA	AA	BB	BB	BB	BB	BB	BB	BB	BB	AA	BB	BB	BB	AA	AA	AA	BB	BB	BB	BB	BB	BB	BB	BB	AA	AA	BB	BB	BB	BB	BB	AA	BB	BB	AA	BB	BB	BB	BB	AA	AA
496	BOPA1_11454-414	1H	552906938	BB	BB	BB	BB	AA	AA	BB	BB	BB	BB	BB	BB	BB	BB	AA	BB	BB	BB	AA	AA	AA	BB	BB	BB	BB	BB	BB	BB	BB	BB	BB	BB	BB	BB	BB	BB	BB	BB	BB	BB	BB	BB	BB	BB	AA	AA
497	SCRI_RS_165434	1H	552908395	AA	AA	AA	AA	BB	BB	AA	AA	AA	AA	AA	AA	AA	AA	BB	AA	AA	AA	BB	BB	BB	AA	AA	AA	AA	AA	AA	AA	AA	AA	AA	AA	AA	AA	AA	AA	AA	AA	AA	AA	AA	AA	AA	AA	BB	BB
498	SCRI_RS_214888	1H	552978371	AA	AA	AA	AA	BB	BB	AA	AA	AA	AA	AA	AA	AA	AA	BB	AA	AA	AA	BB	BB	BB	AA	AA	AA	AA	AA	AA	AA	AA	AA	AA	AA	AA	AA	AA	AA	AA	AA	AA	AA	AA	AA	AA	AA	BB	BB
499	SCRI_RS_163142	1H	553917856	AA	BB	BB	BB	BB	BB	BB	BB	BB	BB	BB	AA	BB	BB	BB	AA	AA	BB	BB	BB	BB	BB	BB	BB	BB	BB	BB	BB	BB	BB	BB	BB	BB	BB	BB	BB	BB	BB	BB	BB	BB	BB	BB	BB	AA	AA
500	SCRI_RS_187051	1H	554062585	AA	BB	BB	BB	BB	BB	BB	BB	BB	BB	BB	AA	BB	BB	BB	AA	AA	BB	BB	BB	BB	BB	BB	BB	BB	BB	BB	BB	BB	BB	BB	BB	BB	BB	BB	BB	BB	BB	BB	BB	BB	BB	BB	BB	AA	AA
501	SCRI_RS_236175	1H	554148088	BB	AA	AA	AA	AA	AA	AA	AA	AA	AA	AA	BB	AA	AA	AA	BB	BB	AA	AA	AA	AA	AA	AA	AA	AA	AA	AA	AA	AA	AA	AA	AA	AA	AA	AA	AA	AA	AA	AA	AA	AA	AA	AA	AA	BB	BB
502	SCRI_RS_149094	1H	554149434	BB	AA	AA	AA	AA	AA	AA	AA	AA	AA	AA	BB	AA	AA	AA	BB	BB	AA	AA	AA	AA	AA	AA	AA	AA	AA	AA	AA	AA	AA	AA	AA	AA	AA	AA	AA	AA	AA	AA	AA	AA	AA	AA	AA	AA	AA
503	SCRI_RS_152330	1H	554266483	AA	BB	BB	BB	BB	BB	BB	BB	BB	BB	BB	BB	BB	BB	BB	BB	BB	BB	BB	BB	BB	BB	BB	BB	BB	BB	BB	BB	BB	BB	BB	BB	BB	BB	BB	BB	BB	BB	BB	BB	BB	BB	BB	BB	BB	BB
504	SCRI_RS_206337	1H	554283368	BB	AA	AA	AA	AA	AA	AA	AA	AA	AA	AA	BB	AA	AA	AA	BB	BB	AA	AA	AA	AA	AA	AA	AA	AA	AA	AA	AA	AA	AA	AA	AA	AA	AA	AA	AA	AA	AA	AA	AA	AA	AA	AA	AA	BB	BB
505	SCRI_RS_196512	1H	554450923	AA	BB	BB	BB	BB	BB	BB	BB	BB	BB	BB	BB	BB	BB	BB	BB	BB	BB	BB	BB	BB	BB	BB	BB	BB	BB	BB	BB	BB	BB	BB	BB	BB	BB	BB	BB	BB	BB	BB	BB	BB	BB	BB	BB	BB	BB
506	SCRI_RS_143790	1H	554561882	BB	BB	BB	BB	AA	AA	BB	BB	BB	BB	BB	BB	BB	BB	AA	BB	BB	BB	AA	AA	AA	BB	BB	BB	BB	BB	BB	BB	BB	BB	BB	BB	BB	BB	BB	BB	BB	BB	BB	BB	BB	BB	BB	BB	AA	AA
507	SCRI_RS_4928	1H	554563783	AA	BB	BB	BB	AA	AA	BB	BB	BB	BB	BB	BB	BB	BB	AA	BB	BB	AA	AA	AA	AA	BB	BB	BB	BB	BB	BB	BB	BB	BB	BB	BB	BB	AA	BB	BB	BB	BB	BB	BB	BB	BB	BB	BB	AA	AA
508	BOPA1_3639-969	1H	554604184	AA	BB	BB	BB	BB	BB	BB	BB	BB	BB	BB	BB	BB	BB	BB	BB	BB	BB	BB	BB	BB	BB	BB	BB	BB	BB	BB	BB	BB	BB	BB	BB	BB	BB	BB	BB	BB	BB	BB	BB	BB	BB	BB	BB	BB	BB
509	SCRI_RS_176006	1H	554709404	BB	BB	BB	BB	AA	AA	BB	BB	BB	BB	BB	BB	BB	BB	AA	BB	BB	BB	AA	AA	AA	BB	BB	BB	BB	BB	BB	BB	BB	BB	BB	BB	BB	BB	BB	BB	BB	BB	BB	BB	BB	BB	BB	BB	AA	AA
510	BOPA1_13095-187	1H	554760325	BB	AA	AA	AA	BB	NN	AA	AA	AA	AA	AA	AA	AA	AA	BB	AA	AA	BB	BB	BB	BB	AA	AA	AA	AA	AA	AA	AA	AA	AA	AA	AA	AA	BB	AA	AA	AA	AA	AA	AA	AA	AA	AA	AA	BB	BB
511	SCRI_RS_235776	1H	554846817	AA	BB	BB	BB	BB	BB	BB	BB	BB	BB	BB	BB	BB	BB	BB	BB	BB	AA	BB	BB	BB	BB	BB	BB	BB	BB	BB	BB	BB	BB	BB	BB	BB	AA	BB	BB	BB	BB	BB	BB	BB	BB	BB	BB	BB	BB
512	SCRI_RS_158298	1H	555420431	AA	AA	AA	AA	AA	AA	AA	AA	AA	AA	AA	AA	AA	AA	AA	AA	AA	AA	AA	AA	AA	AA	AA	AA	AA	AA	AA	AA	AA	AA	AA	AA	AA	AA	AA	AA	AA	AA	AA	AA	AA	AA	AA	AA	BB	BB
513	SCRI_RS_153896	1H	555421485	AA	AA	AA	AA	AA	AA	AA	AA	AA	AA	AA	AA	AA	AA	AA	AA	AA	AA	AA	AA	AA	AA	AA	AA	AA	AA	AA	AA	AA	AA	AA	AA	AA	AA	AA	AA	AA	AA	AA	AA	AA	AA	AA	AA	BB	BB
514	BOPA1_4927-1340	1H	555426553	BB	BB	BB	BB	AA	AA	BB	BB	BB	BB	BB	BB	BB	BB	BB	BB	BB	AA	AA	AA	AA	BB	BB	BB	BB	BB	BB	BB	BB	BB	BB	BB	BB	BB	BB	BB	BB	BB	BB	BB	BB	BB	BB	BB	AA	AA
515	BOPA1_5316-739	1H	555460565	BB	AA	AA	AA	BB	BB	AA	AA	AA	AA	AA	AA	AA	AA	BB	AA	AA	BB	BB	BB	BB	AA	AA	AA	AA	AA	AA	AA	AA	AA	AA	AA	AA	BB	AA	AA	AA	AA	AA	AA	AA	AA	AA	AA	BB	BB
516	BOPA1_4057-2114	1H	555618219	AA	BB	BB	BB	AA	AA	BB	BB	BB	BB	BB	BB	BB	BB	AA	BB	BB	AA	AA	AA	AA	BB	BB	BB	BB	BB	BB	BB	BB	BB	BB	BB	BB	AA	BB	BB	BB	BB	BB	BB	BB	BB	BB	BB	AA	AA
517	BOPA2_12_10746	1H	556179932	BB	BB	BB	BB	BB	BB	BB	BB	BB	BB	BB	BB	BB	BB	BB	BB	BB	BB	BB	BB	BB	BB	BB	BB	BB	BB	BB	BB	BB	BB	BB	BB	BB	BB	BB	BB	BB	BB	BB	BB	BB	BB	BB	BB	AA	AA
518	SCRI_RS_167999	1H	556183464	BB	BB	BB	BB	AA	AA	BB	BB	BB	BB	BB	AA	AA	AA	AA	AA	AA	AA	AA	AA	AA	AA	BB	AB	AA	BB	AA	BB	BB	AA	AA	BB	BB	BB	BB	BB	AA	BB	BB	AA	BB	BB	BB	BB	BB	BB
519	BOPA2_12_30231	1H	556387099	BB	BB	BB	BB	AA	AA	BB	BB	BB	BB	BB	AA	AA	AA	AA	AA	AA	AA	AA	AA	AA	AA	BB	AB	AA	BB	AA	BB	BB	AA	AA	BB	BB	BB	BB	BB	AA	BB	BB	AA	BB	BB	BB	BB	AA	AA
520	SCRI_RS_175218	1H	556480813	AA	BB	BB	BB	BB	BB	BB	BB	BB	BB	BB	BB	BB	BB	BB	BB	BB	BB	BB	BB	BB	BB	BB	BB	BB	BB	BB	BB	BB	BB	BB	BB	BB	AA	BB	BB	BB	BB	BB	BB	BB	BB	BB	BB	AA	AA
521	SCRI_RS_132472	1H	556777555	AA	AA	AA	AA	BB	BB	AA	AA	AA	AA	AA	AA	AA	AA	BB	AA	AA	BB	BB	BB	BB	AA	AA	AA	AA	AA	AA	AA	AA	AA	AA	AA	AA	AA	AA	AA	AA	AA	AA	AA	AA	AA	AA	AA	AA	AA
522	SCRI_RS_195067	1H	556782667	AA	BB	BB	BB	BB	BB	BB	BB	BB	BB	BB	BB	BB	BB	BB	BB	BB	BB	BB	BB	BB	BB	BB	BB	BB	BB	BB	BB	BB	BB	BB	BB	BB	BB	BB	BB	BB	BB	BB	BB	BB	BB	BB	BB	AA	AA
523	SCRI_RS_154621	1H	556905464	BB	BB	BB	BB	AA	AA	BB	BB	BB	BB	BB	BB	BB	BB	AA	BB	BB	AA	AA	AA	AA	BB	BB	BB	BB	BB	BB	BB	BB	BB	BB	BB	BB	BB	BB	BB	BB	BB	BB	BB	BB	BB	BB	BB	BB	BB
524	BOPA1_4592-118	1H	557125647	BB	AA	AA	AA	AA	AA	AA	AA	AA	AA	AA	AA	AA	AA	AA	AA	AA	AA	AA	AA	AA	AA	AA	AA	AA	AA	AA	AA	AA	AA	AA	AA	AA	AA	AA	AA	AA	AA	AA	AA	AA	AA	AA	AA	BB	BB
525	BOPA1_3263-2865	1H	558025045	BB	BB	BB	BB	BB	BB	BB	BB	BB	BB	BB	AA	AA	BB	BB	AA	AA	BB	BB	BB	BB	BB	AA	BB	BB	BB	BB	BB	BB	BB	BB	AA	BB	BB	AA	AA	BB	AA	AA	BB	BB	BB	BB	AA	BB	BB
526	BOPA2_12_31081	1H	558224306	AA	AA	AA	AA	BB	BB	AA	AA	AA	AA	AA	AA	AA	AA	BB	AA	AA	BB	BB	BB	BB	AA	AA	AA	AA	AA	AA	AA	AA	BB	BB	AA	AA	AA	AA	AA	BB	AA	AA	BB	AA	AA	AA	AA	AA	AA
527	SCRI_RS_52789	1H	558414571	BB	BB	BB	BB	AA	AA	BB	BB	BB	BB	BB	BB	BB	BB	AA	BB	BB	AA	AA	AA	AA	BB	BB	BB	BB	BB	BB	BB	BB	BB	BB	BB	BB	BB	BB	BB	BB	BB	BB	BB	BB	BB	BB	BB	BB	BB
528	SCRI_RS_166806	2H	26308	BB	BB	BB	AA	BB	AA	BB	BB	AA	AA	BB	BB	BB	BB	BB	BB	BB	BB	AA	AA	AA	AA	BB	BB	BB	BB	BB	BB	BB	AA	AA	BB	BB	AA	AA	AA	BB	AA	BB	AA	BB	AA	AA	BB	AA	AA
529	SCRI_RS_187638	2H	31115	AA	BB	AA	AA	AA	AA	AA	AA	AA	AA	AA	AA	AA	AA	AA	AA	AA	AA	AA	AA	AA	AA	AA	AA	AA	AA	AA	AA	AA	AA	AA	AA	AA	AA	AA	AA	AA	AA	AA	AA	AA	AA	AA	AA	AA	AA
530	SCRI_RS_148694	2H	32051	AA	BB	AA	BB	AA	BB	AA	AA	BB	BB	AA	AA	AA	AA	AA	AA	AA	AA	BB	BB	BB	BB	AA	AA	AA	AA	AA	AA	AA	BB	BB	AA	AA	BB	BB	BB	AA	BB	AA	BB	AA	BB	BB	AA	BB	BB
531	BOPA1_3692-940	2H	846537	AA	AA	AA	AA	AA	AA	BB	AA	AA	AA	AA	AA	AA	AA	AA	AA	AA	AA	AA	AA	AA	BB	BB	AA	BB	AA	AA	AA	AA	AA	AA	AA	AA	AA	AA	AA	AA	AA	BB	AA	AA	AA	AA	BB	AA	AA
532	BOPA2_12_31446	2H	2096964	BB	BB	BB	BB	BB	BB	BB	BB	BB	BB	BB	BB	BB	BB	BB	BB	BB	BB	BB	BB	BB	BB	BB	BB	BB	BB	BB	BB	BB	BB	BB	BB	BB	BB	BB	BB	BB	BB	BB	BB	BB	BB	BB	BB	BB	BB
533	SCRI_RS_165171	2H	2768976	AA	BB	AA	BB	AA	BB	BB	AA	BB	BB	AA	BB	BB	BB	AA	AA	BB	BB	BB	BB	BB	AA	AA	AA	BB	AA	AA	AA	AA	AA	AA	AA	AA	AA	AA	AA	AA	AA	AA	AA	AA	AA	AA	AA	AA	AA
534	SCRI_RS_166816	2H	2773000	BB	AA	BB	AA	BB	AA	AA	BB	AA	AA	BB	AA	AA	AA	BB	BB	AA	AA	AA	AA	AA	BB	BB	BB	AA	BB	BB	BB	BB	BB	BB	BB	BB	BB	BB	BB	BB	BB	BB	BB	BB	BB	BB	BB	BB	BB
535	SCRI_RS_175550	2H	2847136	BB	AA	BB	AA	BB	AA	AA	BB	AA	AA	BB	AA	AA	AA	BB	BB	AA	AA	AA	AA	AA	BB	BB	BB	AA	BB	BB	BB	BB	BB	BB	BB	BB	BB	BB	BB	BB	BB	BB	BB	BB	BB	BB	BB	BB	BB
536	SCRI_RS_136200	2H	2850260	BB	AA	BB	AA	BB	AA	AA	BB	AA	AA	BB	AA	AA	AA	BB	BB	AA	AA	AA	AA	AA	BB	BB	BB	AA	BB	BB	BB	BB	BB	BB	BB	BB	BB	BB	BB	BB	BB	BB	BB	BB	BB	BB	BB	BB	BB
537	SCRI_RS_173486	2H	3116896	BB	AA	BB	BB	BB	BB	AA	BB	BB	BB	BB	AA	AA	AA	BB	BB	AA	BB	BB	BB	BB	BB	BB	BB	AA	BB	BB	BB	BB	BB	BB	BB	BB	BB	BB	BB	BB	BB	BB	BB	BB	BB	BB	BB	BB	BB
538	BOPA1_2582-767	2H	3326265	BB	BB	BB	AA	BB	AA	BB	BB	AA	AA	BB	BB	BB	BB	BB	BB	BB	AA	AA	AA	AA	BB	AA	BB	BB	BB	BB	BB	BB	BB	BB	BB	BB	BB	BB	BB	BB	BB	BB	BB	BB	BB	BB	BB	BB	BB
539	SCRI_RS_139708	2H	3732303	AA	AA	AA	AA	AA	AA	AA	AA	AA	AA	AA	AA	AA	AA	AA	AA	AA	AA	AA	AA	AA	BB	AA	AA	AA	AA	AA	AA	AA	AA	BB	AA	AA	AA	AA	AA	AA	AA	BB	AA	AA	AA	AA	BB	BB	BB
540	SCRI_RS_163314	2H	3737264	BB	BB	BB	BB	BB	BB	BB	BB	BB	BB	BB	BB	BB	BB	BB	BB	BB	BB	BB	BB	BB	AA	BB	BB	BB	BB	BB	BB	BB	BB	AA	BB	BB	BB	BB	BB	BB	BB	AA	BB	BB	BB	BB	AA	AA	AA
541	SCRI_RS_135585	2H	3740075	AA	AA	AA	AA	AA	AA	AA	AA	AA	AA	AA	AA	AA	AA	AA	AA	AA	AA	AA	AA	AA	BB	AA	AA	AA	AA	AA	AA	AA	AA	BB	AA	AA	AA	AA	AA	AA	AA	BB	AA	AA	AA	AA	BB	BB	BB
542	SCRI_RS_128813	2H	3990409	AA	BB	AA	AA	AA	AA	BB	AA	AA	AA	AA	BB	BB	BB	AA	AA	BB	AA	AA	AA	AA	AA	AA	AA	BB	AA	AA	AA	AA	AA	AA	AA	AA	AA	AA	AA	AA	AA	AA	AA	AA	AA	AA	AA	AA	AA
543	SCRI_RS_211923	2H	4332694	AA	AA	AA	BB	AA	BB	AA	AA	BB	BB	AA	AA	AA	AA	AA	AA	AA	BB	BB	BB	BB	BB	AA	AA	AA	AA	AA	AA	AA	AA	AA	AA	AA	AA	AA	AA	AA	AA	AA	AA	AA	AA	AA	AA	AA	AA
544	SCRI_RS_10642	2H	5023326	BB	AA	BB	AA	BB	AA	AA	BB	AA	AA	BB	AA	AA	AA	BB	BB	AA	AA	AA	AA	AA	AA	BB	BB	AA	BB	BB	BB	BB	AA	AA	BB	BB	AA	AA	AA	BB	AA	BB	AA	AA	AA	AA	BB	BB	BB
545	BOPA2_12_30132	2H	5332638	AA	BB	AA	BB	AA	BB	BB	AA	BB	BB	AA	BB	BB	BB	AA	AA	BB	BB	BB	BB	BB	BB	AA	AA	BB	AA	AA	AA	AA	BB	BB	AA	AA	BB	BB	BB	AA	BB	BB	BB	BB	BB	BB	BB	BB	BB
546	SCRI_RS_122	2H	6177600	AA	AA	AA	BB	AA	BB	AA	AA	BB	BB	AA	BB	BB	BB	AA	AA	BB	BB	BB	BB	BB	AA	AA	AA	BB	AA	AA	AA	AA	AA	AA	AA	AA	AA	AA	AA	AA	AA	AA	AA	AA	AA	AA	AA	AA	AA
547	SCRI_RS_184395	2H	6428458	BB	BB	BB	AA	BB	AA	BB	BB	AA	AA	BB	AA	AA	AA	BB	BB	AA	AA	AA	AA	AA	AA	BB	BB	AA	BB	BB	BB	BB	AA	AA	BB	BB	AA	AA	AA	BB	AA	BB	AA	AA	AA	AA	BB	BB	BB
548	SCRI_RS_221776	2H	7268383	BB	BB	BB	BB	BB	BB	BB	BB	BB	BB	BB	BB	BB	BB	BB	BB	BB	BB	BB	BB	BB	BB	BB	BB	BB	BB	BB	BB	BB	AA	AA	BB	BB	AA	AA	AA	BB	AA	BB	AA	AA	AA	AA	BB	BB	BB
549	SCRI_RS_227507	2H	7278761	AA	AA	AA	BB	AA	BB	AA	AA	BB	BB	AA	AA	AA	AA	AA	AA	AA	BB	BB	BB	BB	AA	AA	AA	AA	AA	AA	AA	AA	AA	AA	AA	AA	AA	AA	AA	AA	AA	AA	AA	AA	AA	AA	AA	AA	AA
550	SCRI_RS_156845	2H	7351627	BB	BB	BB	AA	BB	AA	BB	BB	AA	AA	BB	BB	BB	BB	BB	BB	BB	AA	AA	AA	AA	BB	BB	BB	BB	BB	BB	BB	BB	BB	BB	BB	BB	BB	BB	BB	BB	BB	BB	BB	BB	BB	BB	BB	BB	BB
551	SCRI_RS_224245	2H	7352768	BB	BB	BB	AA	BB	AA	BB	BB	AA	AA	BB	BB	BB	BB	BB	BB	BB	AA	AA	AA	AA	BB	BB	BB	BB	BB	BB	BB	BB	BB	BB	BB	BB	BB	BB	BB	BB	BB	BB	BB	BB	BB	BB	BB	BB	BB
552	SCRI_RS_192440	2H	8034654	BB	BB	BB	BB	BB	BB	BB	BB	BB	BB	BB	BB	BB	BB	BB	BB	BB	BB	BB	BB	BB	BB	BB	BB	BB	BB	BB	BB	BB	BB	BB	BB	BB	BB	BB	BB	BB	BB	BB	BB	BB	BB	BB	BB	BB	BB
553	SCRI_RS_238263	2H	9041828	AA	AA	AA	BB	AA	NN	AA	AA	BB	BB	AA	AA	AA	AA	AA	AA	AA	BB	BB	BB	BB	AA	AA	AA	AA	AA	AA	AA	AA	AA	AA	AA	AA	AA	AA	AA	AA	AA	AA	AA	AA	AA	AA	AA	AA	AA
554	SCRI_RS_168604	2H	9045749	AA	AA	AA	BB	AA	BB	AA	AA	BB	BB	AA	AA	AA	AA	AA	AA	AA	BB	BB	BB	BB	AA	AA	AA	AA	AA	AA	AA	AA	AA	BB	AA	AA	BB	BB	BB	AA	BB	AA	BB	BB	BB	BB	AA	AA	AA
555	SCRI_RS_175603	2H	9173880	BB	BB	BB	AA	BB	AA	BB	BB	AA	AA	BB	BB	BB	BB	BB	BB	BB	AA	AA	AA	AA	BB	BB	BB	BB	BB	BB	BB	BB	BB	BB	BB	BB	BB	BB	BB	BB	BB	BB	BB	BB	BB	BB	BB	BB	BB
556	SCRI_RS_146997	2H	9181389	BB	BB	BB	AA	BB	AA	BB	BB	AA	AA	BB	BB	BB	BB	BB	BB	BB	AA	AA	AA	AA	BB	BB	BB	BB	BB	BB	BB	BB	BB	BB	BB	BB	BB	BB	BB	BB	BB	BB	BB	BB	BB	BB	BB	BB	BB
557	SCRI_RS_182210	2H	9181668	BB	BB	BB	AA	BB	AA	BB	BB	AA	AA	BB	BB	BB	BB	BB	BB	BB	AA	AA	AA	AA	BB	BB	BB	BB	BB	BB	BB	BB	BB	BB	BB	BB	BB	BB	BB	BB	BB	BB	BB	BB	BB	BB	BB	BB	BB
558	SCRI_RS_182947	2H	9299268	BB	BB	BB	AA	BB	AA	BB	BB	AA	AA	BB	AA	AA	AA	BB	BB	AA	AA	AA	AA	AA	AA	BB	BB	AA	BB	BB	BB	BB	BB	AA	BB	BB	AA	AA	AA	BB	AA	BB	AA	AA	AA	AA	BB	BB	BB
559	SCRI_RS_133377	2H	9641347	AA	AA	AA	BB	AA	BB	AA	AA	BB	BB	AA	AA	AA	AA	AA	AA	AA	BB	BB	BB	BB	AA	AA	AA	AA	AA	AA	AA	AA	AA	BB	AA	AA	BB	BB	BB	AA	BB	AA	BB	BB	BB	BB	AA	AA	AA
560	SCRI_RS_13476	2H	9669793	BB	BB	BB	AA	BB	AA	BB	BB	AA	AA	BB	BB	BB	BB	BB	BB	BB	AA	AA	AA	AA	BB	BB	BB	BB	BB	BB	BB	BB	BB	AA	BB	BB	AA	AA	AA	BB	AA	BB	AA	AA	AA	AA	BB	BB	BB
561	SCRI_RS_187012	2H	10050718	BB	BB	BB	AA	BB	AA	BB	BB	AA	AA	BB	BB	BB	BB	BB	BB	BB	AA	AA	AA	AA	BB	BB	BB	BB	BB	BB	BB	BB	BB	AA	BB	BB	AA	AA	AA	BB	AA	BB	AA	AA	AA	AA	BB	BB	BB
562	SCRI_RS_169758	2H	10055297	BB	BB	BB	AA	BB	AA	BB	BB	AA	AA	BB	BB	BB	BB	BB	BB	BB	AA	AA	AA	AA	BB	BB	BB	BB	BB	BB	BB	BB	BB	AA	BB	BB	AA	AA	AA	BB	AA	BB	AA	AA	AA	AA	BB	BB	BB
563	SCRI_RS_192463	2H	10216425	AA	AA	AA	BB	AA	BB	AA	AA	BB	BB	AA	AA	AA	AA	AA	AA	AA	BB	BB	BB	BB	AA	AA	AA	AA	AA	AA	AA	AA	AA	BB	AA	AA	BB	BB	BB	AA	BB	AA	BB	BB	BB	BB	AA	AA	AA
564	SCRI_RS_88391	2H	10900150	AA	AA	AA	BB	AA	BB	AA	AA	BB	BB	AA	AA	AA	AA	AA	AA	AA	BB	BB	BB	BB	AA	AA	AA	AA	AA	AA	AA	AA	AA	BB	AA	AA	BB	BB	BB	AA	BB	AA	BB	BB	BB	BB	AA	AA	AA
565	SCRI_RS_164876	2H	11118072	BB	AA	BB	BB	BB	BB	AA	BB	BB	BB	BB	AA	AA	AA	BB	BB	AA	BB	BB	BB	BB	AA	BB	BB	AA	BB	BB	BB	BB	BB	AA	BB	BB	AA	AA	AA	BB	AA	BB	AA	AA	AA	AA	BB	BB	BB
566	BOPA2_12_30781	2H	11123004	AA	AA	AA	AA	AA	AA	AA	AA	AA	AA	AA	AA	AA	AA	AA	AA	AA	AA	AA	AA	AA	AA	AA	AA	AA	AA	AA	AA	AA	AA	AA	AA	AA	AA	AA	AA	AA	AA	AA	AA	AA	AA	AA	AA	AA	AA
567	BOPA2_12_30424	2H	11270655	BB	BB	BB	AA	BB	AA	BB	BB	AA	AA	BB	BB	BB	BB	BB	BB	BB	AA	AA	AA	AA	BB	BB	BB	BB	BB	BB	BB	BB	BB	BB	BB	BB	BB	BB	BB	BB	BB	BB	BB	BB	BB	BB	BB	BB	BB
568	SCRI_RS_177330	2H	11316519	AA	AA	AA	AA	AA	AA	AA	AA	AA	AA	AA	BB	BB	BB	AA	AA	BB	AA	AA	AA	AA	BB	AA	AA	BB	AA	AA	AA	AA	AA	AA	AA	AA	AA	AA	AA	AA	AA	AA	AA	AA	AA	AA	AA	AA	AA
569	SCRI_RS_167465	2H	11898430	AA	BB	AA	AA	AA	AA	BB	AA	AA	AA	AA	AA	AA	AA	AA	AA	AA	AA	AA	AA	AA	AA	AA	AA	AA	AA	AA	AA	AA	AA	BB	AA	AA	BB	BB	BB	AA	AA	AA	BB	BB	BB	BB	AA	AA	AA
570	SCRI_RS_151082	2H	11905024	BB	AA	BB	BB	BB	BB	AA	BB	BB	BB	BB	BB	BB	BB	BB	BB	BB	BB	BB	BB	BB	BB	BB	BB	BB	BB	BB	BB	BB	BB	BB	BB	BB	BB	BB	BB	BB	BB	BB	BB	BB	BB	BB	BB	BB	BB
571	SCRI_RS_224641	2H	12200477	BB	BB	BB	AA	BB	AA	BB	BB	AA	AA	BB	BB	BB	BB	BB	BB	BB	AA	AA	AA	AA	BB	BB	BB	BB	BB	BB	BB	BB	AA	BB	BB	BB	BB	BB	BB	BB	BB	AA	BB	BB	BB	BB	AA	AA	AA
572	SCRI_RS_162694	2H	12212643	AA	BB	AA	AA	AA	AA	BB	AA	AA	AA	AA	AA	AA	AA	AA	AA	AA	AA	AA	AA	AA	AA	AA	AA	AA	AA	AA	AA	AA	AA	AA	AA	AA	AA	AA	AA	AA	AA	AA	AA	AA	AA	AA	AA	AA	AA
573	SCRI_RS_103515	2H	12239941	BB	AA	BB	AA	BB	AA	AA	BB	AA	AA	BB	BB	BB	BB	BB	BB	BB	AA	AA	AA	AA	BB	BB	BB	BB	BB	BB	BB	BB	BB	AA	BB	BB	AA	AA	AA	BB	BB	BB	AA	AA	AA	AA	BB	BB	BB
574	BOPA1_3453-1974	2H	12243677	AA	BB	AA	BB	AA	BB	BB	AA	BB	BB	AA	AA	AA	AA	AA	AA	AA	BB	BB	BB	BB	AA	AA	AA	AA	AA	AA	AA	AA	AA	AA	AA	AA	AA	AA	AA	AA	AA	AA	AA	AA	AA	AA	AA	AA	AA
575	SCRI_RS_141771	2H	12860193	BB	AA	BB	BB	BB	BB	AA	BB	BB	BB	BB	BB	BB	BB	BB	BB	BB	BB	BB	BB	BB	BB	BB	BB	BB	BB	BB	BB	BB	AA	AA	BB	BB	AA	BB	AA	BB	BB	AA	AA	AA	AA	AA	AA	AA	AA
576	BOPA1_3452-1355	2H	12863299	BB	BB	BB	BB	BB	BB	BB	BB	BB	BB	BB	AA	AA	AA	BB	BB	AA	BB	BB	BB	BB	AA	BB	BB	AA	BB	BB	BB	BB	BB	BB	BB	BB	BB	BB	BB	BB	BB	BB	BB	BB	BB	BB	BB	BB	BB
577	BOPA2_12_10430	2H	12868404	BB	BB	BB	AA	BB	AA	BB	BB	AA	AA	BB	BB	BB	BB	BB	BB	BB	AA	AA	AA	AA	BB	BB	BB	BB	BB	BB	BB	BB	BB	BB	BB	BB	BB	BB	BB	BB	BB	BB	BB	BB	BB	BB	BB	BB	BB
578	SCRI_RS_192552	2H	12868672	BB	AA	BB	BB	BB	BB	AA	BB	BB	BB	BB	AA	AA	AA	BB	BB	AA	BB	BB	BB	BB	AA	BB	BB	AA	BB	BB	BB	BB	AA	AA	BB	BB	AA	BB	AA	BB	BB	AA	AA	AA	AA	AA	AA	AA	AA
579	BOPA2_12_10502	2H	13236398	BB	BB	BB	BB	BB	BB	BB	BB	BB	BB	BB	BB	BB	BB	BB	BB	BB	BB	BB	BB	BB	BB	BB	BB	BB	BB	BB	BB	BB	BB	BB	BB	BB	BB	BB	BB	BB	BB	BB	BB	BB	BB	BB	BB	BB	BB
580	SCRI_RS_150792	2H	13265795	AA	AA	AA	AA	AA	AA	AA	AA	AA	AA	AA	BB	BB	BB	AA	AA	BB	AA	AA	AA	AA	BB	AA	AA	BB	AA	AA	AA	AA	AA	AA	AA	AA	AA	AA	AA	AA	AA	AA	AA	AA	AA	AA	AA	AA	AA
581	SCRI_RS_173604	2H	13265854	BB	BB	BB	AA	BB	AA	BB	BB	AA	AA	BB	BB	BB	BB	BB	BB	BB	AA	AA	AA	AA	BB	BB	BB	BB	BB	BB	BB	BB	BB	BB	BB	BB	BB	BB	BB	BB	BB	BB	BB	BB	BB	BB	BB	BB	BB
582	SCRI_RS_231057	2H	14014392	AA	AA	AA	BB	AA	BB	AA	AA	BB	BB	AA	BB	BB	BB	AA	AA	BB	BB	BB	BB	BB	BB	AA	AA	BB	AA	AA	AA	AA	AA	BB	AA	AA	BB	AA	BB	AA	AA	AA	BB	BB	BB	BB	AA	AA	AA
583	SCRI_RS_605	2H	15541232	BB	BB	BB	AA	BB	AA	BB	BB	AA	AA	BB	BB	BB	BB	BB	BB	BB	AA	AA	AA	AA	BB	BB	BB	BB	BB	BB	BB	BB	BB	AA	BB	BB	AA	BB	AA	BB	BB	BB	AA	AA	AA	AA	BB	BB	BB
584	BOPA2_12_30155	2H	16221898	BB	BB	BB	AA	BB	AA	BB	BB	AA	AA	BB	BB	BB	BB	BB	BB	BB	AA	AA	AA	AA	BB	BB	BB	BB	BB	BB	BB	BB	BB	AA	BB	BB	AA	BB	AA	BB	BB	BB	AA	AA	AA	AA	BB	BB	BB
585	SCRI_RS_144545	2H	16642254	AA	AA	AA	AA	AA	AA	AA	AA	AA	AA	AA	AA	AA	AA	AA	AA	AA	AA	AA	AA	AA	AA	AA	AA	AA	AA	AA	AA	AA	AA	AA	AA	AA	AA	AA	AA	AA	AA	AA	AA	AA	AA	AA	AA	AA	AA
586	SCRI_RS_160747	2H	16965199	BB	BB	BB	BB	BB	BB	BB	BB	BB	BB	BB	BB	BB	BB	BB	BB	BB	BB	BB	BB	BB	BB	BB	BB	BB	BB	BB	BB	BB	BB	BB	BB	BB	BB	BB	BB	BB	BB	BB	BB	BB	BB	BB	BB	BB	BB
587	BOPA2_12_30631	2H	18521931	AA	AA	AA	AA	AA	AA	AA	AA	AA	AA	AA	AA	AA	AA	AA	AA	AA	AA	AA	AA	AA	AA	AA	AA	AA	AA	AA	AA	AA	BB	BB	BB	BB	BB	BB	BB	BB	BB	BB	BB	BB	BB	BB	BB	BB	BB
588	SCRI_RS_158433	2H	18671923	BB	BB	BB	BB	BB	BB	BB	BB	BB	BB	BB	BB	BB	BB	BB	BB	BB	BB	BB	BB	BB	BB	BB	BB	BB	BB	BB	BB	BB	BB	BB	BB	BB	BB	BB	BB	BB	BB	BB	BB	BB	BB	BB	BB	BB	BB
589	SCRI_RS_152744	2H	18771510	BB	AA	BB	AA	BB	AA	AA	BB	AA	AA	BB	BB	BB	BB	BB	BB	BB	AA	AA	AA	AA	AA	AA	AB	BB	BB	AA	AA	BB	BB	AA	BB	BB	BB	BB	AA	AA	BB	BB	AA	AA	AA	AA	BB	BB	BB
590	SCRI_RS_231806	2H	18835372	BB	BB	BB	BB	BB	BB	BB	BB	BB	BB	BB	BB	BB	BB	BB	BB	BB	BB	BB	BB	BB	BB	BB	BB	BB	BB	BB	BB	BB	AA	BB	AA	AA	AA	AA	BB	BB	AA	AA	BB	BB	BB	BB	AA	AA	AA
591	SCRI_RS_226348	2H	19076303	BB	BB	BB	BB	BB	BB	BB	BB	BB	BB	BB	BB	BB	BB	BB	BB	BB	BB	BB	BB	BB	BB	BB	BB	BB	BB	BB	BB	BB	BB	BB	BB	BB	BB	BB	BB	BB	BB	BB	BB	BB	BB	BB	BB	BB	BB
592	SCRI_RS_108647	2H	19617313	BB	BB	BB	BB	BB	BB	BB	BB	BB	BB	BB	BB	BB	BB	BB	BB	BB	BB	BB	BB	BB	BB	BB	BB	BB	BB	BB	BB	BB	BB	BB	BB	BB	BB	BB	BB	BB	BB	BB	BB	BB	BB	BB	BB	BB	BB
593	SCRI_RS_155957	2H	19671074	BB	AA	BB	AA	BB	AA	AA	BB	AA	AA	BB	BB	BB	BB	BB	BB	BB	AA	AA	AA	AA	AA	AA	AB	BB	BB	AA	AA	BB	BB	BB	BB	BB	BB	BB	BB	BB	BB	BB	BB	BB	BB	BB	BB	BB	BB
594	BOPA1_4277-1901	2H	19829130	AA	AA	AA	AA	AA	AA	AA	AA	AA	AA	AA	AA	AA	AA	AA	AA	AA	AA	AA	AA	AA	AA	AA	AA	AA	AA	AA	AA	AA	BB	AA	BB	BB	BB	BB	AA	AA	BB	BB	AA	AA	AA	AA	BB	BB	BB
595	SCRI_RS_194812	2H	20049733	BB	AA	BB	BB	BB	BB	BB	BB	BB	BB	BB	BB	BB	BB	BB	BB	BB	BB	BB	BB	BB	BB	BB	BB	BB	BB	BB	BB	BB	AA	BB	BB	BB	AA	BB	BB	BB	BB	AA	BB	BB	BB	BB	AA	AA	AA
596	SCRI_RS_173947	2H	20068912	AA	AA	BB	BB	AA	BB	BB	AA	BB	BB	AA	AA	AA	AA	AA	AA	AA	BB	BB	BB	BB	BB	BB	AB	AA	AA	BB	BB	AA	AA	AA	AA	AA	AA	AA	AA	AA	AA	AA	AA	AA	AA	AA	AA	AA	AA
597	SCRI_RS_231889	2H	20080141	AA	AA	BB	BB	AA	BB	BB	AA	BB	BB	AA	AA	AA	AA	AA	AA	AA	BB	NN	BB	BB	BB	BB	AB	AA	AA	NN	BB	AA	BB	AA	AA	AA	BB	AA	AA	AA	AA	BB	AA	AA	AA	AA	BB	BB	BB
598	SCRI_RS_168461	2H	21509540	BB	BB	AA	AA	BB	AA	AA	BB	AA	AA	BB	BB	BB	BB	BB	BB	BB	AA	AA	AA	AA	AA	AA	NN	BB	BB	AA	AA	BB	AA	AA	AA	AA	AA	AA	AA	AA	AA	AA	AA	BB	BB	BB	AA	AA	AA
599	BOPA1_791-1113	2H	21582729	AA	BB	AA	AA	AA	AA	AA	AA	AA	AA	AA	AA	AA	AA	AA	AA	AA	AA	AA	AA	AA	AA	AA	AA	AA	AA	AA	AA	AA	AA	BB	AA	AA	BB	AA	AA	AA	AA	AA	BB	BB	BB	BB	AA	AA	AA
600	SCRI_RS_154683	2H	21812642	BB	AA	BB	BB	BB	BB	BB	BB	BB	BB	BB	BB	BB	BB	BB	BB	BB	BB	BB	BB	BB	BB	BB	BB	BB	BB	BB	BB	BB	BB	BB	BB	BB	BB	BB	BB	BB	BB	BB	BB	BB	BB	BB	BB	BB	BB
601	SCRI_RS_179003	2H	21822615	BB	AA	BB	BB	BB	BB	BB	BB	BB	BB	BB	BB	BB	BB	BB	BB	BB	BB	BB	BB	BB	BB	BB	BB	BB	BB	BB	BB	BB	BB	BB	BB	BB	BB	BB	BB	BB	BB	BB	BB	AA	AA	AA	BB	BB	BB
602	SCRI_RS_106759	2H	21849218	AA	BB	BB	BB	AA	BB	BB	AA	BB	BB	AA	AA	AA	AA	AA	AA	AA	BB	BB	BB	BB	BB	BB	AB	AA	AA	BB	BB	AA	AA	BB	AA	AA	BB	AA	AA	AA	AA	AA	BB	BB	AA	AA	AA	AA	AA
603	SCRI_RS_149462	2H	22225428	AA	BB	AA	AA	AA	AA	AA	AA	AA	AA	AA	AA	AA	AA	AA	AA	AA	AA	AA	AA	AA	AA	AA	AA	AA	AA	AA	AA	AA	AA	AA	AA	AA	AA	AA	AA	AA	AA	AA	AA	BB	AA	AA	AA	AA	AA
604	SCRI_RS_188987	2H	22226572	BB	BB	AA	AA	BB	AA	AA	BB	AA	AA	BB	BB	BB	BB	BB	BB	BB	AA	AA	AA	AA	AA	AA	AB	BB	BB	AA	AA	BB	BB	BB	BB	BB	BB	BB	BB	BB	BB	BB	BB	BB	BB	BB	BB	BB	BB
605	BOPA2_12_31284	2H	22398480	AA	BB	AA	AA	AA	AA	AA	AA	AA	AA	AA	AA	AA	AA	AA	AA	AA	AA	AA	AA	AA	AA	AA	AA	AA	AA	AA	AA	AA	BB	AA	BB	BB	AA	BB	BB	BB	BB	BB	AA	AA	BB	BB	BB	BB	BB
606	SCRI_RS_202814	2H	22401994	BB	BB	AA	AA	BB	AA	AA	BB	AA	AA	BB	BB	BB	BB	BB	BB	BB	AA	AA	AA	AA	AA	AA	AB	BB	BB	AA	AA	BB	BB	BB	BB	BB	BB	BB	BB	BB	BB	BB	BB	BB	BB	BB	BB	BB	BB
607	SCRI_RS_185319	2H	22770073	BB	BB	AA	AA	BB	AA	AA	BB	AA	AA	BB	BB	BB	BB	BB	BB	BB	AA	AA	AA	AA	AA	AA	AB	BB	BB	AA	AA	BB	AA	AA	AA	AA	AA	AA	AA	AA	AA	AA	AA	BB	AA	AA	AA	AA	AA
608	SCRI_RS_66441	2H	22992883	BB	BB	BB	BB	BB	BB	BB	BB	BB	BB	BB	BB	BB	BB	BB	BB	BB	BB	BB	BB	BB	BB	BB	BB	BB	BB	BB	BB	BB	BB	BB	BB	BB	BB	BB	BB	BB	BB	BB	BB	BB	BB	BB	BB	BB	BB
609	SCRI_RS_198643	2H	23189369	BB	BB	AA	AA	BB	AA	AA	BB	AA	AA	BB	BB	BB	BB	BB	BB	BB	AA	AA	AA	AA	AA	AA	AB	BB	BB	AA	AA	BB	AA	AA	AA	AA	AA	AA	AA	AA	AA	AA	AA	AA	AA	AA	AA	AA	AA
610	SCRI_RS_159228	2H	24866696	BB	BB	AA	AA	AA	AA	AA	BB	AA	AA	BB	BB	BB	BB	BB	BB	BB	AA	AA	AA	AA	BB	BB	BB	BB	BB	BB	BB	BB	AA	AA	BB	BB	AA	BB	AA	AA	BB	AA	AA	BB	BB	BB	AA	AA	AA
611	SCRI_RS_190423	2H	25839097	BB	AA	BB	BB	BB	BB	BB	BB	BB	BB	BB	BB	BB	BB	BB	BB	BB	BB	BB	BB	BB	AA	AA	AB	BB	BB	AA	AA	BB	BB	AA	AA	AA	AA	AA	BB	BB	AA	BB	BB	AA	AA	AA	BB	BB	BB
612	SCRI_RS_205712	2H	25840550	BB	AA	BB	BB	BB	BB	BB	BB	BB	BB	BB	BB	BB	BB	BB	BB	BB	BB	BB	BB	BB	AA	AA	AB	BB	BB	AA	AA	BB	BB	BB	AA	AA	BB	AA	BB	BB	AA	BB	BB	BB	AA	AA	BB	BB	BB
613	SCRI_RS_153672	2H	26047559	AA	AA	BB	BB	BB	BB	BB	AA	BB	BB	AA	AA	AA	AA	AA	AA	AA	BB	BB	BB	BB	AA	AA	AA	AA	AA	AA	AA	AA	AA	AA	AA	AA	AA	AA	AA	AA	AA	AA	AA	BB	AA	AA	AA	AA	AA
614	SCRI_RS_196192	2H	26048481	AA	AA	BB	BB	BB	BB	BB	AA	BB	BB	AA	AA	AA	AA	AA	AA	AA	BB	BB	BB	BB	AA	AA	AA	AA	AA	AA	AA	AA	AA	AA	AA	AA	AA	AA	AA	AA	AA	AA	AA	AA	AA	AA	AA	AA	AA
615	SCRI_RS_233272	2H	27378150	AA	BB	BB	BB	BB	BB	BB	AA	BB	BB	AA	AA	AA	AA	AA	AA	AA	BB	BB	BB	BB	AA	AA	AA	AA	AA	AA	AA	AA	AA	AA	AA	AA	AA	AA	AA	AA	AA	AA	AA	AA	AA	AA	AA	AA	AA
616	SCRI_RS_210172	2H	28063882	BB	AA	AA	AA	AA	AA	AA	BB	AA	AA	BB	BB	BB	BB	BB	BB	BB	AA	AA	AA	AA	BB	BB	BB	BB	BB	BB	BB	BB	AA	AA	AA	AA	AA	AA	AA	AA	AA	AA	AA	BB	AA	AA	AA	AA	AA
617	SCRI_RS_196316	2H	28615854	AA	AA	AA	AA	AA	AA	AA	AA	AA	AA	AA	BB	BB	BB	BB	BB	BB	AA	AA	AA	AA	BB	BB	BB	BB	AA	AA	BB	BB	AA	AA	AA	BB	AA	AA	AA	AA	AA	AA	AA	BB	BB	BB	AA	AA	AA
618	BK_16	2H	29124351	BB	BB	BB	BB	BB	BB	BB	BB	BB	BB	BB	AA	AA	AA	BB	BB	AA	BB	BB	BB	BB	BB	BB	BB	BB	BB	BB	BB	BB	AA	AA	AA	AA	AA	AA	AA	AA	AA	AA	AA	BB	AA	AA	AA	AA	AA
619	BOPA2_12_30872	2H	29124597	BB	BB	BB	BB	BB	BB	BB	BB	BB	BB	BB	AA	AA	AA	BB	BB	AA	BB	BB	BB	BB	BB	BB	BB	BB	BB	BB	BB	BB	AA	AA	AA	AA	AA	AA	AA	AA	AA	AA	AA	BB	AA	AA	AA	AA	AA
620	BK_12	2H	29125743	AA	AA	AA	AA	AA	AA	AA	AA	AA	AA	AA	BB	BB	BB	AA	AA	BB	AA	AA	AA	AA	AA	AA	AA	AA	AA	AA	AA	AA	BB	BB	BB	BB	BB	BB	BB	BB	BB	BB	BB	AA	BB	BB	BB	BB	BB
621	BK_13	2H	29126530	BB	BB	BB	BB	BB	BB	BB	BB	BB	BB	BB	AA	AA	AA	BB	BB	AA	BB	BB	BB	BB	BB	BB	BB	BB	BB	BB	BB	BB	BB	AA	BB	BB	AA	BB	BB	BB	BB	AA	BB	BB	BB	BB	BB	BB	BB
622	BOPA2_12_30871	2H	29127021	AA	AA	AA	AA	AA	AA	AA	AA	AA	AA	AA	BB	BB	BB	AA	AA	BB	AA	AA	AA	AA	AA	AA	AA	AA	AA	AA	AA	AA	BB	BB	BB	BB	BB	BB	BB	BB	BB	BB	BB	AA	BB	BB	BB	BB	BB
623	BK_14	2H	29127021	AA	AA	AA	AA	AA	AA	AA	AA	AA	AA	AA	BB	BB	BB	AA	AA	BB	AA	AA	AA	AA	AA	AA	AA	AA	AA	AA	AA	AA	BB	BB	BB	BB	BB	BB	BB	BB	BB	BB	BB	AA	BB	BB	BB	BB	BB
624	BK_15	2H	29127414	AA	AA	AA	AA	AA	AA	AA	AA	AA	AA	AA	BB	BB	BB	AA	AA	BB	AA	AA	AA	AA	AA	AA	AA	AA	AA	AA	AA	AA	BB	BB	BB	BB	BB	BB	BB	BB	BB	BB	BB	AA	BB	BB	BB	BB	BB
625	SCRI_RS_195810	2H	29203908	BB	BB	BB	BB	BB	BB	BB	BB	BB	BB	BB	BB	BB	BB	BB	BB	BB	BB	BB	BB	BB	BB	BB	BB	BB	BB	BB	BB	BB	BB	AA	BB	BB	AA	BB	BB	BB	BB	BB	BB	AA	BB	BB	BB	BB	BB
626	SCRI_RS_131218	2H	29839795	BB	BB	BB	BB	BB	BB	BB	BB	BB	BB	BB	BB	BB	BB	BB	BB	BB	BB	BB	BB	BB	BB	BB	BB	BB	BB	BB	BB	BB	AA	BB	AA	AA	BB	AA	AA	AA	AA	BB	AA	BB	AA	AA	AA	AA	AA
627	SCRI_RS_188893	2H	29839795	BB	BB	BB	BB	BB	BB	BB	BB	BB	BB	BB	BB	BB	BB	BB	BB	BB	BB	BB	BB	BB	BB	BB	BB	BB	BB	BB	BB	BB	AA	BB	AA	AA	BB	AA	AA	AA	AA	BB	AA	BB	AA	AA	AA	AA	AA
628	BOPA2_12_10880	2H	29991973	AA	AA	AA	AA	AA	AA	AA	AA	AA	AA	AA	AA	AA	AA	AA	AA	AA	AA	AA	AA	AA	AA	AA	AA	AA	AA	AA	AA	AA	AA	BB	AA	AA	BB	AA	AA	AA	AA	BB	AA	AA	AA	AA	AA	AA	AA
629	SCRI_RS_174063	2H	30092637	BB	AA	AA	AA	AA	AA	AA	BB	AA	AA	BB	BB	BB	BB	BB	BB	BB	AA	AA	AA	AA	BB	BB	BB	BB	BB	BB	BB	BB	BB	BB	BB	BB	BB	BB	BB	BB	BB	BB	BB	BB	BB	BB	BB	BB	BB
630	SCRI_RS_186387	2H	30898435	BB	AA	AA	AA	AA	AA	AA	BB	AA	AA	BB	BB	BB	BB	BB	BB	BB	AA	AA	AA	AA	BB	BB	BB	BB	BB	BB	BB	BB	AA	AA	AA	AA	AA	AA	AA	AA	AA	AA	AA	AA	AA	AA	AA	AA	AA
631	SCRI_RS_143250	2H	30899370	AA	BB	BB	BB	BB	BB	BB	AA	BB	BB	AA	AA	AA	AA	AA	AA	AA	BB	BB	BB	BB	AA	AA	AA	AA	AA	AA	AA	AA	BB	BB	BB	BB	BB	BB	BB	BB	BB	BB	BB	BB	BB	BB	BB	BB	BB
632	SCRI_RS_120529	2H	31559459	AA	BB	BB	BB	BB	BB	BB	AA	BB	BB	AA	BB	BB	BB	BB	AA	BB	BB	BB	BB	BB	AA	AA	AA	AA	AA	AA	AA	AA	BB	AA	BB	BB	AA	AA	BB	BB	BB	AA	BB	BB	BB	BB	BB	BB	BB
633	BOPA1_5880-2547	2H	31559962	BB	AA	AA	AA	AA	AA	AA	BB	AA	AA	BB	AA	AA	AA	AA	BB	AA	AA	AA	AA	AA	BB	BB	BB	BB	BB	BB	BB	BB	AA	BB	AA	AA	BB	BB	AA	AA	AA	BB	AA	AA	AA	AA	AA	AA	AA
634	SCRI_RS_192783	2H	31563084	AA	BB	BB	BB	BB	BB	BB	AA	BB	BB	AA	AA	AA	AA	AA	AA	AA	BB	BB	BB	BB	AA	AA	AA	AA	AA	AA	AA	AA	BB	BB	BB	BB	BB	BB	BB	BB	BB	BB	BB	BB	BB	BB	BB	BB	BB
635	SCRI_RS_182270	2H	31770963	BB	AA	AA	AA	AA	AA	AA	BB	AA	AA	BB	BB	BB	BB	BB	BB	BB	AA	AA	AA	AA	BB	BB	BB	BB	BB	BB	BB	BB	AA	BB	AA	AA	BB	BB	AA	AA	AA	BB	AA	BB	AA	AA	AA	AA	AA
636	SCRI_RS_186448	2H	32347862	AA	AA	BB	BB	BB	BB	AA	AA	BB	BB	AA	BB	BB	BB	BB	AA	BB	BB	AA	AA	AA	AA	AA	AA	AA	AA	AA	AA	AA	AA	AA	AA	AA	AA	AA	AA	AA	AA	AA	AA	BB	AA	AA	AA	AA	AA
637	BOPA1_2029-1143	2H	32348631	AA	AA	AA	AA	AA	AA	BB	AA	AA	AA	AA	AA	AA	AA	AA	AA	AA	AA	BB	BB	BB	AA	AA	AA	AA	AA	AA	AA	AA	BB	AA	BB	BB	BB	AA	BB	BB	BB	AA	BB	AA	BB	BB	BB	BB	BB
638	SCRI_RS_153693	2H	34039365	AA	AA	AA	AA	AA	AA	BB	AA	AA	AA	AA	AA	AA	AA	AA	AA	AA	AA	BB	BB	BB	AA	AA	AA	AA	AA	AA	AA	AA	BB	AA	BB	BB	BB	AA	BB	BB	BB	AA	BB	AA	BB	BB	BB	BB	BB
639	SCRI_RS_115905	2H	34094586	BB	BB	BB	BB	BB	BB	AA	BB	BB	BB	BB	BB	BB	BB	BB	BB	BB	BB	AA	AA	AA	BB	BB	BB	BB	BB	BB	BB	BB	AA	BB	AA	AA	AA	BB	AA	AA	AA	BB	AA	BB	AA	AA	AA	AA	AA
640	SCRI_RS_115892	2H	34096720	AA	BB	BB	BB	BB	BB	AA	AA	BB	BB	AA	BB	BB	BB	BB	AA	BB	BB	AA	AA	AA	AA	AA	AA	AA	AA	AA	AA	AA	BB	AA	AA	AA	BB	BB	BB	BB	AA	BB	BB	BB	AA	AA	BB	BB	BB
641	BOPA1_7766-492	2H	34864969	AA	AA	AA	AA	AA	AA	BB	AA	AA	AA	AA	AA	AA	AA	AA	AA	AA	AA	AA	AA	AA	AA	AA	AA	AA	AA	AA	AA	AA	BB	BB	AA	AA	BB	BB	BB	BB	AA	BB	BB	BB	AA	AA	BB	BB	BB
642	SCRI_RS_7026	2H	34879052	BB	BB	BB	BB	BB	BB	AA	BB	BB	BB	BB	BB	BB	BB	BB	BB	BB	BB	BB	BB	BB	BB	BB	BB	BB	BB	BB	BB	BB	AA	AA	BB	BB	AA	AA	AA	AA	BB	AA	AA	AA	BB	BB	AA	AA	AA
643	BOPA1_7032-201	2H	35769438	BB	AA	AA	AA	AA	AA	AA	BB	AA	AA	BB	BB	BB	BB	BB	BB	BB	AA	BB	BB	BB	BB	BB	BB	BB	BB	BB	BB	BB	BB	BB	BB	BB	BB	BB	BB	BB	BB	BB	BB	BB	BB	BB	BB	BB	BB
644	SCRI_RS_140819	2H	36326757	BB	BB	BB	BB	BB	BB	BB	BB	BB	BB	BB	AA	AA	AA	AA	BB	AA	BB	AA	AA	AA	BB	BB	BB	BB	BB	BB	BB	BB	AA	BB	BB	BB	AA	AA	AA	AA	BB	AA	AA	AA	BB	BB	AA	AA	AA
645	BOPA1_5652-419	2H	38368594	BB	BB	AA	AA	AA	AA	BB	BB	AA	AA	BB	BB	BB	BB	BB	BB	BB	AA	AA	AA	AA	BB	BB	BB	BB	BB	BB	BB	BB	AA	BB	BB	BB	BB	AA	BB	BB	BB	BB	AA	AA	BB	BB	BB	BB	BB
646	BOPA1_864-594	2H	38600279	BB	BB	AA	AA	AA	AA	BB	BB	AA	AA	BB	BB	BB	BB	BB	BB	BB	AA	BB	BB	BB	BB	BB	BB	BB	BB	BB	BB	BB	AA	BB	BB	BB	BB	AA	BB	BB	BB	BB	AA	AA	BB	BB	BB	BB	BB
647	BOPA2_12_21049	2H	38602524	BB	BB	BB	BB	BB	BB	BB	BB	BB	BB	BB	BB	BB	BB	BB	BB	BB	BB	BB	BB	BB	BB	BB	BB	BB	BB	BB	BB	BB	BB	AA	BB	BB	BB	BB	BB	BB	BB	BB	BB	BB	BB	BB	BB	BB	BB
648	BOPA1_5050-1101	2H	38834969	BB	BB	AA	AA	AA	AA	BB	BB	AA	AA	BB	BB	BB	BB	BB	BB	BB	AA	BB	BB	BB	BB	BB	BB	BB	BB	BB	BB	BB	AA	BB	BB	BB	BB	AA	BB	BB	BB	BB	AA	AA	BB	BB	BB	BB	BB
649	SCRI_RS_10302	2H	39243539	BB	BB	AA	AA	AA	AA	BB	BB	AA	AA	BB	BB	BB	BB	BB	BB	BB	AA	BB	BB	BB	BB	BB	BB	BB	BB	BB	BB	BB	AA	AA	BB	BB	BB	AA	BB	BB	BB	BB	AA	AA	BB	BB	BB	BB	BB
650	BOPA2_12_11452	2H	42237041	AA	AA	AA	AA	AA	AA	AA	AA	AA	AA	AA	AA	AA	AA	AA	AA	AA	AA	AA	AA	AA	AA	AA	AA	AA	AA	AA	AA	AA	AA	AA	AA	AA	AA	AA	AA	AA	AA	AA	AA	AA	AA	AA	AA	AA	AA
651	BOPA1_816-265	2H	42238199	AA	BB	AA	AA	AA	AA	AA	AA	AA	AA	AA	AA	AA	AA	AA	AA	AA	AA	BB	BB	BB	AA	AA	AA	AA	AA	AA	AA	AA	BB	BB	AA	AA	AA	BB	AA	AA	AA	AA	BB	BB	AA	AA	AA	AA	AA
652	SCRI_RS_120182	2H	45633426	AA	AA	BB	BB	BB	BB	BB	AA	BB	BB	AA	AA	AA	AA	AA	AA	AA	BB	BB	BB	BB	AA	AA	AA	AA	AA	AA	AA	AA	AA	AA	AA	AA	AA	AA	AA	AA	AA	AA	AA	AA	AA	AA	AA	AA	AA
653	SCRI_RS_134823	2H	45695744	AA	AA	BB	BB	BB	BB	BB	AA	BB	BB	AA	AA	AA	AA	AA	AA	AA	BB	AA	AA	AA	AA	AA	AA	AA	AA	AA	AA	AA	AA	BB	AA	AA	AA	BB	AA	AA	AA	AA	AA	AA	AA	AA	AA	AA	AA
654	SCRI_RS_167605	2H	46146544	BB	BB	AA	AA	AA	AA	AA	BB	AA	AA	BB	BB	BB	BB	BB	BB	BB	AA	BB	BB	BB	BB	BB	BB	BB	BB	BB	BB	BB	BB	AA	BB	BB	AA	AA	AA	AA	BB	AA	BB	BB	BB	BB	AA	AA	AA
655	SCRI_RS_197357	2H	46146877	AA	AA	BB	BB	BB	BB	BB	AA	BB	BB	AA	AA	AA	AA	AA	AA	AA	BB	AA	AA	AA	AA	AA	AA	AA	AA	AA	AA	AA	AA	BB	AA	AA	BB	BB	BB	BB	AA	BB	AA	AA	AA	AA	BB	BB	BB
656	SCRI_RS_174935	2H	46832133	BB	AA	BB	BB	BB	BB	AA	BB	BB	BB	BB	BB	BB	BB	BB	BB	BB	BB	AA	AA	AA	BB	BB	BB	BB	BB	BB	BB	BB	BB	AA	BB	BB	BB	AA	BB	BB	BB	BB	BB	BB	BB	BB	BB	BB	BB
657	SCRI_RS_182408	2H	47774899	AA	AA	BB	BB	BB	BB	BB	AA	BB	BB	AA	AA	AA	AA	AA	AA	AA	BB	AA	AA	AA	AA	AA	AA	AA	AA	AA	AA	AA	AA	BB	AA	AA	AA	BB	AA	AA	AA	AA	AA	AA	AA	AA	AA	AA	AA
658	SCRI_RS_123295	2H	48197728	BB	BB	AA	AA	AA	AA	BB	BB	AA	AA	BB	BB	BB	BB	BB	BB	BB	AA	BB	BB	BB	BB	BB	BB	BB	BB	BB	BB	BB	BB	BB	BB	BB	BB	BB	BB	BB	BB	BB	BB	BB	BB	BB	BB	BB	BB
659	SCRI_RS_165427	2H	49747668	AA	AA	BB	BB	BB	BB	AA	AA	BB	BB	AA	AA	AA	AA	AA	AA	AA	BB	AA	AA	AA	AA	AA	AA	AA	AA	AA	AA	AA	AA	AA	AA	AA	AA	AA	AA	AA	AA	AA	AA	AA	AA	AA	AA	AA	AA
660	BOPA1_3709-716	2H	49988534	AA	BB	BB	NN	BB	NN	BB	AA	BB	NN	AA	AA	AA	AA	AA	AA	AA	BB	BB	BB	BB	AA	AA	AA	AA	AA	AA	AA	AA	AA	BB	AA	AA	AA	BB	AA	AA	AA	AA	AA	AA	AA	AA	AA	AA	AA
661	SCRI_RS_207244	2H	50231273	BB	AA	BB	BB	BB	BB	AA	BB	BB	BB	BB	BB	BB	BB	BB	BB	BB	BB	AA	AA	AA	BB	BB	BB	BB	BB	BB	BB	BB	BB	AA	BB	BB	BB	AA	BB	BB	BB	BB	BB	BB	BB	BB	BB	BB	BB
662	SCRI_RS_89851	2H	50233529	BB	AA	BB	BB	BB	BB	AA	BB	BB	BB	BB	BB	BB	BB	BB	BB	BB	BB	AA	AA	AA	BB	BB	BB	BB	BB	BB	BB	BB	BB	AA	BB	BB	BB	AA	BB	BB	BB	BB	BB	BB	BB	BB	BB	BB	BB
663	BOPA1_ABC03253-1-2-279	2H	50233842	AA	BB	AA	AA	AA	AA	BB	AA	AA	AA	AA	AA	AA	AA	AA	AA	AA	AA	BB	BB	BB	AA	AA	AA	AA	AA	AA	AA	AA	AA	BB	AA	AA	AA	BB	AA	AA	AA	AA	AA	AA	AA	AA	AA	AA	AA
664	BOPA2_12_30420	2H	50345184	BB	AA	BB	BB	BB	BB	AA	BB	BB	BB	BB	AA	BB	AA	BB	BB	BB	BB	AA	AA	AA	AA	BB	BB	BB	BB	BB	BB	BB	AA	AA	AA	AA	AA	AA	AA	AA	AA	AA	AA	AA	AA	AA	AA	AA	AA
665	BOPA1_2964-382	2H	50467754	AA	BB	AA	AA	AA	AA	BB	AA	AA	AA	AA	AA	AA	AA	AA	AA	AA	AA	BB	BB	BB	AA	AA	AA	AA	AA	AA	AA	AA	AA	BB	AA	AA	AA	BB	AA	AA	AA	AA	AA	AA	AA	AA	AA	AA	AA
666	SCRI_RS_158687	2H	50516806	BB	BB	AA	AA	AA	AA	BB	BB	AA	AA	BB	AA	BB	AA	BB	BB	BB	AA	BB	BB	BB	AA	BB	BB	BB	BB	BB	BB	BB	AA	BB	AA	AA	AA	BB	AA	AA	AA	AA	AA	AA	AA	AA	AA	AA	AA
667	SCRI_RS_81287	2H	50741051	BB	AA	BB	BB	BB	BB	AA	BB	BB	BB	BB	BB	BB	BB	BB	BB	BB	BB	AA	AA	AA	BB	BB	BB	BB	BB	BB	BB	BB	BB	AA	BB	BB	BB	AA	BB	BB	BB	BB	BB	BB	BB	BB	BB	BB	BB
668	BOPA2_12_30657	2H	50870256	BB	BB	AA	AA	AA	AA	AA	BB	AA	AA	BB	AA	BB	AA	BB	BB	BB	BB	AA	AA	AA	AA	BB	BB	BB	BB	BB	BB	BB	AA	AA	AA	AA	AA	AA	AA	AA	AA	AA	AA	AA	AA	AA	AA	AA	AA
669	BOPA2_12_10296	2H	51222231	AA	AA	AA	AA	AA	AA	AA	AA	AA	AA	AA	AA	AA	AA	AA	AA	AA	AA	AA	AA	AA	AA	AA	AA	AA	AA	AA	AA	AA	BB	AA	AA	AA	AA	AA	AA	AA	AA	AA	BB	BB	AA	AA	AA	AA	AA
670	SCRI_RS_137093	2H	51223125	BB	BB	BB	BB	BB	BB	BB	BB	BB	BB	BB	BB	BB	BB	BB	BB	BB	AA	BB	BB	BB	BB	BB	BB	BB	BB	BB	BB	BB	AA	BB	BB	BB	BB	BB	BB	BB	BB	BB	AA	AA	BB	BB	BB	BB	BB
671	BOPA1_6338-682	2H	51957324	BB	BB	AA	AA	AA	AA	BB	BB	AA	AA	BB	AA	BB	AA	BB	BB	BB	BB	AA	AA	AA	AA	BB	BB	BB	BB	BB	BB	BB	AA	AA	AA	AA	AA	AA	AA	AA	AA	AA	AA	AA	AA	AA	AA	AA	AA
672	BOPA1_7623-818	2H	52014030	BB	BB	AA	AA	AA	AA	BB	BB	AA	AA	BB	AA	BB	AA	BB	BB	BB	BB	AA	AA	AA	AA	BB	BB	BB	BB	BB	BB	BB	BB	AA	AA	AA	AA	AA	AA	AA	AA	AA	BB	BB	AA	AA	AA	AA	AA
673	SCRI_RS_212932	2H	52686453	BB	BB	AA	AA	AA	AA	BB	BB	AA	AA	BB	AA	BB	AA	BB	BB	BB	BB	AA	AA	AA	AA	BB	BB	BB	BB	BB	BB	BB	BB	AA	AA	AA	AA	AA	AA	AA	AA	AA	BB	BB	AA	AA	AA	AA	AA
674	BOPA1_4410-284	2H	52786444	BB	BB	AA	AA	AA	AA	BB	BB	AA	AA	BB	AA	BB	AA	BB	BB	BB	BB	BB	BB	BB	AA	BB	BB	BB	BB	BB	BB	BB	BB	BB	AA	AA	AA	BB	AA	AA	AA	AA	BB	BB	AA	AA	AA	AA	AA
675	SCRI_RS_135619	2H	53459453	AA	AA	AA	AA	AA	AA	AA	AA	AA	AA	AA	BB	AA	BB	AA	AA	AA	AA	BB	BB	BB	AA	AA	AA	AA	AA	AA	AA	AA	BB	AA	AA	AA	AA	AA	AA	AA	AA	AA	BB	BB	AA	AA	AA	AA	AA
676	BOPA1_6846-1161	2H	53709229	BB	AA	BB	BB	BB	BB	AA	BB	BB	BB	BB	BB	BB	BB	BB	BB	BB	AA	BB	BB	BB	BB	BB	BB	BB	BB	BB	BB	BB	BB	BB	BB	BB	BB	BB	BB	BB	BB	BB	BB	BB	BB	BB	BB	BB	BB
677	SCRI_RS_215094	2H	53902381	BB	AA	BB	BB	BB	BB	AA	BB	BB	BB	BB	BB	BB	BB	BB	BB	BB	AA	BB	BB	BB	BB	BB	BB	BB	BB	BB	BB	BB	BB	BB	BB	BB	BB	BB	BB	BB	BB	BB	BB	BB	BB	BB	BB	BB	BB
678	SCRI_RS_186954	2H	53909120	AA	AA	AA	AA	AA	AA	AA	AA	AA	AA	AA	BB	AA	BB	AA	AA	AA	AA	BB	BB	BB	AA	AA	AA	AA	AA	AA	AA	AA	BB	BB	AA	AA	AA	BB	AA	AA	AA	AA	BB	BB	AA	AA	AA	AA	AA
679	SCRI_RS_174444	2H	54259000	AA	BB	AA	AA	AA	AA	BB	AA	AA	AA	AA	AA	AA	AA	AA	AA	AA	BB	AA	AA	AA	AA	AA	AA	AA	AA	AA	AA	AA	AA	AA	AA	AA	AA	AA	AA	AA	AA	AA	AA	AA	AA	AA	AA	AA	AA
680	BOPA2_12_20326	2H	54584401	BB	BB	BB	BB	BB	BB	BB	BB	BB	BB	BB	BB	BB	BB	BB	BB	BB	BB	BB	BB	BB	BB	BB	BB	BB	BB	BB	BB	BB	BB	AA	BB	BB	BB	AA	BB	BB	BB	BB	BB	BB	BB	BB	BB	BB	BB
681	SCRI_RS_154981	2H	54787802	BB	AA	BB	BB	BB	BB	AA	BB	BB	BB	BB	BB	BB	BB	BB	BB	BB	AA	BB	BB	BB	BB	BB	BB	BB	BB	BB	BB	BB	BB	BB	BB	BB	BB	BB	BB	BB	BB	BB	BB	BB	BB	BB	BB	BB	BB
682	BOPA1_2651-1774	2H	57310574	BB	AA	BB	BB	BB	BB	AA	BB	BB	BB	BB	AA	BB	AA	BB	BB	BB	BB	AA	AA	AA	BB	BB	BB	BB	BB	BB	BB	BB	BB	BB	BB	BB	AA	BB	AA	AA	BB	AA	BB	BB	BB	BB	AA	AA	AA
683	SCRI_RS_41263	2H	57311900	AA	AA	AA	AA	AA	AA	AA	AA	AA	AA	AA	AA	AA	AA	AA	AA	AA	BB	AA	AA	AA	AA	AA	AA	AA	AA	AA	AA	AA	AA	AA	AA	AA	AA	AA	AA	AA	AA	AA	AA	AA	AA	AA	AA	AA	AA
684	SCRI_RS_206245	2H	64785538	BB	BB	BB	BB	BB	BB	AA	BB	BB	BB	BB	AA	BB	AA	BB	BB	BB	AA	AA	AA	AA	AA	BB	BB	BB	BB	BB	BB	BB	BB	BB	AA	AA	AA	BB	AA	BB	AA	AA	BB	BB	AA	AA	AA	AA	AA
685	SCRI_RS_171029	2H	65025031	BB	AA	AA	AA	AA	AA	BB	BB	AA	AA	BB	BB	BB	BB	BB	BB	BB	BB	BB	BB	BB	BB	BB	BB	BB	BB	BB	BB	BB	AA	AA	BB	BB	BB	AA	BB	AA	BB	BB	AA	AA	BB	BB	BB	BB	BB
686	SCRI_RS_194318	2H	65721960	BB	BB	BB	BB	BB	BB	AA	BB	BB	BB	BB	BB	BB	BB	BB	BB	BB	BB	BB	BB	BB	BB	BB	BB	BB	BB	BB	BB	BB	BB	BB	BB	BB	BB	BB	BB	BB	BB	BB	BB	BB	BB	BB	BB	BB	BB
687	SCRI_RS_152206	2H	68787661	BB	BB	BB	BB	BB	BB	AA	BB	BB	BB	BB	BB	BB	BB	BB	BB	BB	BB	BB	BB	BB	BB	BB	BB	BB	BB	BB	BB	BB	BB	BB	BB	BB	BB	BB	BB	BB	BB	BB	BB	BB	BB	BB	BB	BB	BB
688	BOPA1_4788-672	2H	70385519	AA	AA	AA	AA	AA	AA	AA	AA	AA	AA	AA	AA	AA	AA	AA	AA	AA	AA	AA	AA	AA	AA	AA	AA	AA	AA	AA	AA	AA	AA	AA	AA	AA	AA	AA	AA	AA	AA	AA	AA	AA	AA	AA	AA	AA	AA
689	BOPA2_12_10219	2H	70575707	BB	BB	BB	BB	BB	BB	BB	BB	BB	BB	BB	BB	BB	BB	BB	BB	BB	BB	BB	BB	BB	BB	BB	BB	BB	BB	BB	BB	BB	BB	BB	BB	BB	BB	BB	BB	BB	BB	BB	BB	BB	BB	BB	BB	BB	BB
690	BOPA2_12_30703	2H	71400580	BB	BB	AA	AA	AA	NN	BB	BB	AA	AA	BB	BB	BB	BB	BB	BB	BB	AA	BB	BB	BB	BB	BB	BB	BB	BB	BB	BB	BB	BB	BB	BB	BB	BB	BB	BB	BB	BB	BB	BB	BB	BB	BB	BB	BB	BB
691	SCRI_RS_237094	2H	74526181	BB	BB	BB	BB	BB	BB	BB	BB	BB	BB	BB	BB	BB	BB	BB	BB	BB	BB	AA	AA	AA	BB	BB	BB	BB	BB	BB	BB	BB	BB	BB	BB	BB	BB	BB	BB	BB	BB	BB	BB	BB	BB	BB	BB	BB	BB
692	SCRI_RS_139793	2H	74596977	BB	BB	BB	BB	BB	BB	AA	BB	BB	BB	BB	BB	BB	BB	BB	BB	BB	BB	BB	BB	BB	BB	BB	BB	AA	BB	BB	BB	BB	BB	BB	BB	BB	BB	BB	BB	BB	BB	BB	BB	BB	BB	BB	BB	BB	BB
693	SCRI_RS_14801	2H	74603493	BB	BB	BB	BB	BB	BB	BB	BB	BB	BB	BB	BB	BB	BB	BB	BB	BB	BB	AA	AA	AA	BB	BB	BB	BB	BB	BB	BB	BB	BB	BB	BB	BB	BB	BB	BB	BB	BB	BB	BB	BB	BB	BB	BB	BB	BB
694	SCRI_RS_239231	2H	76954509	AA	AA	AA	AA	AA	AA	AA	AA	AA	AA	AA	AA	AA	AA	AA	AA	AA	AA	BB	BB	BB	AA	AA	AA	AA	AA	AA	AA	AA	AA	AA	AA	AA	AA	AA	AA	AA	AA	AA	AA	AA	AA	AA	AA	AA	AA
695	SCRI_RS_221843	2H	78370511	BB	BB	BB	BB	BB	BB	AA	BB	BB	BB	BB	BB	BB	BB	BB	BB	BB	BB	AA	AA	AA	BB	BB	BB	AA	BB	BB	BB	BB	AA	BB	BB	BB	BB	BB	BB	AA	BB	BB	AA	BB	BB	BB	BB	BB	BB
696	BOPA2_12_31127	2H	79717731	BB	BB	BB	BB	BB	BB	BB	BB	BB	BB	BB	BB	BB	BB	BB	BB	BB	BB	AA	AA	AA	BB	BB	BB	BB	BB	BB	BB	BB	BB	BB	BB	BB	BB	BB	BB	BB	BB	BB	BB	BB	BB	BB	BB	BB	BB
697	SCRI_RS_198148	2H	80405044	AA	AA	AA	AA	AA	AA	BB	AA	AA	AA	AA	AA	AA	AA	AA	AA	AA	AA	BB	BB	NN	AA	AA	AA	AA	AA	AA	AA	AA	AA	AA	AA	AA	AA	AA	AA	AA	AA	AA	AA	AA	AA	AA	AA	AA	AA
698	SCRI_RS_198460	2H	80837124	BB	BB	BB	BB	BB	BB	AA	BB	BB	BB	BB	BB	BB	BB	BB	BB	BB	BB	AA	AA	AA	BB	BB	BB	AA	BB	BB	BB	BB	BB	BB	BB	BB	BB	BB	BB	BB	BB	BB	BB	BB	BB	BB	BB	BB	BB
699	BOPA1_3598-489	2H	82437223	BB	BB	BB	BB	BB	BB	AA	BB	BB	BB	BB	BB	BB	BB	BB	BB	BB	BB	BB	BB	BB	BB	BB	BB	BB	BB	BB	BB	BB	BB	BB	BB	BB	BB	BB	BB	BB	BB	BB	BB	BB	BB	BB	BB	BB	BB
700	SCRI_RS_231782	2H	82524519	AA	AA	AA	AA	AA	AA	BB	AA	AA	AA	AA	AA	AA	AA	AA	AA	AA	AA	BB	BB	BB	BB	AA	AA	BB	AA	AA	AA	AA	AA	AA	AA	AA	AA	AA	AA	AA	AA	AA	AA	AA	AA	AA	AA	AA	AA
701	SCRI_RS_151576	2H	83425918	BB	BB	BB	BB	BB	BB	AA	BB	BB	BB	BB	BB	BB	BB	BB	BB	BB	BB	AA	AA	AA	BB	BB	BB	BB	BB	BB	BB	BB	BB	BB	BB	BB	BB	BB	BB	BB	BB	BB	BB	BB	BB	BB	BB	BB	BB
702	BOPA1_2417-924	2H	83431617	AA	AA	AA	AA	AA	AA	BB	AA	AA	AA	AA	AA	AA	AA	AA	AA	AA	AA	AA	AA	AA	AA	AA	AA	AA	AA	AA	AA	AA	AA	AA	AA	AA	AA	AA	AA	AA	AA	AA	AA	AA	AA	AA	AA	AA	AA
703	BOPA1_5823-1073	2H	86580884	AA	AA	AA	AA	AA	AA	BB	AA	AA	AA	AA	AA	AA	AA	AA	AA	AA	AA	BB	BB	BB	AA	AA	AA	AA	AA	AA	AA	AA	AA	AA	AA	AA	AA	AA	AA	AA	AA	AA	AA	AA	AA	AA	AA	AA	AA
704	BOPA1_2128-874	2H	90242991	BB	BB	BB	BB	BB	BB	AA	BB	BB	BB	BB	BB	BB	BB	BB	BB	BB	BB	AA	AA	AA	AA	BB	BB	AA	BB	BB	BB	BB	BB	BB	BB	BB	BB	BB	BB	BB	BB	BB	BB	BB	BB	BB	BB	BB	BB
705	BOPA1_ABC01899-1-1-301	2H	91940117	BB	BB	BB	BB	BB	BB	AA	BB	BB	BB	BB	BB	BB	BB	BB	BB	BB	BB	AA	AA	AA	AA	BB	BB	AA	BB	BB	BB	BB	AA	BB	BB	BB	BB	BB	BB	AA	BB	BB	AA	BB	BB	BB	BB	BB	BB
706	BOPA1_4065-397	2H	93146181	AA	AA	AA	AA	AA	AA	BB	AA	AA	AA	AA	AA	AA	AA	AA	AA	AA	AA	BB	BB	BB	AA	AA	AA	AA	AA	AA	AA	AA	AA	AA	AA	AA	AA	AA	AA	AA	AA	AA	AA	AA	AA	AA	AA	AA	AA
707	SCRI_RS_182050	2H	94197823	BB	BB	BB	BB	BB	BB	AA	BB	BB	BB	BB	BB	BB	BB	BB	BB	BB	BB	AA	AA	AA	BB	BB	BB	BB	BB	BB	BB	BB	BB	BB	BB	BB	BB	BB	BB	BB	BB	BB	BB	BB	BB	BB	BB	BB	BB
708	SCRI_RS_167564	2H	94200917	BB	BB	BB	BB	BB	BB	BB	BB	BB	BB	BB	BB	BB	BB	BB	BB	BB	BB	BB	BB	BB	BB	BB	BB	BB	BB	BB	BB	BB	AA	BB	BB	BB	BB	BB	BB	AA	BB	BB	AA	BB	BB	BB	BB	BB	BB
709	BOPA1_ABC12560-1-1-421	2H	96162710	BB	BB	BB	BB	BB	BB	AA	BB	BB	BB	BB	BB	BB	BB	BB	BB	BB	BB	AA	AA	AA	BB	BB	BB	BB	BB	BB	BB	BB	BB	BB	BB	BB	BB	BB	BB	BB	BB	BB	BB	BB	BB	BB	BB	BB	BB
710	SCRI_RS_151535	2H	97400153	BB	BB	BB	BB	BB	BB	AA	BB	BB	BB	BB	BB	BB	BB	BB	BB	BB	BB	BB	BB	BB	BB	BB	BB	BB	BB	BB	BB	BB	BB	BB	BB	BB	BB	BB	BB	BB	BB	BB	BB	BB	BB	BB	BB	BB	BB
711	BOPA1_4331-1475	2H	100641976	BB	BB	BB	BB	BB	BB	AA	BB	BB	BB	BB	BB	BB	BB	BB	BB	BB	BB	BB	BB	BB	BB	BB	BB	BB	BB	BB	BB	BB	AA	BB	BB	BB	BB	BB	BB	AA	BB	BB	AA	BB	BB	BB	BB	BB	BB
712	SCRI_RS_238424	2H	103693793	BB	BB	BB	BB	BB	BB	BB	BB	BB	BB	BB	BB	BB	BB	BB	BB	BB	BB	BB	BB	BB	BB	BB	BB	BB	BB	BB	BB	BB	AA	BB	BB	BB	BB	BB	BB	AA	BB	BB	AA	BB	BB	BB	BB	BB	BB
713	SCRI_RS_175065	2H	103696782	BB	BB	BB	BB	BB	BB	AA	BB	BB	BB	BB	BB	BB	BB	BB	BB	BB	BB	BB	BB	BB	BB	BB	BB	BB	BB	BB	BB	BB	BB	BB	BB	BB	BB	BB	BB	BB	BB	BB	BB	BB	BB	BB	BB	BB	BB
714	BOPA1_5113-624	2H	107638980	BB	BB	BB	BB	BB	BB	AA	BB	BB	BB	BB	BB	BB	BB	BB	BB	BB	BB	BB	BB	BB	BB	BB	BB	BB	BB	BB	BB	BB	BB	BB	BB	BB	BB	BB	BB	BB	BB	BB	BB	BB	BB	BB	BB	BB	BB
715	BOPA2_12_30259	2H	108258950	BB	BB	BB	BB	BB	BB	AA	BB	BB	BB	BB	BB	BB	BB	BB	BB	BB	BB	BB	BB	BB	BB	BB	BB	BB	BB	BB	BB	BB	BB	BB	BB	BB	BB	BB	BB	BB	BB	BB	BB	BB	BB	BB	BB	BB	BB
716	BOPA1_2580-1456	2H	108479448	BB	BB	BB	BB	BB	BB	AA	BB	BB	BB	BB	BB	BB	BB	BB	BB	BB	BB	BB	BB	BB	BB	BB	BB	BB	BB	BB	BB	BB	BB	BB	BB	BB	BB	BB	BB	BB	BB	BB	BB	BB	BB	BB	BB	BB	BB
717	SCRI_RS_154617	2H	108976671	BB	BB	BB	BB	BB	BB	AA	BB	BB	BB	BB	BB	BB	BB	BB	BB	BB	BB	BB	BB	BB	BB	BB	BB	BB	BB	BB	BB	BB	BB	BB	BB	BB	BB	BB	BB	BB	BB	BB	BB	BB	BB	BB	BB	BB	BB
718	BOPA2_12_31474	2H	110194176	BB	BB	AA	AA	AA	AA	AA	BB	AA	AA	BB	AA	BB	AA	BB	BB	BB	AA	BB	BB	BB	BB	BB	BB	BB	BB	BB	BB	BB	AA	AA	AA	AA	AA	AA	AA	AA	AA	AA	AA	AA	AA	AA	AA	AA	AA
719	BOPA1_ABC20402-1-3-298	2H	110245657	BB	BB	AA	AA	AA	AA	AA	BB	AA	AA	BB	AA	BB	AA	BB	BB	BB	AA	BB	BB	BB	BB	BB	BB	BB	BB	BB	BB	BB	AA	AA	AA	AA	AA	AA	AA	AA	AA	AA	AA	AA	AA	AA	AA	AA	AA
720	SCRI_RS_10398	2H	113049405	BB	BB	BB	BB	BB	BB	BB	BB	BB	BB	BB	BB	BB	BB	BB	BB	BB	BB	BB	BB	BB	BB	BB	BB	BB	BB	BB	BB	BB	BB	BB	BB	BB	BB	BB	BB	BB	BB	BB	BB	BB	BB	BB	BB	BB	BB
721	SCRI_RS_6792	2H	113478486	AA	AA	AA	AA	AA	AA	BB	AA	AA	AA	AA	AA	AA	AA	AA	AA	AA	AA	BB	BB	BB	AA	AA	AA	AA	AA	AA	AA	AA	AA	AA	AA	AA	AA	AA	AA	AA	AA	AA	AA	AA	AA	AA	AA	AA	AA
722	SCRI_RS_155546	2H	113639907	AA	AA	AA	AA	AA	AA	BB	AA	AA	AA	AA	AA	AA	AA	AA	AA	AA	AA	BB	BB	BB	AA	AA	AA	AA	AA	AA	AA	AA	AA	AA	AA	AA	AA	AA	AA	AA	AA	AA	AA	AA	AA	AA	AA	AA	AA
723	SCRI_RS_144592	2H	114309420	BB	BB	AA	AA	AA	AA	AA	BB	AA	AA	BB	AA	BB	AA	BB	BB	BB	AA	AA	AA	AA	AA	BB	BB	BB	BB	BB	BB	BB	BB	AA	AA	AA	AA	AA	AA	BB	AA	AA	BB	AA	AA	AA	AA	AA	AA
724	BOPA1_946-2500	2H	115322329	BB	BB	AA	AA	AA	AA	AA	BB	AA	AA	BB	AA	BB	AA	BB	BB	BB	AA	AA	AA	AA	AA	BB	BB	BB	BB	BB	BB	BB	BB	AA	AA	AA	AA	AA	AA	BB	AA	AA	BB	AA	AA	AA	AA	AA	AA
725	BOPA1_1292-406	2H	115449997	AA	AA	AA	AA	AA	AA	AA	AA	AA	AA	AA	AA	AA	AA	AA	AA	AA	AA	AA	AA	AA	AA	AA	AA	AA	AA	AA	AA	AA	AA	AA	AA	AA	AA	AA	AA	AA	AA	AA	AA	AA	AA	AA	AA	AA	AA
726	SCRI_RS_169913	2H	118552221	AA	AA	AA	AA	AA	AA	AA	AA	AA	AA	AA	AA	AA	AA	AA	AA	AA	AA	AA	AA	AA	AA	AA	AA	AA	AA	AA	AA	AA	AA	AA	AA	AA	AA	AA	AA	AA	AA	AA	AA	AA	AA	AA	AA	AA	AA
727	BOPA1_2601-171	2H	118999843	BB	BB	AA	AA	AA	AA	AA	BB	AA	AA	BB	AA	BB	AA	BB	BB	BB	AA	BB	BB	BB	AA	BB	BB	BB	BB	BB	BB	BB	AA	AA	AA	AA	AA	AA	AA	AA	AA	AA	AA	AA	AA	AA	AA	AA	AA
728	BOPA1_887-736	2H	119871827	BB	BB	BB	BB	BB	BB	BB	BB	BB	BB	BB	BB	BB	BB	BB	BB	BB	BB	BB	BB	BB	BB	BB	BB	BB	BB	BB	BB	BB	BB	BB	BB	BB	BB	BB	BB	BB	BB	BB	BB	BB	BB	BB	BB	BB	BB
729	SCRI_RS_195938	2H	119910815	AA	AA	BB	BB	BB	BB	BB	AA	BB	BB	AA	BB	AA	BB	AA	AA	AA	BB	AA	AA	AA	BB	AA	AA	AA	AA	AA	AA	AA	BB	BB	BB	BB	BB	BB	BB	BB	BB	BB	BB	BB	BB	BB	BB	BB	BB
730	SCRI_RS_125325	2H	119984147	BB	BB	BB	BB	BB	BB	BB	BB	BB	BB	BB	BB	BB	BB	BB	BB	BB	BB	BB	BB	BB	BB	BB	BB	BB	BB	BB	BB	BB	BB	BB	BB	BB	BB	BB	BB	BB	BB	BB	BB	BB	BB	BB	BB	BB	BB
731	BOPA1_1698-619	2H	121110652	AA	AA	AA	AA	AA	AA	AA	AA	AA	AA	AA	AA	AA	AA	AA	AA	AA	AA	AA	AA	AA	AA	AA	AA	AA	AA	AA	AA	AA	AA	AA	AA	AA	AA	AA	AA	AA	AA	AA	AA	AA	AA	AA	AA	AA	AA
732	SCRI_RS_194216	2H	121611358	AA	AA	BB	BB	BB	BB	AA	AA	BB	BB	AA	AA	AA	AA	AA	AA	AA	BB	AA	AA	AA	AA	AA	AA	AA	AA	AA	AA	AA	AA	BB	BB	BB	BB	BB	BB	AA	BB	BB	AA	BB	BB	BB	BB	BB	BB
733	BOPA1_3662-381	2H	122032984	AA	AA	BB	BB	BB	BB	AA	AA	BB	BB	AA	AA	AA	AA	AA	AA	AA	BB	BB	BB	BB	AA	AA	AA	AA	AA	AA	AA	AA	AA	BB	BB	BB	BB	BB	BB	AA	BB	BB	AA	BB	BB	BB	BB	BB	BB
734	SCRI_RS_41905	2H	122537145	AA	AA	BB	BB	BB	BB	AA	AA	BB	BB	AA	AA	AA	AA	AA	AA	AA	BB	AA	AA	AA	AA	AA	AA	AA	AA	AA	AA	AA	AA	BB	BB	BB	BB	BB	BB	AA	BB	BB	AA	BB	BB	BB	BB	BB	BB
735	BOPA2_12_10927	2H	122767825	AA	AA	AA	AA	AA	AA	AA	AA	AA	AA	AA	AA	AA	AA	AA	AA	AA	AA	AA	AA	AA	AA	AA	AA	AA	AA	AA	AA	AA	AA	AA	AA	AA	AA	AA	AA	AA	AA	AA	AA	AA	AA	AA	AA	AA	AA
736	BOPA2_12_31288	2H	124111327	AA	AA	BB	BB	BB	BB	AA	AA	BB	BB	AA	AA	AA	AA	AA	AA	AA	BB	AA	AA	AA	AA	AA	AA	AA	AA	AA	AA	AA	AA	BB	BB	BB	BB	BB	BB	AA	BB	BB	AA	BB	BB	BB	BB	BB	BB
737	BOPA1_5184-1163	2H	126207522	AA	AA	BB	BB	BB	BB	AA	AA	BB	BB	AA	AA	AA	AA	AA	AA	AA	BB	AA	AA	AA	AA	AA	AA	AA	AA	AA	AA	AA	AA	BB	BB	BB	BB	BB	BB	AA	BB	BB	AA	BB	BB	BB	BB	BB	BB
738	SCRI_RS_30973	2H	126730400	AA	AA	BB	BB	BB	BB	AA	AA	BB	BB	AA	AA	AA	AA	AA	AA	AA	BB	AA	AA	AA	AA	AA	AA	AA	AA	AA	AA	AA	AA	BB	BB	BB	BB	BB	BB	AA	BB	BB	AA	BB	BB	BB	BB	BB	BB
739	SCRI_RS_186443	2H	127028334	AA	AA	BB	BB	BB	BB	AA	AA	BB	BB	AA	AA	AA	AA	AA	AA	AA	BB	AA	AA	AA	AA	AA	AA	AA	AA	AA	AA	AA	AA	BB	BB	BB	BB	BB	BB	AA	BB	BB	AA	BB	BB	BB	BB	BB	BB
740	BOPA2_12_30251	2H	128270958	AA	AA	AA	AA	AA	AA	AA	AA	AA	AA	AA	AA	AA	AA	AA	AA	AA	AA	AA	AA	AA	AA	AA	AA	AA	AA	AA	AA	AA	AA	AA	AA	AA	AA	AA	AA	AA	AA	AA	AA	AA	AA	AA	AA	AA	AA
741	SCRI_RS_13639	2H	129461371	BB	BB	BB	BB	BB	BB	BB	BB	BB	BB	BB	BB	BB	BB	BB	BB	BB	BB	BB	BB	BB	BB	BB	BB	BB	BB	BB	BB	BB	BB	BB	BB	BB	BB	BB	BB	BB	BB	BB	BB	BB	BB	BB	BB	BB	BB
742	SCRI_RS_142400	2H	132659867	BB	BB	BB	BB	BB	BB	BB	BB	BB	BB	BB	AA	BB	AA	BB	BB	BB	BB	BB	BB	BB	AA	BB	BB	BB	BB	BB	BB	BB	BB	BB	BB	BB	BB	BB	BB	BB	BB	BB	BB	BB	BB	BB	BB	BB	BB
743	BOPA1_8889-842	2H	132767421	BB	BB	BB	BB	BB	BB	BB	BB	BB	BB	BB	AA	BB	AA	BB	BB	BB	BB	BB	BB	BB	AA	BB	BB	BB	BB	BB	BB	BB	BB	BB	BB	BB	BB	BB	BB	BB	BB	BB	BB	BB	BB	BB	BB	BB	BB
744	SCRI_RS_222933	2H	133424049	AA	AA	AA	AA	AA	AA	AA	AA	AA	AA	AA	BB	AA	BB	AA	AA	AA	AA	AA	AA	AA	BB	AA	AA	AA	AA	AA	AA	AA	AA	AA	AA	AA	AA	AA	AA	AA	AA	AA	AA	AA	AA	AA	AA	AA	AA
745	SCRI_RS_206492	2H	133834112	BB	BB	BB	BB	BB	BB	BB	BB	BB	BB	BB	AA	BB	AA	BB	BB	BB	BB	BB	BB	BB	AA	BB	BB	BB	BB	BB	BB	BB	BB	BB	BB	BB	BB	BB	BB	BB	BB	BB	BB	BB	BB	BB	BB	BB	BB
746	SCRI_RS_186664	2H	136220571	AA	AA	AA	AA	AA	AA	AA	AA	AA	AA	AA	BB	AA	BB	AA	AA	AA	AA	AA	AA	AA	BB	AA	AA	AA	AA	AA	AA	AA	AA	AA	AA	AA	AA	AA	AA	AA	AA	AA	AA	AA	AA	AA	AA	AA	AA
747	BOPA2_12_31408	2H	136228013	BB	BB	BB	BB	BB	BB	BB	BB	BB	BB	BB	AA	BB	AA	BB	BB	BB	BB	BB	BB	BB	AA	BB	BB	BB	BB	BB	BB	BB	BB	BB	BB	BB	BB	BB	BB	BB	BB	BB	BB	BB	BB	BB	BB	BB	BB
748	SCRI_RS_158123	2H	136573803	BB	BB	BB	BB	BB	BB	BB	BB	BB	BB	BB	AA	BB	AA	BB	BB	BB	BB	BB	BB	BB	AA	BB	BB	BB	BB	BB	BB	BB	BB	BB	BB	BB	BB	BB	BB	BB	BB	BB	BB	BB	BB	BB	BB	BB	BB
749	BOPA1_3090-138	2H	136904227	AA	AA	AA	AA	AA	AA	AA	AA	AA	AA	AA	BB	AA	BB	AA	AA	AA	AA	AA	AA	AA	BB	AA	AA	AA	AA	AA	AA	AA	AA	AA	AA	AA	AA	AA	AA	AA	AA	AA	AA	AA	AA	AA	AA	AA	AA
750	SCRI_RS_238404	2H	141687904	BB	BB	BB	BB	BB	BB	BB	BB	BB	BB	BB	AA	BB	AA	BB	BB	BB	BB	BB	BB	BB	AA	BB	BB	BB	BB	BB	BB	BB	BB	BB	BB	BB	BB	BB	BB	BB	BB	BB	BB	BB	BB	BB	BB	BB	BB
751	BOPA2_12_30209	2H	147021592	AA	AA	AA	AA	AA	AA	AA	AA	AA	AA	AA	AA	AA	AA	AA	AA	AA	AA	AA	AA	AA	AA	AA	AA	AA	AA	AA	AA	AA	AA	AA	AA	AA	AA	AA	AA	AA	AA	AA	AA	AA	AA	AA	AA	AA	AA
752	SCRI_RS_162700	2H	147954820	BB	BB	BB	BB	BB	BB	BB	BB	BB	BB	BB	BB	BB	BB	BB	BB	BB	BB	BB	BB	BB	BB	BB	BB	BB	BB	BB	BB	BB	BB	BB	BB	BB	BB	BB	BB	BB	BB	BB	BB	BB	BB	BB	BB	BB	BB
753	SCRI_RS_103572	2H	157579338	AA	AA	AA	AA	AA	AA	AA	AA	AA	AA	AA	AA	AA	AA	AA	AA	AA	AA	BB	BB	BB	AA	AA	AA	AA	AA	AA	AA	AA	AA	AA	AA	AA	AA	AA	AA	AA	AA	AA	AA	AA	AA	AA	AA	AA	AA
754	SCRI_RS_106444	2H	163407580	BB	BB	AA	AA	AA	AA	AA	BB	AA	AA	BB	BB	BB	BB	BB	BB	BB	AA	BB	BB	BB	BB	AA	AB	BB	BB	AA	BB	BB	BB	AA	AA	AA	AA	AA	AA	BB	AA	AA	BB	AA	AA	AA	AA	AA	AA
755	SCRI_RS_131325	2H	165117115	BB	BB	AA	AA	AA	AA	AA	BB	AA	AA	BB	BB	BB	BB	BB	BB	BB	AA	BB	BB	BB	BB	AA	AB	BB	BB	AA	BB	BB	BB	AA	AA	AA	AA	AA	AA	BB	AA	AA	BB	AA	AA	AA	AA	AA	AA
756	BOPA1_4630-1036	2H	165634886	BB	BB	BB	BB	BB	BB	BB	BB	BB	BB	BB	BB	BB	BB	BB	BB	BB	BB	AA	AA	AA	BB	BB	BB	BB	BB	BB	BB	BB	BB	BB	BB	BB	BB	BB	BB	BB	BB	BB	BB	BB	BB	BB	BB	BB	BB
757	SCRI_RS_136233	2H	173657292	BB	BB	BB	BB	BB	BB	BB	BB	BB	BB	BB	BB	BB	BB	BB	BB	BB	BB	AA	AA	AA	BB	BB	BB	BB	BB	BB	BB	BB	AA	BB	BB	BB	BB	BB	BB	AA	BB	BB	AA	BB	BB	BB	BB	BB	BB
758	SCRI_RS_144891	2H	174057696	AA	AA	AA	AA	AA	AA	AA	AA	AA	AA	AA	AA	AA	AA	AA	AA	AA	AA	BB	BB	BB	AA	AA	AA	AA	AA	AA	AA	AA	BB	AA	AA	AA	AA	AA	AA	BB	AA	AA	BB	AA	AA	AA	AA	AA	AA
759	SCRI_RS_109192	2H	175053530	AA	AA	AA	AA	AA	AA	AA	AA	AA	AA	AA	AA	AA	AA	AA	AA	AA	AA	AA	AA	AA	AA	AA	AA	AA	AA	AA	AA	AA	BB	AA	AA	AA	AA	AA	AA	BB	AA	AA	BB	AA	AA	AA	AA	AA	AA
760	BOPA1_5254-1845	2H	175163828	AA	AA	AA	AA	AA	AA	AA	AA	AA	AA	AA	AA	AA	AA	AA	AA	AA	AA	AA	AA	AA	AA	AA	AA	AA	AA	AA	AA	AA	BB	AA	AA	AA	AA	AA	AA	BB	AA	AA	BB	AA	AA	AA	AA	AA	AA
761	SCRI_RS_180032	2H	178459122	BB	BB	BB	BB	BB	BB	BB	BB	BB	BB	BB	BB	BB	BB	BB	BB	BB	BB	AA	AA	AA	BB	BB	BB	BB	BB	BB	BB	BB	AA	BB	BB	BB	BB	BB	BB	AA	BB	BB	AA	BB	BB	BB	BB	BB	BB
762	SCRI_RS_167882	2H	179092526	AA	AA	AA	AA	AA	AA	AA	AA	AA	AA	AA	AA	AA	AA	AA	AA	AA	AA	BB	BB	BB	AA	AA	AA	AA	AA	AA	AA	AA	BB	AA	AA	AA	AA	AA	AA	BB	AA	AA	BB	AA	AA	AA	AA	AA	AA
763	SCRI_RS_122871	2H	180551172	AA	AA	AA	AA	AA	AA	AA	AA	AA	AA	AA	AA	AA	AA	AA	AA	AA	AA	BB	BB	BB	AA	AA	AA	AA	AA	AA	AA	AA	BB	AA	AA	AA	AA	AA	AA	BB	AA	AA	BB	AA	AA	AA	AA	AA	AA
764	BOPA2_12_10330	2H	181208645	AA	AA	AA	AA	AA	AA	AA	AA	AA	AA	AA	AA	AA	AA	AA	AA	AA	AA	AA	AA	AA	AA	AA	AA	AA	AA	AA	AA	AA	BB	AA	AA	AA	AA	AA	AA	BB	AA	AA	BB	AA	AA	AA	AA	AA	AA
765	BOPA2_12_10485	2H	181669695	BB	BB	BB	BB	BB	BB	BB	BB	BB	BB	BB	BB	BB	BB	BB	BB	BB	BB	BB	BB	BB	BB	BB	BB	BB	BB	BB	BB	BB	AA	BB	BB	BB	BB	BB	BB	AA	BB	BB	AA	BB	BB	BB	BB	BB	BB
766	BOPA1_3212-2979	2H	183381488	BB	BB	BB	BB	BB	BB	BB	BB	BB	BB	BB	BB	BB	BB	BB	BB	BB	BB	BB	BB	BB	BB	BB	BB	BB	BB	BB	BB	BB	AA	BB	BB	BB	BB	BB	BB	AA	BB	BB	AA	BB	BB	BB	BB	BB	BB
767	BOPA2_12_10948	2H	183518398	BB	BB	BB	BB	BB	BB	BB	BB	BB	BB	BB	BB	BB	BB	BB	BB	BB	BB	BB	BB	BB	BB	BB	BB	BB	BB	BB	BB	BB	BB	BB	BB	BB	BB	BB	BB	BB	BB	BB	BB	BB	BB	BB	BB	BB	BB
768	SCRI_RS_130072	2H	184569149	AA	AA	AA	AA	AA	AA	AA	AA	AA	AA	AA	AA	AA	AA	AA	AA	AA	AA	AA	AA	AA	AA	AA	AA	AA	AA	AA	AA	AA	BB	BB	AA	AA	AA	AA	AA	BB	AA	AA	BB	AA	AA	AA	AA	BB	AA
769	BOPA1_ABC06091-1-1-187	2H	185517764	AA	AA	AA	AA	AA	AA	AA	AA	AA	AA	AA	AA	AA	AA	AA	AA	AA	AA	BB	BB	BB	AA	AA	AA	AA	AA	AA	AA	AA	BB	AA	AA	AA	AA	AA	AA	BB	AA	AA	BB	AA	AA	AA	AA	AA	AA
770	SCRI_RS_151430	2H	185910126	AA	AA	AA	AA	AA	AA	AA	AA	AA	AA	AA	AA	AA	AA	AA	AA	AA	AA	BB	BB	BB	AA	AA	AA	AA	AA	AA	AA	AA	BB	AA	AA	AA	AA	AA	AA	BB	AA	AA	BB	AA	AA	AA	AA	AA	AA
771	SCRI_RS_196323	2H	192004436	BB	BB	BB	BB	BB	BB	BB	BB	BB	BB	BB	BB	BB	BB	BB	BB	BB	BB	AA	AA	AA	BB	BB	BB	BB	BB	BB	BB	BB	AA	AA	BB	BB	BB	BB	BB	AA	BB	BB	AA	BB	BB	BB	BB	BB	BB
772	BOPA1_5759-478	2H	192278372	BB	BB	BB	BB	BB	BB	BB	BB	BB	BB	BB	BB	BB	BB	BB	BB	BB	BB	AA	AA	AA	BB	BB	BB	BB	BB	BB	BB	BB	AA	AA	BB	BB	BB	BB	BB	AA	BB	BB	AA	BB	BB	BB	BB	BB	BB
773	SCRI_RS_231746	2H	193498612	BB	BB	BB	BB	BB	BB	BB	BB	BB	BB	BB	BB	BB	BB	BB	BB	BB	BB	AA	AA	AA	BB	BB	BB	BB	BB	BB	BB	BB	AA	AA	BB	BB	BB	BB	BB	AA	BB	BB	AA	BB	BB	BB	BB	BB	BB
774	SCRI_RS_132200	2H	194638272	BB	BB	BB	BB	BB	BB	BB	BB	BB	BB	BB	BB	BB	BB	BB	BB	BB	BB	AA	AA	AA	BB	BB	BB	BB	BB	BB	BB	BB	AA	AA	BB	BB	BB	BB	BB	AA	BB	BB	AA	BB	BB	BB	BB	BB	BB
775	SCRI_RS_98229	2H	195533417	AA	AA	AA	AA	AA	AA	AA	AA	AA	AA	AA	AA	AA	AA	AA	AA	AA	AA	BB	BB	BB	AA	AA	AA	AA	AA	AA	AA	AA	BB	BB	AA	AA	AA	AA	AA	BB	AA	AA	BB	AA	AA	AA	AA	AA	AA
776	SCRI_RS_192676	2H	197424108	AA	AA	AA	AA	AA	AA	AA	AA	AA	AA	AA	AA	AA	AA	AA	AA	AA	AA	AA	AA	AA	AA	AA	AA	AA	AA	AA	AA	AA	BB	BB	AA	AA	AA	AA	AA	BB	AA	AA	BB	AA	AA	AA	AA	AA	AA
777	BOPA1_411-495	2H	197904597	AA	AA	AA	AA	AA	AA	AA	AA	AA	AA	AA	AA	AA	AA	AA	AA	AA	AA	AA	AA	AA	AA	AA	AA	AA	AA	AA	AA	AA	BB	BB	AA	AA	AA	AA	AA	BB	AA	AA	BB	AA	AA	AA	AA	AA	AA
778	BOPA2_12_30853	2H	201118744	BB	BB	BB	BB	BB	BB	BB	BB	BB	BB	BB	BB	BB	BB	BB	BB	BB	BB	BB	BB	BB	BB	BB	BB	BB	BB	BB	BB	BB	AA	AA	BB	BB	BB	BB	BB	AA	BB	BB	AA	BB	BB	BB	BB	BB	BB
779	SCRI_RS_204254	2H	201620588	BB	BB	BB	BB	BB	BB	BB	BB	BB	BB	BB	BB	BB	BB	BB	BB	BB	BB	BB	BB	BB	BB	BB	BB	BB	BB	BB	BB	BB	AA	AA	BB	BB	BB	BB	BB	AA	BB	BB	AA	BB	BB	BB	BB	BB	BB
780	SCRI_RS_141874	2H	203352775	AA	AA	AA	AA	AA	AA	AA	AA	AA	AA	AA	AA	AA	AA	AA	AA	AA	AA	AA	AA	AA	AA	AA	AA	AA	AA	AA	AA	AA	BB	BB	AA	AA	AA	AA	AA	BB	AA	AA	BB	AA	AA	AA	AA	AA	AA
781	SCRI_RS_138888	2H	205854473	AA	AA	AA	AA	AA	AA	AA	AA	AA	AA	AA	AA	AA	AA	AA	AA	AA	AA	AA	AA	AA	AA	AA	AA	AA	AA	AA	AA	AA	BB	BB	AA	AA	AA	AA	AA	BB	AA	AA	BB	AA	AA	AA	AA	AA	AA
782	BOPA1_ABC01644-1-3-379	2H	205975238	AA	AA	AA	AA	AA	AA	AA	AA	AA	AA	AA	AA	AA	AA	AA	AA	AA	AA	AA	AA	AA	AA	AA	AA	AA	AA	AA	AA	AA	BB	BB	AA	AA	AA	AA	AA	BB	AA	AA	BB	AA	AA	AA	AA	AA	AA
783	BOPA1_7932-687	2H	210132496	BB	BB	BB	BB	BB	BB	BB	BB	BB	BB	BB	BB	BB	BB	BB	BB	BB	BB	BB	BB	BB	BB	BB	BB	BB	BB	BB	BB	BB	AA	AA	BB	BB	BB	BB	BB	AA	BB	BB	AA	BB	BB	BB	BB	BB	BB
784	SCRI_RS_228442	2H	213581308	AA	AA	AA	AA	AA	AA	AA	AA	AA	AA	AA	AA	AA	AA	AA	AA	AA	AA	AA	AA	AA	AA	AA	AA	AA	AA	AA	AA	AA	BB	BB	AA	AA	AA	AA	AA	BB	AA	AA	BB	AA	AA	AA	AA	AA	AA
785	BOPA2_12_30828	2H	219489782	AA	AA	AA	AA	AA	AA	AA	AA	AA	AA	AA	AA	AA	AA	AA	AA	AA	AA	AA	AA	AA	AA	AA	AA	AA	AA	AA	AA	AA	BB	BB	AA	AA	AA	AA	AA	BB	AA	AA	BB	AA	AA	AA	AA	AA	AA
786	BOPA1_1040-279	2H	219489883	AA	AA	AA	AA	AA	AA	AA	AA	AA	AA	AA	AA	AA	AA	AA	AA	AA	AA	AA	AA	AA	AA	AA	AA	AA	AA	AA	AA	AA	BB	BB	AA	AA	AA	AA	AA	BB	AA	AA	BB	AA	AA	AA	AA	AA	AA
787	BOPA1_ABC04893-1-1-248	2H	224821659	AA	AA	AA	AA	AA	AA	AA	AA	AA	AA	AA	AA	AA	AA	AA	AA	AA	AA	AA	AA	AA	AA	AA	AA	AA	AA	AA	AA	AA	AA	AA	AA	AA	AA	AA	AA	AA	AA	AA	AA	AA	AA	AA	AA	AA	AA
788	SCRI_RS_198865	2H	225004175	AA	AA	AA	AA	AA	AA	AA	AA	AA	AA	AA	AA	AA	AA	AA	AA	AA	AA	AA	AA	AA	AA	AA	AA	AA	AA	AA	AA	AA	BB	BB	AA	AA	AA	AA	AA	BB	AA	AA	BB	AA	AA	AA	AA	AA	AA
789	BOPA1_4233-63	2H	226796699	AA	AA	AA	AA	AA	AA	AA	AA	AA	AA	AA	AA	AA	AA	AA	AA	AA	AA	AA	AA	AA	AA	AA	AA	AA	AA	AA	AA	AA	BB	BB	AA	AA	AA	AA	AA	BB	AA	AA	BB	AA	AA	AA	AA	AA	AA
790	SCRI_RS_13952	2H	229111314	BB	BB	BB	BB	BB	BB	BB	BB	BB	BB	BB	BB	BB	BB	BB	BB	BB	BB	BB	BB	BB	BB	BB	BB	BB	BB	BB	BB	BB	AA	AA	BB	BB	BB	BB	BB	AA	BB	BB	AA	BB	BB	BB	BB	BB	BB
791	BOPA1_10719-459	2H	235963453	BB	BB	AA	AA	AA	AA	BB	BB	AA	AA	BB	BB	BB	BB	BB	BB	BB	AA	BB	BB	BB	BB	BB	BB	BB	BB	BB	BB	BB	AA	AA	AA	AA	AA	AA	AA	AA	AA	AA	AA	AA	AA	AA	AA	AA	AA
792	SCRI_RS_170235	2H	239094260	AA	AA	AA	AA	AA	AA	AA	AA	AA	AA	AA	AA	AA	AA	AA	AA	AA	AA	AA	AA	AA	AA	AA	AA	AA	AA	AA	AA	AA	BB	BB	AA	AA	AA	AA	AA	BB	AA	AA	BB	AA	AA	AA	AA	BB	AA
793	SCRI_RS_55840	2H	239095743	BB	BB	BB	BB	BB	BB	BB	BB	BB	BB	BB	BB	BB	BB	BB	BB	BB	BB	BB	BB	BB	BB	BB	BB	BB	BB	BB	BB	BB	AA	AA	BB	BB	BB	BB	BB	AA	BB	BB	AA	BB	BB	BB	BB	AA	BB
794	SCRI_RS_137018	2H	239777747	BB	BB	BB	BB	BB	BB	BB	BB	BB	BB	BB	BB	BB	BB	BB	BB	BB	BB	BB	BB	BB	BB	BB	BB	BB	BB	BB	BB	BB	AA	AA	BB	BB	BB	BB	BB	AA	BB	BB	AA	BB	BB	BB	BB	AA	BB
795	BOPA1_2998-508	2H	240221324	BB	BB	BB	BB	BB	BB	BB	BB	BB	BB	BB	BB	BB	BB	BB	BB	BB	BB	BB	BB	BB	BB	BB	BB	BB	BB	BB	BB	BB	AA	AA	BB	BB	BB	BB	BB	AA	BB	BB	AA	BB	BB	BB	BB	AA	BB
796	BOPA1_13926-531	2H	246219296	AA	AA	AA	AA	AA	AA	AA	AA	AA	AA	AA	AA	AA	AA	AA	AA	AA	AA	AA	AA	AA	AA	AA	AA	AA	AA	AA	AA	AA	BB	BB	AA	AA	AA	AA	AA	BB	AA	AA	BB	AA	AA	AA	AA	BB	AA
797	SCRI_RS_87934	2H	248061370	BB	BB	BB	BB	BB	BB	BB	BB	BB	BB	BB	BB	BB	BB	BB	BB	BB	BB	BB	BB	BB	BB	BB	BB	BB	BB	BB	BB	BB	AA	AA	BB	BB	BB	BB	BB	AA	BB	BB	AA	BB	BB	BB	BB	AA	BB
798	BOPA1_ABC14943-1-2-466	2H	248552877	AA	AA	AA	AA	AA	AA	AA	AA	AA	AA	AA	AA	AA	AA	AA	AA	AA	AA	AA	AA	AA	AA	AA	AA	AA	AA	AA	AA	AA	BB	BB	AA	AA	AA	AA	AA	BB	AA	AA	BB	AA	AA	AA	AA	BB	AA
799	SCRI_RS_206358	2H	248555421	AA	AA	AA	AA	AA	AA	AA	AA	AA	AA	AA	AA	AA	AA	AA	AA	AA	AA	AA	AA	AA	AA	AA	AA	AA	AA	AA	AA	AA	BB	BB	AA	AA	AA	AA	AA	BB	AA	AA	BB	AA	AA	AA	AA	BB	AA
800	SCRI_RS_236995	2H	248555783	BB	BB	BB	BB	BB	BB	BB	BB	BB	BB	BB	BB	BB	BB	BB	BB	BB	BB	BB	BB	BB	BB	BB	BB	BB	BB	BB	BB	BB	AA	AA	BB	BB	BB	BB	BB	AA	BB	BB	AA	BB	BB	BB	BB	AA	BB
801	SCRI_RS_160277	2H	252287919	AA	AA	AA	AA	AA	AA	AA	AA	AA	AA	AA	AA	AA	AA	AA	AA	AA	AA	AA	AA	AA	AA	AA	AA	AA	AA	AA	AA	AA	BB	BB	AA	AA	AA	AA	AA	BB	AA	AA	BB	AA	AA	AA	AA	BB	AA
802	BOPA2_12_10099	2H	253188606	BB	BB	BB	BB	BB	BB	BB	BB	BB	BB	BB	BB	BB	BB	BB	BB	BB	BB	BB	BB	BB	BB	BB	BB	BB	BB	BB	BB	BB	AA	AA	BB	BB	BB	BB	BB	AA	BB	BB	AA	BB	BB	BB	BB	AA	BB
803	BOPA1_2802-685	2H	254972206	BB	BB	BB	BB	BB	BB	BB	BB	BB	BB	BB	BB	BB	BB	BB	BB	BB	BB	BB	BB	BB	BB	BB	BB	BB	BB	BB	BB	BB	AA	AA	BB	BB	BB	BB	BB	AA	BB	BB	AA	BB	BB	BB	BB	AA	BB
804	SCRI_RS_151921	2H	260799724	BB	BB	BB	BB	BB	BB	BB	BB	BB	BB	BB	BB	BB	BB	BB	BB	BB	BB	BB	BB	BB	BB	BB	BB	BB	BB	BB	BB	BB	AA	AA	BB	BB	BB	BB	BB	AA	BB	BB	AA	BB	BB	BB	BB	AA	BB
805	SCRI_RS_185513	2H	265054468	AA	AA	AA	AA	AA	AA	AA	AA	AA	AA	AA	AA	AA	AA	AA	AA	AA	AA	AA	AA	AA	AA	AA	AA	AA	AA	AA	AA	AA	BB	BB	AA	AA	AA	AA	AA	BB	AA	AA	BB	AA	AA	AA	AA	BB	AA
806	SCRI_RS_220670	2H	266196447	AA	AA	AA	AA	AA	AA	AA	AA	AA	AA	AA	AA	AA	AA	AA	AA	AA	AA	AA	AA	AA	AA	AA	AA	AA	AA	AA	AA	AA	BB	BB	AA	AA	AA	AA	AA	BB	AA	AA	BB	AA	AA	AA	AA	BB	AA
807	SCRI_RS_236164	2H	266568369	BB	BB	BB	BB	BB	BB	BB	BB	BB	BB	BB	BB	BB	BB	BB	BB	BB	BB	BB	BB	BB	BB	BB	BB	BB	BB	BB	BB	BB	AA	AA	BB	BB	BB	BB	BB	AA	BB	BB	AA	BB	BB	BB	BB	AA	BB
808	BOPA2_12_21288	2H	267304061	BB	BB	BB	BB	BB	BB	BB	BB	BB	BB	BB	AA	BB	AA	BB	BB	BB	BB	BB	BB	BB	AA	BB	BB	BB	BB	BB	BB	BB	BB	BB	BB	BB	BB	BB	BB	BB	BB	BB	BB	BB	BB	BB	BB	BB	BB
809	BOPA2_12_30179	2H	274546401	BB	BB	BB	BB	BB	BB	BB	BB	BB	BB	BB	BB	BB	BB	BB	BB	BB	BB	BB	BB	BB	BB	BB	BB	BB	BB	BB	BB	BB	AA	AA	BB	BB	BB	BB	BB	AA	BB	BB	AA	BB	BB	BB	BB	AA	BB
810	BOPA2_12_30582	2H	294631197	AA	AA	AA	AA	AA	AA	AA	AA	AA	AA	AA	AA	AA	AA	AA	AA	AA	AA	AA	AA	AA	AA	AA	AA	AA	AA	AA	AA	AA	BB	BB	AA	AA	AA	AA	AA	BB	AA	AA	BB	AA	AA	AA	AA	BB	AA
811	SCRI_RS_158256	2H	304087451	BB	BB	BB	BB	BB	BB	BB	BB	BB	BB	BB	BB	BB	BB	BB	BB	BB	BB	AA	AA	AA	BB	AA	NN	BB	BB	AA	BB	BB	BB	BB	BB	BB	BB	BB	BB	BB	BB	BB	BB	BB	BB	BB	BB	BB	BB
812	SCRI_RS_176173	2H	306732414	BB	BB	BB	BB	BB	BB	BB	BB	BB	BB	BB	BB	BB	BB	BB	BB	BB	BB	BB	BB	BB	BB	BB	BB	BB	BB	BB	BB	BB	AA	AA	BB	BB	BB	BB	BB	AA	BB	BB	AA	BB	BB	BB	BB	AA	BB
813	SCRI_RS_232669	2H	308495899	AA	AA	AA	AA	AA	AA	AA	AA	AA	AA	AA	AA	AA	AA	AA	AA	AA	AA	AA	AA	AA	AA	AA	AA	AA	AA	AA	AA	AA	BB	BB	AA	AA	AA	AA	AA	BB	AA	AA	BB	AA	AA	AA	AA	BB	AA
814	BOPA2_12_31175	2H	318877861	BB	BB	BB	BB	BB	BB	BB	BB	BB	BB	BB	BB	BB	BB	BB	BB	BB	BB	BB	BB	BB	BB	BB	BB	BB	BB	BB	BB	BB	AA	AA	BB	BB	BB	BB	BB	AA	BB	BB	AA	BB	BB	BB	BB	AA	BB
815	SCRI_RS_208799	2H	321955407	BB	BB	BB	BB	BB	BB	BB	BB	BB	BB	BB	BB	BB	BB	BB	BB	BB	BB	BB	BB	BB	BB	BB	BB	BB	BB	BB	BB	BB	AA	AA	BB	BB	BB	BB	BB	AA	BB	BB	AA	BB	BB	BB	BB	AA	BB
816	SCRI_RS_231897	2H	324300399	AA	AA	AA	AA	AA	AA	AA	AA	AA	AA	AA	AA	AA	AA	AA	AA	AA	AA	AA	AA	AA	AA	AA	AA	AA	AA	AA	AA	AA	BB	BB	AA	AA	AA	AA	AA	BB	AA	AA	BB	AA	AA	AA	AA	BB	AA
817	SCRI_RS_11204	2H	350662628	BB	BB	BB	BB	BB	BB	BB	BB	BB	BB	BB	BB	BB	BB	BB	BB	BB	BB	BB	BB	BB	BB	BB	BB	BB	BB	BB	BB	BB	AA	AA	BB	BB	BB	BB	BB	AA	BB	BB	AA	BB	BB	BB	BB	AA	BB
818	BOPA2_12_30561	2H	351833165	AA	AA	AA	AA	AA	NN	AA	AA	AA	AA	AA	AA	AA	AA	AA	AA	AA	AA	AA	AA	AA	AA	AA	AA	AA	AA	AA	AA	AA	BB	BB	AA	AA	AA	AA	AA	BB	AA	AA	BB	AA	AA	AA	AA	BB	AA
819	BOPA1_ABC07566-2-1-82	2H	373690428	AA	AA	AA	AA	AA	AA	AA	AA	AA	AA	AA	AA	AA	AA	AA	AA	AA	AA	AA	AA	AA	AA	AA	AA	AA	AA	AA	AA	AA	BB	BB	AA	AA	AA	AA	AA	BB	AA	AA	BB	AA	AA	AA	AA	BB	AA
820	SCRI_RS_147644	2H	374183750	BB	BB	BB	BB	BB	BB	BB	BB	BB	BB	BB	BB	BB	BB	BB	BB	BB	BB	BB	BB	BB	BB	BB	BB	BB	BB	BB	BB	BB	AA	AA	BB	BB	BB	BB	BB	AA	BB	BB	AA	BB	BB	BB	BB	AA	BB
821	BOPA1_2528-2111	2H	383104840	AA	AA	AA	AA	AA	AA	AA	AA	AA	AA	AA	AA	AA	AA	AA	AA	AA	AA	AA	AA	AA	AA	AA	AA	AA	AA	AA	AA	AA	BB	BB	AA	AA	AA	AA	AA	BB	AA	AA	BB	AA	AA	AA	AA	BB	AA
822	SCRI_RS_135633	2H	385140374	AA	AA	AA	AA	AA	AA	AA	AA	AA	AA	AA	AA	AA	AA	AA	AA	AA	AA	BB	BB	BB	AA	AA	AA	AA	AA	AA	AA	AA	BB	AA	AA	AA	AA	AA	AA	BB	AA	AA	BB	AA	AA	AA	AA	AA	AA
823	SCRI_RS_12448	2H	403064963	BB	BB	BB	BB	BB	BB	BB	BB	BB	BB	BB	BB	BB	BB	BB	BB	BB	BB	BB	BB	BB	BB	BB	BB	BB	BB	BB	BB	BB	AA	AA	BB	BB	BB	BB	BB	AA	BB	BB	AA	BB	BB	BB	BB	AA	BB
824	SCRI_RS_117951	2H	403078433	AA	AA	BB	BB	BB	BB	AA	AA	BB	BB	AA	BB	AA	BB	AA	AA	AA	BB	AA	AA	AA	BB	AA	AA	AA	AA	AA	AA	AA	BB	BB	BB	BB	BB	BB	BB	BB	BB	BB	BB	BB	BB	BB	BB	BB	BB
825	SCRI_RS_174318	2H	403783761	BB	BB	BB	BB	BB	BB	BB	BB	BB	BB	BB	BB	BB	BB	BB	BB	BB	BB	BB	BB	BB	BB	BB	BB	BB	BB	BB	BB	BB	AA	AA	BB	BB	BB	BB	BB	AA	BB	BB	AA	BB	BB	BB	BB	AA	BB
826	SCRI_RS_230984	2H	403885145	AA	AA	AA	AA	AA	AA	AA	AA	AA	AA	AA	AA	AA	AA	AA	AA	AA	AA	AA	AA	AA	AA	AA	AA	AA	AA	AA	AA	AA	BB	BB	AA	AA	AA	AA	AA	BB	AA	AA	BB	AA	AA	AA	AA	BB	AA
827	SCRI_RS_157207	2H	404619507	BB	BB	BB	BB	BB	BB	BB	BB	BB	BB	BB	BB	BB	BB	BB	BB	BB	BB	BB	BB	BB	BB	BB	BB	BB	BB	BB	BB	BB	AA	AA	BB	BB	BB	BB	BB	AA	BB	BB	AA	BB	BB	BB	BB	AA	BB
828	SCRI_RS_155067	2H	404620319	AA	AA	AA	AA	AA	AA	AA	AA	AA	AA	AA	AA	AA	AA	AA	AA	AA	AA	AA	AA	AA	AA	AA	AA	AA	AA	AA	AA	AA	BB	BB	AA	AA	AA	AA	AA	BB	AA	AA	BB	AA	AA	AA	AA	BB	AA
829	SCRI_RS_194640	2H	405813378	AA	AA	AA	AA	AA	AA	AA	AA	AA	AA	AA	AA	AA	AA	AA	AA	AA	AA	AA	AA	AA	AA	AA	AA	AA	AA	AA	AA	AA	BB	BB	AA	AA	AA	AA	AA	BB	AA	AA	BB	AA	AA	AA	AA	BB	AA
830	BOPA1_4049-233	2H	405862800	BB	BB	BB	BB	BB	BB	BB	BB	BB	BB	BB	BB	BB	BB	BB	BB	BB	BB	BB	BB	BB	BB	BB	BB	BB	BB	BB	BB	BB	AA	AA	BB	BB	BB	BB	BB	AA	BB	BB	AA	BB	BB	BB	BB	AA	BB
831	SCRI_RS_135468	2H	407310863	AA	AA	AA	AA	AA	AA	AA	AA	AA	AA	AA	AA	AA	AA	AA	AA	AA	AA	AA	AA	AA	AA	AA	AA	AA	AA	AA	AA	AA	BB	BB	AA	AA	AA	AA	AA	BB	AA	AA	BB	AA	AA	AA	AA	BB	AA
832	SCRI_RS_197997	2H	408024182	BB	BB	BB	BB	BB	BB	BB	BB	BB	BB	BB	BB	BB	BB	BB	BB	BB	BB	BB	BB	BB	BB	BB	BB	BB	BB	BB	BB	BB	AA	AA	BB	BB	BB	BB	BB	AA	BB	BB	AA	BB	BB	BB	BB	AA	BB
833	BOPA1_3813-1629	2H	445720209	BB	BB	BB	BB	BB	BB	AA	BB	BB	BB	BB	BB	BB	BB	BB	BB	BB	BB	AA	AA	AA	BB	AA	AB	BB	BB	AA	BB	BB	AA	AA	BB	BB	BB	BB	BB	AA	BB	BB	AA	BB	BB	BB	BB	AA	BB
834	BOPA2_12_10035	2H	463231120	AA	AA	AA	AA	AA	AA	AA	AA	AA	AA	AA	AA	AA	AA	AA	AA	AA	AA	AA	AA	AA	AA	AA	AA	AA	AA	AA	AA	AA	BB	BB	AA	AA	AA	AA	AA	BB	AA	AA	BB	AA	AA	AA	AA	BB	AA
835	BOPA1_1826-229	2H	474752381	AA	AA	AA	AA	AA	AA	BB	AA	AA	AA	AA	AA	AA	AA	AA	AA	AA	AA	BB	BB	BB	AA	BB	AB	AA	AA	BB	AA	AA	BB	BB	AA	AA	AA	AA	AA	BB	AA	AA	BB	AA	AA	AA	AA	BB	AA
836	SCRI_RS_161169	2H	483288817	AA	AA	AA	AA	AA	AA	AA	AA	AA	AA	AA	AA	AA	AA	AA	AA	AA	AA	AA	AA	AA	AA	AA	AA	AA	AA	AA	AA	AA	BB	BB	AA	AA	AA	AA	AA	BB	AA	AA	BB	AA	AA	AA	AA	BB	AA
837	BOPA1_ABC17685-1-4-365	2H	491105224	AA	AA	AA	AA	AA	AA	BB	AA	AA	AA	AA	AA	AA	AA	AA	AA	AA	AA	NN	BB	BB	AA	BB	AB	AA	AA	BB	AA	AA	BB	BB	AA	AA	AA	AA	AA	BB	AA	AA	BB	AA	AA	AA	AA	BB	AA
838	SCRI_RS_100054	2H	493918346	AA	AA	AA	AA	AA	AA	AA	AA	AA	AA	AA	AA	AA	AA	AA	AA	AA	AA	AA	AA	AA	AA	AA	AA	AA	AA	AA	AA	AA	BB	BB	AA	AA	AA	AA	AA	BB	AA	AA	BB	AA	AA	AA	AA	BB	AA
839	SCRI_RS_237688	2H	494302335	AA	AA	AA	AA	AA	AA	AA	AA	AA	AA	AA	AA	AA	AA	AA	AA	AA	AA	AA	AA	AA	AA	AA	AA	AA	AA	AA	AA	AA	BB	BB	AA	AA	AA	AA	AA	BB	AA	AA	BB	AA	AA	AA	AA	BB	AA
840	BOPA1_ABC08774-1-1-752	2H	508786535	AA	AA	AA	AA	AA	AA	AA	AA	AA	AA	AA	AA	AA	AA	AA	AA	AA	AA	AA	AA	AA	AA	AA	AA	AA	AA	AA	AA	AA	AA	AA	AA	AA	AA	AA	AA	AA	AA	AA	AA	AA	AA	AA	AA	AA	AA
841	BOPA2_12_20861	2H	510431182	AA	AA	AA	AA	AA	AA	AA	AA	AA	AA	AA	AA	AA	AA	AA	AA	AA	AA	AA	AA	AA	AA	AA	AA	AA	AA	AA	AA	AA	AA	AA	AA	AA	AA	AA	AA	AA	AA	AA	AA	AA	AA	AA	AA	AA	AA
842	SCRI_RS_116920	2H	513416187	BB	BB	BB	BB	BB	BB	BB	BB	BB	BB	BB	BB	BB	BB	BB	BB	BB	BB	BB	BB	BB	BB	BB	BB	BB	BB	BB	BB	BB	AA	AA	BB	BB	BB	BB	BB	AA	BB	BB	AA	AA	BB	BB	BB	AA	BB
843	BOPA1_3355-605	2H	513918258	AA	AA	AA	AA	AA	AA	AA	AA	AA	AA	AA	AA	AA	AA	AA	AA	AA	AA	AA	AA	AA	AA	AA	AA	AA	AA	AA	AA	AA	BB	BB	AA	AA	AA	AA	AA	BB	AA	AA	BB	BB	AA	AA	AA	BB	AA
844	SCRI_RS_134925	2H	515421502	AA	AA	AA	AA	AA	AA	AA	AA	AA	AA	AA	AA	AA	AA	AA	AA	AA	AA	AA	AA	AA	AA	AA	AA	AA	AA	AA	AA	AA	BB	BB	AA	AA	AA	AA	AA	BB	AA	AA	BB	BB	AA	AA	AA	BB	AA
845	BOPA1_5046-619	2H	515707096	BB	BB	BB	BB	BB	NN	AA	BB	BB	BB	BB	BB	BB	BB	BB	BB	BB	BB	AA	AA	AA	BB	AA	AB	BB	BB	AA	BB	BB	AA	AA	BB	BB	BB	BB	BB	AA	BB	BB	AA	AA	BB	BB	BB	AA	BB
846	SCRI_RS_138697	2H	515709620	AA	AA	AA	AA	AA	AA	AA	AA	AA	AA	AA	AA	AA	AA	AA	AA	AA	AA	AA	AA	AA	AA	AA	AA	AA	AA	AA	AA	AA	BB	BB	AA	AA	AA	AA	AA	BB	AA	AA	BB	BB	AA	AA	AA	BB	AA
847	SCRI_RS_4969	2H	516123554	BB	BB	BB	BB	BB	BB	AA	BB	BB	BB	BB	BB	BB	BB	BB	BB	BB	BB	AA	AA	AA	BB	AA	AB	BB	BB	AA	BB	BB	BB	BB	BB	BB	BB	BB	BB	BB	BB	BB	BB	BB	BB	BB	BB	BB	BB
848	BOPA1_4659-1261	2H	516165724	AA	AA	AA	AA	AA	AA	BB	AA	AA	AA	AA	AA	AA	AA	AA	AA	AA	AA	BB	BB	BB	AA	BB	AB	AA	AA	BB	AA	AA	AA	AA	AA	AA	AA	AA	AA	AA	AA	AA	AA	AA	AA	AA	AA	AA	AA
849	SCRI_RS_1502	2H	516578823	BB	BB	BB	BB	BB	BB	AA	BB	BB	BB	BB	BB	BB	BB	BB	BB	BB	BB	AA	AA	AA	BB	AA	AB	BB	BB	AA	BB	BB	BB	BB	BB	BB	BB	BB	BB	BB	BB	BB	BB	BB	BB	BB	BB	BB	BB
850	SCRI_RS_162917	2H	517229143	BB	BB	BB	BB	BB	BB	BB	BB	BB	BB	BB	BB	BB	BB	BB	BB	BB	BB	BB	BB	BB	BB	BB	BB	BB	BB	BB	BB	BB	AA	AA	BB	BB	BB	BB	BB	AA	BB	BB	AA	AA	BB	BB	BB	AA	BB
851	SCRI_RS_222769	2H	519108902	BB	BB	BB	BB	BB	BB	AA	BB	BB	BB	BB	BB	BB	BB	BB	BB	BB	BB	AA	AA	AA	BB	AA	AB	BB	BB	AA	BB	BB	BB	BB	BB	BB	BB	BB	BB	BB	BB	BB	BB	BB	BB	BB	BB	BB	BB
852	SCRI_RS_127347	2H	519110344	AA	AA	AA	AA	AA	AA	BB	AA	AA	AA	AA	AA	AA	AA	AA	AA	AA	AA	BB	BB	BB	AA	BB	AB	AA	AA	BB	AA	AA	AA	AA	AA	AA	AA	AA	AA	AA	AA	AA	AA	AA	AA	AA	AA	AA	AA
853	SCRI_RS_191136	2H	520437124	BB	BB	BB	BB	BB	BB	BB	BB	BB	BB	BB	BB	BB	BB	BB	BB	BB	BB	BB	BB	BB	BB	BB	BB	BB	BB	BB	BB	BB	AA	AA	BB	BB	BB	BB	BB	AA	BB	BB	AA	AA	BB	BB	BB	AA	BB
854	BOPA2_12_11504	2H	520773245	BB	BB	BB	BB	BB	BB	BB	BB	BB	BB	BB	BB	BB	BB	BB	BB	BB	BB	BB	BB	BB	BB	BB	BB	BB	BB	BB	BB	BB	AA	AA	BB	BB	BB	BB	BB	AA	BB	BB	AA	AA	BB	BB	BB	AA	BB
855	BOPA1_5160-268	2H	520778494	AA	AA	AA	AA	AA	AA	AA	AA	AA	AA	AA	AA	AA	AA	AA	AA	AA	AA	AA	AA	AA	AA	AA	AA	AA	AA	AA	AA	AA	BB	BB	AA	AA	AA	AA	AA	BB	AA	AA	BB	BB	AA	AA	AA	BB	AA
856	SCRI_RS_233449	2H	520779436	AA	AA	AA	AA	AA	AA	AA	AA	AA	AA	AA	AA	AA	AA	AA	AA	AA	AA	AA	AA	AA	AA	AA	AA	AA	AA	AA	AA	AA	BB	BB	AA	AA	AA	AA	AA	BB	AA	AA	BB	BB	AA	AA	AA	BB	AA
857	SCRI_RS_132839	2H	524447173	BB	BB	BB	BB	BB	BB	BB	BB	BB	BB	BB	BB	BB	BB	BB	BB	BB	BB	BB	BB	BB	BB	BB	BB	BB	BB	BB	BB	BB	AA	AA	BB	BB	BB	BB	BB	AA	BB	BB	AA	AA	BB	BB	BB	AA	BB
858	SCRI_RS_136740	2H	524817556	BB	BB	BB	BB	BB	BB	BB	BB	BB	BB	BB	BB	BB	BB	BB	BB	BB	BB	BB	BB	BB	BB	BB	BB	BB	BB	BB	BB	BB	AA	AA	BB	BB	BB	BB	BB	AA	BB	BB	AA	AA	BB	BB	BB	AA	BB
859	BOPA2_12_30265	2H	525482637	AA	AA	AA	AA	AA	AA	BB	AA	AA	AA	AA	AA	AA	AA	AA	AA	AA	AA	BB	BB	BB	AA	AA	AA	AA	AA	AA	AA	AA	AA	AA	AA	AA	AA	AA	AA	AA	AA	AA	AA	AA	AA	AA	AA	AA	AA
860	SCRI_RS_235063	2H	525738592	AA	AA	AA	AA	AA	AA	BB	AA	AA	AA	AA	AA	AA	AA	AA	AA	AA	AA	BB	BB	BB	AA	AA	AA	AA	AA	AA	AA	AA	AA	AA	AA	AA	AA	AA	AA	AA	AA	AA	AA	AA	AA	AA	AA	AA	AA
861	SCRI_RS_208320	2H	527049199	BB	BB	BB	BB	BB	BB	AA	BB	BB	BB	BB	BB	BB	BB	BB	BB	BB	BB	AA	AA	AA	BB	BB	BB	BB	BB	BB	BB	BB	BB	BB	BB	BB	BB	BB	BB	BB	BB	BB	BB	BB	BB	BB	BB	BB	BB
862	SCRI_RS_167594	2H	527529164	BB	BB	BB	BB	BB	BB	AA	BB	BB	BB	BB	BB	BB	BB	BB	BB	BB	BB	AA	AA	AA	BB	BB	BB	BB	BB	BB	BB	BB	BB	BB	BB	BB	BB	BB	BB	BB	BB	BB	BB	BB	BB	BB	BB	BB	BB
863	BOPA1_1940-567	2H	528069469	AA	AA	AA	AA	AA	AA	BB	AA	AA	AA	AA	AA	AA	AA	AA	AA	AA	AA	BB	BB	BB	AA	AA	AA	AA	AA	AA	AA	AA	BB	BB	AA	AA	AA	AA	AA	BB	AA	AA	BB	BB	AA	AA	AA	BB	AA
864	SCRI_RS_196026	2H	529545327	BB	BB	BB	BB	BB	BB	AA	BB	BB	BB	BB	BB	BB	BB	BB	BB	BB	BB	AA	AA	AA	BB	BB	BB	BB	BB	BB	BB	BB	BB	BB	BB	BB	BB	BB	BB	BB	BB	BB	BB	BB	BB	BB	BB	BB	BB
865	BOPA1_1917-848	2H	532288289	BB	BB	BB	BB	BB	BB	AA	BB	BB	BB	BB	BB	BB	BB	BB	BB	BB	BB	AA	AA	AA	BB	BB	BB	BB	BB	BB	BB	BB	BB	BB	BB	BB	BB	BB	BB	BB	BB	BB	BB	BB	BB	BB	BB	BB	BB
866	SCRI_RS_145617	2H	532327087	BB	BB	BB	BB	BB	BB	BB	BB	BB	BB	BB	BB	BB	BB	BB	BB	BB	BB	BB	BB	BB	BB	BB	BB	BB	BB	BB	BB	BB	AA	AA	BB	BB	BB	BB	BB	AA	BB	BB	AA	AA	BB	BB	BB	AA	BB
867	BOPA1_9191-263	2H	534370798	AA	AA	AA	AA	AA	AA	BB	AA	AA	AA	AA	AA	AA	AA	AA	AA	AA	AA	BB	BB	BB	AA	AA	AA	AA	AA	AA	AA	AA	AA	AA	AA	AA	AA	AA	AA	AA	AA	AA	AA	AA	AA	AA	AA	AA	AA
868	SCRI_RS_231725	2H	534372992	AA	AA	AA	AA	AA	AA	BB	AA	AA	AA	AA	AA	AA	AA	AA	AA	AA	AA	BB	BB	BB	AA	AA	AA	AA	AA	AA	AA	AA	AA	AA	AA	AA	AA	AA	AA	AA	AA	AA	AA	AA	AA	AA	AA	AA	AA
869	SCRI_RS_133246	2H	536857657	BB	BB	BB	BB	BB	BB	BB	BB	BB	BB	BB	BB	BB	BB	BB	BB	BB	BB	BB	BB	BB	BB	BB	BB	BB	BB	BB	BB	BB	AA	AA	BB	BB	BB	BB	BB	AA	BB	BB	AA	AA	BB	BB	BB	AA	BB
870	SCRI_RS_168400	2H	536892340	AA	AA	AA	AA	AA	AA	AA	AA	AA	AA	AA	AA	AA	AA	AA	AA	AA	AA	AA	AA	AA	AA	AA	AA	AA	AA	AA	AA	AA	BB	BB	AA	AA	AA	AA	AA	BB	AA	AA	BB	BB	AA	AA	AA	BB	AA
871	SCRI_RS_185710	2H	537392006	AA	AA	AA	AA	AA	AA	BB	AA	AA	AA	AA	AA	AA	AA	AA	AA	AA	AA	BB	BB	BB	AA	AA	AA	AA	AA	AA	AA	AA	AA	AA	AA	AA	AA	AA	AA	AA	AA	AA	AA	AA	AA	AA	AA	AA	AA
872	BOPA2_12_10640	2H	539003244	BB	BB	BB	BB	BB	BB	BB	BB	BB	BB	BB	BB	BB	BB	BB	BB	BB	BB	BB	BB	BB	BB	BB	BB	BB	BB	BB	BB	BB	BB	BB	BB	BB	BB	BB	BB	BB	BB	BB	BB	BB	BB	BB	BB	BB	BB
873	BOPA2_12_30275	2H	540085329	BB	BB	BB	BB	BB	BB	AA	BB	BB	BB	BB	BB	BB	BB	BB	BB	BB	BB	AA	AA	AA	BB	BB	BB	BB	BB	BB	BB	BB	BB	BB	BB	BB	BB	BB	BB	BB	BB	BB	BB	BB	BB	BB	BB	BB	BB
874	SCRI_RS_140618	2H	541017020	BB	BB	BB	BB	BB	BB	BB	BB	BB	BB	BB	BB	BB	BB	BB	BB	BB	BB	BB	BB	BB	BB	BB	BB	BB	BB	BB	BB	BB	AA	AA	BB	BB	BB	BB	BB	AA	BB	BB	AA	AA	BB	BB	BB	AA	BB
875	SCRI_RS_165669	2H	542043487	BB	BB	BB	BB	BB	BB	BB	BB	BB	BB	BB	BB	BB	BB	BB	BB	BB	BB	BB	BB	BB	BB	BB	BB	BB	BB	BB	BB	BB	AA	AA	BB	BB	BB	BB	BB	AA	BB	BB	AA	AA	BB	BB	BB	AA	BB
876	SCRI_RS_184218	2H	542044793	BB	BB	BB	BB	BB	BB	BB	BB	BB	BB	BB	BB	BB	BB	BB	BB	BB	BB	BB	BB	BB	BB	BB	BB	BB	BB	BB	BB	BB	AA	AA	BB	BB	BB	BB	BB	AA	BB	BB	AA	AA	BB	BB	BB	AA	BB
877	BOPA1_3214-945	2H	542670441	AA	AA	AA	AA	AA	AA	BB	AA	AA	AA	AA	AA	AA	AA	AA	AA	AA	AA	BB	BB	BB	AA	AA	AA	AA	AA	AA	AA	AA	BB	BB	AA	AA	AA	AA	AA	BB	AA	AA	BB	BB	AA	AA	AA	BB	AA
878	BOPA1_4717-386	2H	542984486	AA	AA	AA	AA	AA	AA	BB	AA	AA	AA	AA	AA	AA	AA	AA	AA	AA	AA	BB	BB	BB	AA	AA	AA	AA	AA	AA	AA	AA	AA	AA	AA	AA	AA	AA	AA	AA	AA	AA	AA	AA	AA	AA	AA	AA	AA
879	SCRI_RS_12492	2H	543450750	BB	BB	BB	BB	BB	BB	AA	BB	BB	BB	BB	BB	BB	BB	BB	BB	BB	BB	AA	AA	AA	BB	BB	BB	BB	BB	BB	BB	BB	BB	BB	BB	BB	BB	BB	BB	BB	BB	BB	BB	BB	BB	BB	BB	BB	BB
880	SCRI_RS_188255	2H	544456722	AA	AA	AA	AA	AA	AA	AA	AA	AA	AA	AA	AA	AA	AA	AA	AA	AA	AA	AA	AA	AA	AA	AA	AA	AA	AA	AA	AA	AA	BB	BB	AA	AA	AA	AA	AA	BB	AA	AA	BB	BB	AA	AA	AA	BB	AA
881	BOPA1_4280-295	2H	544617620	BB	BB	BB	BB	BB	BB	BB	BB	BB	BB	BB	BB	BB	BB	BB	BB	BB	BB	BB	BB	BB	BB	BB	BB	BB	BB	BB	BB	BB	AA	AA	BB	BB	BB	BB	BB	AA	BB	BB	AA	AA	BB	BB	BB	AA	BB
882	BOPA2_12_31256	2H	545218326	AA	AA	AA	AA	AA	AA	AA	AA	AA	AA	AA	AA	AA	AA	AA	AA	AA	AA	AA	AA	AA	AA	AA	AA	AA	AA	AA	AA	AA	BB	BB	AA	AA	AA	AA	AA	BB	AA	AA	BB	BB	AA	AA	AA	BB	AA
883	BOPA1_2517-487	2H	545240742	BB	BB	BB	BB	BB	BB	BB	BB	BB	BB	BB	BB	BB	BB	BB	BB	BB	BB	BB	BB	BB	BB	BB	BB	BB	BB	BB	BB	BB	AA	AA	BB	BB	BB	BB	BB	AA	BB	BB	AA	AA	BB	BB	BB	AA	BB
884	BOPA1_7489-442	2H	545242939	AA	AA	AA	AA	AA	AA	BB	AA	AA	AA	AA	AA	AA	AA	AA	AA	AA	AA	BB	BB	BB	AA	AA	AA	AA	AA	AA	AA	AA	AA	AA	AA	AA	AA	AA	AA	AA	AA	AA	AA	AA	AA	AA	AA	AA	AA
885	SCRI_RS_141789	2H	551217126	BB	BB	BB	BB	BB	BB	BB	BB	BB	BB	BB	BB	BB	BB	BB	BB	BB	BB	BB	BB	BB	BB	BB	BB	BB	BB	BB	BB	BB	AA	AA	BB	BB	BB	BB	BB	AA	BB	BB	AA	AA	BB	BB	BB	AA	BB
886	BOPA2_12_30108	2H	556024145	BB	BB	BB	BB	BB	BB	BB	BB	BB	BB	BB	BB	BB	BB	BB	BB	BB	BB	BB	BB	BB	BB	BB	BB	BB	BB	BB	BB	BB	AA	AA	BB	BB	BB	BB	BB	AA	BB	BB	AA	AA	BB	BB	BB	AA	BB
887	SCRI_RS_153880	2H	557750069	BB	BB	BB	BB	BB	BB	BB	BB	BB	BB	BB	BB	BB	BB	BB	BB	BB	BB	NN	BB	BB	BB	BB	BB	BB	BB	BB	BB	BB	AA	AA	BB	BB	BB	BB	BB	AA	BB	BB	AA	AA	BB	BB	BB	AA	BB
888	SCRI_RS_154657	2H	561797267	AA	AA	AA	AA	AA	AA	AA	AA	AA	AA	AA	AA	AA	AA	AA	AA	AA	AA	AA	AA	AA	AA	AA	AA	AA	AA	AA	AA	AA	BB	BB	AA	AA	AA	AA	AA	BB	AA	AA	BB	BB	AA	AA	AA	BB	AA
889	SCRI_RS_172109	2H	564789764	BB	BB	BB	BB	BB	BB	BB	BB	BB	BB	BB	BB	BB	BB	BB	BB	BB	BB	BB	BB	BB	BB	BB	BB	BB	BB	BB	BB	BB	AA	AA	BB	BB	BB	BB	BB	AA	BB	BB	AA	AA	BB	BB	BB	AA	BB
890	BOPA2_12_30724	2H	567016838	BB	BB	BB	BB	BB	BB	BB	BB	BB	BB	BB	BB	BB	BB	BB	BB	BB	BB	BB	BB	BB	BB	BB	BB	BB	BB	BB	BB	BB	AA	AA	BB	BB	BB	BB	BB	AA	BB	BB	AA	AA	BB	BB	BB	AA	BB
891	SCRI_RS_213826	2H	567249837	BB	BB	BB	BB	BB	BB	BB	BB	BB	BB	BB	BB	BB	BB	BB	BB	BB	BB	BB	BB	BB	BB	BB	BB	BB	BB	BB	BB	BB	AA	AA	BB	BB	BB	BB	BB	AA	BB	BB	AA	AA	BB	BB	BB	AA	BB
892	SCRI_RS_137710	2H	567402817	AA	AA	AA	AA	AA	AA	AA	AA	AA	AA	AA	AA	AA	AA	AA	AA	AA	AA	AA	AA	AA	AA	AA	AA	AA	AA	AA	AA	AA	BB	BB	AA	AA	AA	AA	AA	BB	AA	AA	BB	BB	AA	AA	AA	BB	AA
893	BOPA2_12_11278	2H	567404068	BB	BB	BB	BB	BB	BB	BB	BB	BB	BB	BB	BB	BB	BB	BB	BB	BB	BB	BB	BB	BB	BB	BB	BB	BB	BB	BB	BB	BB	AA	AA	BB	BB	BB	BB	BB	AA	BB	BB	AA	AA	BB	BB	BB	AA	BB
894	SCRI_RS_171203	2H	567762103	BB	BB	BB	BB	BB	BB	BB	BB	BB	BB	BB	BB	BB	BB	BB	BB	BB	BB	BB	BB	BB	BB	BB	BB	BB	BB	BB	BB	BB	AA	AA	BB	BB	BB	BB	BB	AA	BB	BB	AA	AA	BB	BB	BB	AA	BB
895	SCRI_RS_200879	2H	568792852	AA	AA	AA	AA	AA	AA	AA	AA	AA	AA	AA	AA	AA	AA	AA	AA	AA	AA	AA	AA	AA	AA	AA	AA	AA	AA	AA	AA	AA	BB	BB	AA	AA	AA	AA	AA	BB	AA	AA	BB	BB	AA	AA	AA	BB	AA
896	SCRI_RS_216129	2H	569506635	AA	AA	AA	AA	AA	AA	AA	AA	AA	AA	AA	AA	AA	AA	AA	AA	AA	AA	AA	AA	AA	AA	AA	AA	AA	AA	AA	AA	AA	BB	BB	AA	AA	AA	AA	AA	BB	AA	AA	BB	BB	AA	AA	AA	BB	AA
897	SCRI_RS_165574	2H	569894887	AA	AA	AA	AA	AA	AA	BB	AA	AA	AA	AA	AA	AA	AA	AA	AA	AA	AA	BB	BB	BB	AA	AA	AA	AA	AA	AA	AA	AA	AA	AA	BB	BB	BB	BB	BB	AA	BB	BB	AA	AA	BB	BB	BB	AA	BB
898	SCRI_RS_107754	2H	579101558	AA	AA	AA	AA	AA	AA	AA	AA	AA	AA	AA	AA	AA	AA	AA	AA	AA	AA	AA	AA	AA	AA	AA	AA	AA	AA	AA	AA	AA	BB	BB	AA	AA	AA	AA	AA	BB	AA	AA	BB	BB	AA	AA	AA	BB	AA
899	BOPA1_6911-866	2H	579380380	BB	BB	AA	AA	AA	AA	BB	BB	AA	AA	BB	AA	BB	AA	BB	BB	BB	AA	BB	BB	BB	AA	AA	AB	BB	BB	AA	BB	BB	AA	AA	BB	BB	BB	BB	BB	AA	BB	BB	AA	AA	BB	BB	BB	AA	BB
900	SCRI_RS_143213	2H	579637954	AA	AA	AA	AA	AA	AA	AA	AA	AA	AA	AA	AA	AA	AA	AA	AA	AA	AA	AA	AA	AA	AA	AA	AA	AA	AA	AA	AA	AA	BB	BB	AA	AA	AA	AA	AA	BB	AA	AA	BB	BB	AA	AA	AA	BB	AA
901	SCRI_RS_4802	2H	581246836	AA	AA	BB	BB	BB	BB	AA	AA	BB	BB	AA	BB	AA	BB	AA	AA	AA	BB	AA	AA	AA	BB	BB	AB	AA	AA	BB	AA	AA	BB	BB	AA	AA	AA	AA	AA	BB	AA	AA	BB	BB	AA	AA	AA	BB	AA
902	BOPA1_6510-1430	2H	581251463	AA	AA	BB	BB	BB	BB	AA	AA	BB	BB	AA	BB	AA	BB	AA	AA	AA	BB	AA	AA	AA	BB	BB	AB	AA	AA	BB	AA	AA	BB	BB	AA	AA	AA	AA	AA	BB	AA	AA	BB	BB	AA	AA	AA	BB	AA
903	SCRI_RS_34413	2H	584990736	AA	AA	AA	AA	AA	AA	BB	AA	AA	AA	AA	AA	AA	AA	AA	AA	AA	AA	BB	BB	BB	AA	AA	AA	AA	AA	AA	AA	AA	BB	BB	BB	BB	BB	BB	BB	BB	BB	BB	BB	BB	BB	BB	BB	AA	AA
904	BOPA1_4136-869	2H	587894696	AA	AA	AA	AA	AA	AA	AA	AA	AA	AA	AA	AA	AA	AA	AA	AA	AA	AA	AA	AA	AA	AA	AA	AA	AA	AA	AA	AA	AA	AA	AA	AA	AA	AA	AA	AA	AA	AA	AA	AA	AA	AA	AA	AA	BB	BB
905	SCRI_RS_202786	2H	590804054	BB	BB	BB	BB	BB	BB	AA	BB	BB	BB	BB	BB	BB	BB	BB	BB	BB	BB	AA	AA	AA	BB	BB	BB	BB	BB	BB	BB	BB	BB	AA	AA	AA	AA	AA	AA	BB	AA	AA	BB	BB	AA	AA	AA	BB	BB
906	BOPA1_6804-1197	2H	590822168	AA	AA	AA	AA	AA	AA	BB	AA	AA	AA	AA	AA	AA	AA	AA	AA	AA	AA	BB	BB	BB	AA	AA	AA	AA	AA	AA	AA	AA	AA	BB	BB	BB	BB	BB	BB	AA	BB	BB	AA	AA	BB	BB	BB	AA	AA
907	SCRI_RS_162413	2H	592334612	AA	AA	AA	AA	AA	AA	BB	AA	AA	AA	AA	AA	AA	AA	AA	AA	AA	AA	BB	BB	BB	AA	AA	AA	AA	AA	AA	AA	AA	AA	BB	BB	BB	BB	BB	BB	AA	BB	BB	AA	AA	BB	BB	BB	AA	AA
908	SCRI_RS_153531	2H	603731744	BB	BB	BB	BB	BB	BB	AA	BB	BB	BB	BB	BB	BB	BB	BB	BB	BB	BB	AA	AA	AA	BB	BB	BB	BB	BB	BB	BB	BB	BB	BB	BB	BB	BB	BB	BB	BB	BB	BB	BB	BB	BB	BB	BB	BB	BB
909	SCRI_RS_156063	2H	605857144	BB	BB	BB	BB	BB	BB	AA	BB	BB	BB	BB	BB	BB	BB	BB	BB	BB	AA	AA	AA	AA	BB	BB	BB	AA	BB	BB	BB	BB	AA	BB	BB	BB	BB	BB	BB	AA	BB	BB	AA	AA	BB	BB	BB	AA	AA
910	BOPA1_4434-804	2H	606128866	AA	AA	AA	AA	AA	AA	BB	AA	AA	AA	AA	AA	AA	AA	AA	AA	AA	BB	BB	BB	BB	AA	AA	AA	BB	AA	AA	AA	AA	BB	AA	AA	AA	AA	AA	AA	BB	AA	AA	BB	BB	AA	AA	AA	BB	BB
911	SCRI_RS_145381	2H	607177355	BB	BB	AA	AA	AA	AA	AA	BB	AA	AA	BB	AA	AA	AA	BB	BB	BB	AA	AA	AA	AA	AA	AA	AB	AA	BB	AA	BB	BB	AA	AA	AA	AA	AA	AA	AA	AA	AA	AA	AA	AA	AA	AA	AA	BB	BB
912	SCRI_RS_146785	2H	607178776	AA	AA	BB	BB	BB	BB	BB	AA	BB	BB	AA	BB	BB	BB	AA	AA	AA	BB	BB	BB	BB	BB	BB	AB	BB	AA	BB	AA	AA	BB	BB	BB	BB	BB	BB	BB	BB	BB	BB	BB	BB	BB	BB	BB	AA	AA
913	SCRI_RS_173525	2H	607338725	BB	BB	AA	AA	AA	AA	AA	BB	AA	AA	BB	AA	AA	AA	BB	BB	BB	AA	AA	AA	AA	AA	AA	AB	AA	BB	AA	BB	BB	AA	AA	AA	AA	AA	AA	AA	AA	AA	AA	AA	AA	AA	AA	AA	BB	BB
914	SCRI_RS_100476	2H	608070624	BB	BB	AA	AA	AA	AA	AA	BB	AA	AA	BB	AA	AA	AA	BB	BB	BB	AA	AA	AA	AA	AA	AA	AB	AA	BB	AA	BB	BB	AA	AA	AA	AA	AA	AA	AA	AA	AA	AA	AA	AA	AA	AA	AA	BB	BB
915	SCRI_RS_147810	2H	608074130	AA	AA	BB	BB	BB	BB	BB	AA	BB	BB	AA	BB	BB	BB	AA	AA	AA	BB	BB	BB	BB	BB	BB	AB	BB	AA	BB	AA	AA	BB	BB	BB	BB	BB	BB	BB	BB	BB	BB	BB	BB	BB	BB	BB	BB	BB
916	BOPA1_2284-1738	2H	608625408	BB	BB	AA	AA	AA	AA	AA	BB	AA	AA	BB	AA	AA	AA	BB	BB	BB	AA	AA	AA	AA	AA	AA	AB	AA	BB	AA	BB	BB	AA	AA	AA	AA	AA	AA	AA	AA	AA	AA	AA	AA	AA	AA	AA	BB	BB
917	SCRI_RS_167713	2H	609145474	BB	BB	AA	AA	AA	AA	AA	BB	AA	AA	BB	AA	AA	AA	BB	BB	BB	AA	AA	AA	AA	AA	AA	AB	AA	BB	AA	BB	BB	AA	AA	AA	AA	AA	AA	AA	AA	AA	AA	AA	AA	AA	AA	AA	BB	BB
918	SCRI_RS_189408	2H	609148242	AA	AA	BB	BB	BB	BB	BB	AA	BB	BB	AA	BB	BB	BB	AA	AA	AA	BB	BB	BB	BB	BB	BB	AB	BB	AA	BB	AA	AA	BB	BB	BB	BB	BB	BB	BB	BB	BB	BB	BB	BB	BB	BB	BB	BB	BB
919	SCRI_RS_180983	2H	610191120	AA	AA	BB	BB	BB	BB	BB	AA	BB	BB	AA	BB	BB	BB	AA	AA	AA	BB	BB	BB	BB	BB	BB	AB	BB	AA	BB	AA	AA	BB	BB	BB	BB	BB	BB	BB	BB	BB	BB	BB	BB	BB	BB	BB	BB	BB
920	SCRI_RS_155808	2H	610410453	BB	BB	AA	AA	AA	AA	AA	BB	AA	AA	BB	AA	AA	AA	BB	BB	BB	AA	AA	AA	AA	AA	AA	AB	AA	BB	AA	BB	BB	AA	AA	AA	AA	AA	AA	AA	AA	AA	AA	AA	AA	AA	AA	AA	AA	AA
921	BOPA1_7729-565	2H	610741736	BB	BB	BB	BB	BB	BB	AA	BB	BB	BB	BB	BB	BB	BB	BB	BB	BB	AA	AA	AA	AA	BB	BB	BB	AA	BB	BB	BB	BB	AA	BB	BB	BB	BB	BB	BB	AA	BB	BB	AA	AA	BB	BB	BB	BB	BB
922	BOPA1_5339-487	2H	610747937	BB	BB	BB	BB	BB	BB	AA	BB	BB	BB	BB	BB	BB	BB	BB	BB	BB	AA	AA	AA	AA	BB	BB	BB	AA	BB	BB	BB	BB	AA	BB	BB	BB	BB	BB	BB	AA	BB	BB	AA	AA	BB	BB	BB	BB	BB
923	SCRI_RS_155470	2H	610754190	BB	BB	AA	AA	AA	AA	AA	BB	AA	AA	BB	AA	AA	AA	BB	BB	BB	AA	AA	AA	AA	AA	AA	AB	AA	BB	AA	BB	BB	AA	AA	AA	AA	AA	AA	AA	AA	AA	AA	AA	AA	AA	AA	AA	AA	AA
924	SCRI_RS_201814	2H	611113395	BB	BB	AA	AA	AA	AA	AA	BB	AA	AA	BB	AA	AA	AA	BB	BB	BB	AA	AA	AA	AA	AA	AA	NN	AA	BB	AA	BB	BB	AA	AA	AA	AA	AA	AA	AA	AA	AA	AA	AA	AA	AA	AA	AA	AA	AA
925	SCRI_RS_236716	2H	611253009	BB	BB	BB	BB	BB	BB	AA	BB	BB	BB	BB	BB	BB	BB	BB	BB	BB	AA	AA	AA	AA	BB	BB	BB	AA	BB	BB	BB	BB	AA	BB	BB	BB	BB	BB	BB	AA	BB	BB	AA	AA	BB	BB	BB	BB	BB
926	SCRI_RS_144583	2H	611276977	BB	BB	BB	BB	BB	BB	AA	BB	BB	BB	BB	BB	BB	BB	BB	BB	BB	AA	NN	AA	AA	BB	BB	BB	AA	BB	BB	BB	BB	AA	BB	BB	BB	BB	BB	BB	AA	BB	BB	AA	AA	BB	BB	BB	BB	BB
927	SCRI_RS_209969	2H	612011541	BB	BB	BB	BB	BB	BB	AA	BB	BB	BB	BB	BB	BB	BB	BB	BB	BB	AA	AA	AA	AA	BB	BB	BB	AA	BB	BB	BB	BB	AA	BB	BB	BB	BB	BB	BB	AA	BB	BB	AA	AA	BB	BB	BB	BB	BB
928	SCRI_RS_163975	2H	613635962	BB	BB	AA	AA	AA	AA	BB	BB	AA	AA	BB	AA	AA	AA	BB	BB	BB	BB	BB	BB	BB	AA	AA	AB	BB	AA	AA	BB	BB	AA	AA	AA	AA	AA	AA	AA	AA	AA	AA	AA	AA	AA	AA	AA	AA	AA
929	SCRI_RS_59851	2H	613854115	AA	AA	BB	BB	BB	BB	AA	AA	BB	BB	AA	BB	BB	BB	AA	AA	AA	AA	AA	AA	AA	BB	BB	AB	AA	BB	BB	AA	AA	BB	BB	BB	BB	BB	BB	BB	BB	BB	BB	BB	BB	BB	BB	BB	BB	BB
930	BOPA1_7660-476	2H	615045226	AA	AA	BB	BB	BB	BB	AA	AA	BB	BB	AA	BB	BB	BB	AA	AA	AA	BB	AA	AA	AA	BB	BB	AB	AA	BB	BB	AA	AA	BB	BB	BB	BB	BB	BB	BB	BB	BB	BB	BB	BB	BB	BB	BB	BB	BB
931	BOPA2_12_31020	2H	616918947	BB	BB	BB	BB	BB	BB	BB	BB	BB	BB	BB	BB	BB	BB	BB	BB	BB	BB	BB	BB	BB	BB	BB	BB	BB	BB	BB	BB	BB	AA	BB	BB	BB	AA	BB	BB	AA	BB	BB	AA	AA	BB	BB	BB	BB	BB
932	BOPA2_12_31021	2H	617147016	BB	BB	AA	AA	AA	AA	BB	BB	AA	AA	BB	AA	AA	AA	BB	BB	BB	AA	BB	BB	BB	AA	AA	AB	AA	AA	AA	BB	BB	BB	AA	AA	AA	BB	AA	AA	BB	AA	AA	BB	BB	AA	AA	AA	NN	NN
933	BOPA2_12_10719	2H	618672370	AA	AA	AA	AA	AA	AA	AA	AA	AA	AA	AA	AA	AA	AA	AA	AA	AA	AA	BB	BB	BB	AA	AA	AA	AA	AA	AA	AA	AA	AA	AA	AA	AA	AA	AA	AA	AA	AA	AA	AA	AA	AA	AA	AA	AA	AA
934	SCRI_RS_110043	2H	619884463	BB	BB	AA	AA	AA	AA	BB	BB	AA	AA	BB	AA	AA	AA	BB	BB	BB	AA	BB	BB	BB	AA	AA	AB	AA	AA	AA	BB	BB	BB	AA	AA	AA	BB	AA	AA	BB	AA	AA	BB	BB	AA	AA	AA	AA	AA
935	BOPA1_7187-382	2H	619885222	BB	BB	AA	AA	AA	AA	BB	BB	AA	AA	BB	AA	AA	AA	BB	BB	BB	AA	BB	BB	BB	AA	AA	AB	AA	AA	AA	BB	BB	BB	AA	AA	AA	BB	AA	AA	BB	AA	AA	BB	BB	AA	AA	AA	AA	AA
936	BOPA2_12_31383	2H	620408210	AA	AA	BB	BB	BB	BB	AA	AA	BB	BB	AA	BB	BB	BB	AA	AA	AA	BB	AA	AA	AA	BB	BB	AB	BB	BB	BB	AA	AA	AA	BB	BB	BB	AA	BB	BB	BB	BB	BB	AA	AA	BB	BB	BB	BB	BB
937	SCRI_RS_173752	2H	620412334	BB	BB	AA	AA	AA	AA	BB	BB	AA	AA	BB	AA	AA	AA	BB	BB	BB	AA	BB	BB	BB	AA	AA	AB	BB	AA	AA	BB	BB	BB	AA	AA	AA	BB	AA	AA	AA	AA	AA	BB	BB	AA	AA	AA	BB	BB
938	BOPA1_4037-916	2H	620951762	BB	BB	BB	BB	BB	BB	BB	BB	BB	BB	BB	AA	AA	AA	BB	BB	BB	AA	BB	BB	BB	AA	AA	AB	BB	AA	AA	BB	BB	AA	AA	AA	AA	AA	AA	AA	AA	AA	AA	AA	AA	AA	AA	AA	AA	AA
939	SCRI_RS_16024	2H	621072844	BB	BB	AA	AA	AA	AA	BB	BB	AA	AA	BB	AA	AA	AA	BB	BB	BB	BB	BB	BB	BB	AA	BB	BB	BB	BB	BB	BB	BB	AA	BB	BB	BB	AA	BB	BB	BB	BB	BB	AA	AA	BB	BB	BB	BB	BB
940	BOPA1_334-1164	2H	621115373	AA	AA	AA	AA	AA	AA	AA	AA	AA	AA	AA	AA	AA	AA	AA	AA	AA	BB	AA	AA	AA	AA	AA	AA	AA	AA	AA	AA	AA	BB	AA	AA	AA	BB	AA	AA	AA	AA	AA	BB	BB	AA	AA	AA	AA	AA
941	SCRI_RS_16995	2H	621211439	AA	AA	BB	BB	BB	BB	AA	AA	BB	BB	AA	BB	BB	BB	AA	AA	AA	AA	AA	AA	AA	BB	AA	AA	AA	AA	AA	AA	AA	BB	AA	AA	AA	BB	AA	AA	AA	AA	AA	BB	BB	AA	AA	AA	AA	AA
942	BOPA1_5499-1430	2H	622777603	AA	AA	AA	AA	AA	AA	AA	AA	AA	AA	AA	AA	AA	AA	AA	AA	AA	AA	AA	AA	AA	AA	AA	AA	AA	AA	AA	AA	AA	BB	AA	AA	AA	BB	AA	AA	AA	AA	AA	BB	BB	AA	AA	AA	BB	BB
943	BOPA2_12_10650	2H	622887903	AA	AA	AA	AA	AA	AA	AA	AA	AA	AA	AA	AA	AA	AA	AA	AA	AA	AA	AA	AA	AA	AA	AA	AA	AA	AA	AA	AA	AA	BB	AA	AA	AA	BB	AA	AA	AA	AA	AA	BB	BB	AA	AA	AA	AA	AA
944	SCRI_RS_207224	2H	623318110	AA	AA	BB	BB	BB	BB	AA	AA	BB	BB	AA	BB	BB	BB	AA	AA	AA	AA	AA	AA	AA	BB	BB	AB	AA	BB	BB	AA	AA	BB	BB	BB	BB	BB	BB	BB	BB	BB	BB	BB	BB	BB	BB	BB	BB	BB
945	BOPA1_ABC22343-1-1-120	2H	624194869	BB	BB	AA	AA	AA	AA	BB	BB	AA	AA	BB	BB	BB	BB	BB	BB	BB	BB	BB	BB	BB	BB	AA	AB	BB	AA	AA	BB	BB	BB	AA	AA	AA	BB	AA	AA	AA	AA	AA	BB	BB	AA	AA	AA	BB	BB
946	SCRI_RS_73	2H	624266462	AA	AA	BB	BB	BB	BB	AA	AA	BB	BB	AA	AA	AA	AA	AA	AA	AA	BB	AA	AA	AA	AA	BB	AB	AA	BB	BB	AA	AA	BB	BB	BB	BB	BB	BB	BB	BB	BB	BB	BB	BB	BB	BB	BB	AA	AA
947	BOPA1_6280-1098	2H	624272301	BB	BB	AA	AA	AA	AA	BB	BB	AA	AA	BB	BB	BB	BB	BB	BB	BB	AA	BB	BB	BB	BB	AA	AB	BB	AA	AA	BB	BB	AA	AA	AA	AA	AA	AA	AA	AA	AA	AA	AA	AA	AA	AA	AA	AA	AA
948	SCRI_RS_206677	2H	624657481	BB	BB	AA	AA	AA	AA	BB	BB	AA	AA	BB	BB	BB	BB	BB	BB	BB	AA	BB	BB	BB	BB	AA	NN	BB	AA	AA	BB	BB	AA	AA	AA	AA	AA	AA	AA	AA	AA	AA	AA	AA	AA	AA	AA	AA	AA
949	SCRI_RS_156871	2H	624659037	AA	AA	BB	BB	BB	BB	AA	AA	BB	BB	AA	AA	AA	AA	AA	AA	AA	BB	AA	AA	AA	AA	BB	AB	AA	BB	BB	AA	AA	BB	BB	BB	BB	BB	BB	BB	BB	BB	BB	BB	BB	BB	BB	BB	AA	AA
950	SCRI_RS_221992	2H	625293779	BB	BB	AA	AA	AA	AA	BB	BB	AA	AA	BB	BB	BB	BB	BB	BB	BB	AA	BB	BB	BB	BB	AA	NN	BB	AA	AA	BB	BB	AA	AA	AA	AA	AA	AA	AA	AA	AA	AA	AA	AA	AA	AA	AA	AA	AA
951	SCRI_RS_9469	2H	625385194	BB	BB	AA	AA	AA	AA	BB	BB	AA	AA	BB	BB	BB	BB	BB	BB	BB	AA	BB	BB	BB	BB	AA	AB	BB	AA	AA	BB	BB	AA	AA	AA	AA	AA	AA	AA	AA	AA	AA	AA	AA	AA	AA	AA	AA	AA
952	BOPA1_2809-271	2H	625765678	AA	AA	BB	BB	BB	BB	AA	AA	BB	BB	BB	AA	AA	AA	AA	AA	AA	AA	AA	AA	AA	AA	BB	AB	AA	BB	BB	AA	AA	AA	AA	AA	AA	AA	AA	AA	AA	AA	AA	AA	AA	AA	AA	AA	AA	AA
953	BOPA1_6852-506	2H	626124459	AA	AA	AA	AA	AA	AA	AA	AA	AA	AA	AA	AA	AA	AA	AA	AA	AA	AA	AA	AA	AA	AA	AA	AA	AA	AA	AA	AA	AA	BB	AA	AA	AA	BB	AA	AA	AA	AA	AA	BB	BB	AA	AA	AA	BB	BB
954	BOPA2_12_30674	2H	626233860	BB	BB	BB	BB	BB	BB	BB	BB	BB	BB	BB	BB	BB	BB	BB	BB	BB	BB	BB	BB	BB	BB	BB	BB	BB	BB	BB	BB	BB	AA	BB	BB	BB	AA	BB	BB	BB	BB	BB	AA	AA	BB	BB	BB	AA	AA
955	BOPA2_12_31394	2H	627474976	BB	BB	BB	BB	BB	BB	BB	BB	BB	BB	BB	BB	BB	BB	BB	BB	BB	BB	BB	BB	BB	BB	BB	BB	BB	BB	BB	BB	BB	AA	BB	BB	BB	AA	BB	BB	BB	BB	BB	AA	AA	BB	BB	BB	AA	AA
956	BOPA1_5573-1170	2H	627657786	BB	BB	BB	BB	BB	BB	BB	BB	BB	BB	BB	BB	BB	BB	BB	BB	BB	BB	BB	BB	BB	BB	BB	BB	BB	BB	BB	BB	BB	AA	BB	BB	BB	AA	BB	BB	BB	BB	BB	AA	AA	BB	BB	BB	AA	AA
957	SCRI_RS_150	2H	629373330	AA	AA	AA	AA	AA	AA	AA	AA	AA	AA	AA	AA	AA	AA	AA	AA	AA	AA	AA	AA	AA	AA	AA	AA	AA	AA	AA	AA	AA	BB	AA	AA	AA	BB	AA	AA	AA	AA	AA	BB	BB	AA	AA	AA	AA	AA
958	BOPA1_4377-571	2H	631621499	BB	BB	BB	BB	BB	BB	BB	BB	BB	BB	BB	BB	BB	BB	BB	BB	BB	BB	BB	BB	BB	BB	BB	BB	BB	BB	BB	BB	BB	AA	AA	BB	BB	AA	BB	BB	BB	BB	BB	AA	AA	BB	BB	BB	BB	BB
959	BOPA2_12_20985	2H	632316011	BB	BB	BB	BB	BB	BB	BB	BB	BB	BB	BB	BB	BB	BB	BB	BB	BB	BB	NN	BB	BB	BB	BB	BB	BB	BB	BB	BB	BB	BB	BB	BB	BB	BB	BB	BB	BB	BB	BB	BB	BB	BB	BB	BB	BB	BB
960	SCRI_RS_159024	2H	632848792	BB	BB	BB	BB	BB	BB	AA	BB	BB	BB	BB	BB	BB	BB	BB	BB	BB	BB	BB	BB	BB	BB	BB	BB	BB	BB	BB	BB	BB	BB	BB	BB	BB	BB	BB	BB	BB	BB	BB	BB	BB	BB	BB	BB	BB	BB
961	BOPA2_12_11449	2H	633663480	AA	AA	AA	AA	AA	AA	AA	AA	AA	AA	AA	AA	AA	AA	AA	AA	AA	AA	AA	AA	AA	AA	AA	AA	AA	AA	AA	AA	AA	AA	AA	AA	AA	AA	AA	AA	AA	AA	AA	AA	AA	AA	AA	AA	AA	AA
962	SCRI_RS_182079	2H	634704581	BB	BB	BB	BB	BB	BB	BB	BB	BB	BB	BB	BB	BB	BB	BB	BB	BB	BB	BB	BB	BB	BB	BB	BB	BB	BB	NN	BB	BB	AA	AA	BB	BB	AA	BB	BB	BB	BB	BB	AA	AA	BB	BB	BB	BB	BB
963	BOPA2_12_30696	2H	635294509	AA	AA	AA	AA	AA	AA	AA	AA	AA	AA	AA	AA	AA	AA	AA	AA	AA	BB	BB	BB	BB	AA	AA	AA	AA	AA	AA	AA	AA	AA	AA	BB	BB	AA	BB	BB	BB	BB	BB	AA	AA	BB	BB	BB	BB	BB
964	BOPA2_12_31398	2H	636292482	BB	BB	BB	BB	BB	BB	BB	BB	BB	BB	BB	BB	BB	BB	BB	BB	BB	AA	AA	AA	AA	BB	BB	BB	BB	BB	BB	BB	BB	AA	AA	AA	AA	AA	AA	AA	AA	AA	AA	AA	AA	AA	AA	AA	AA	AA
965	BOPA1_1946-698	2H	636433774	AA	AA	AA	AA	AA	AA	AA	AA	AA	AA	AA	AA	AA	AA	AA	AA	AA	BB	BB	BB	BB	AA	AA	AA	AA	AA	AA	AA	AA	AA	AA	BB	BB	AA	BB	BB	BB	BB	BB	AA	AA	BB	BB	BB	BB	BB
966	BOPA1_6023-567	2H	636549210	AA	AA	AA	AA	AA	AA	AA	AA	AA	AA	AA	AA	AA	AA	AA	AA	AA	BB	BB	BB	BB	AA	AA	AA	AA	AA	AA	AA	AA	AA	AA	BB	BB	AA	BB	BB	BB	BB	BB	AA	AA	BB	BB	BB	BB	BB
967	SCRI_RS_207237	2H	636972500	AA	AA	AA	AA	AA	AA	AA	AA	AA	AA	AA	AA	AA	AA	AA	AA	AA	BB	BB	BB	BB	AA	AA	AA	AA	AA	AA	AA	AA	BB	BB	BB	BB	BB	BB	BB	BB	BB	BB	BB	BB	BB	BB	BB	BB	BB
968	SCRI_RS_172667	2H	637003220	BB	BB	BB	BB	BB	BB	BB	BB	BB	BB	BB	BB	BB	BB	BB	BB	BB	AA	AA	AA	AA	BB	BB	BB	BB	BB	BB	BB	BB	AA	AA	AA	AA	AA	AA	AA	AA	AA	AA	AA	AA	AA	AA	AA	AA	AA
969	SCRI_RS_219568	2H	637284878	BB	BB	BB	BB	BB	BB	BB	BB	BB	BB	BB	BB	BB	BB	BB	BB	BB	AA	AA	AA	AA	BB	BB	BB	BB	BB	BB	BB	BB	BB	BB	AA	AA	BB	AA	AA	AA	AA	AA	BB	BB	AA	AA	AA	AA	AA
970	SCRI_RS_7517	2H	638368224	BB	BB	BB	BB	AA	AA	BB	BB	AA	AA	AA	BB	BB	BB	BB	BB	BB	AA	AA	AA	AA	BB	BB	BB	BB	BB	BB	BB	BB	AA	AA	AA	AA	AA	AA	AA	AA	AA	AA	AA	AA	AA	AA	AA	AA	AA
971	BOPA2_12_20489	2H	639062553	AA	AA	AA	AA	AA	AA	AA	AA	AA	AA	AA	AA	AA	AA	AA	AA	AA	AA	AA	AA	AA	AA	AA	AA	AA	AA	AA	AA	AA	BB	BB	AA	AA	BB	AA	AA	AA	AA	AA	BB	BB	AA	AA	AA	AA	AA
972	BOPA2_12_31445	2H	639288725	AA	AA	AA	AA	AA	AA	AA	AA	AA	AA	AA	AA	AA	AA	AA	AA	AA	BB	AA	AA	AA	AA	AA	AA	AA	AA	AA	AA	AA	BB	BB	AA	AA	BB	AA	AA	AA	AA	AA	BB	BB	AA	AA	AA	BB	BB
973	SCRI_RS_17898	2H	640849650	AA	AA	AA	AA	AA	AA	AA	AA	AA	AA	AA	AA	AA	AA	AA	AA	AA	BB	AA	AA	AA	AA	AA	AA	AA	AA	AA	AA	AA	BB	BB	BB	BB	BB	BB	BB	BB	BB	BB	BB	BB	BB	BB	BB	BB	BB
974	BOPA2_12_31293	2H	641328117	BB	BB	BB	BB	BB	BB	BB	BB	BB	BB	BB	BB	BB	BB	BB	BB	BB	AA	NN	BB	BB	BB	BB	BB	BB	BB	BB	BB	BB	AA	AA	AA	AA	AA	AA	AA	AA	AA	AA	AA	AA	AA	AA	AA	AA	AA
975	SCRI_RS_235874	2H	642181195	AA	AA	AA	AA	AA	AA	AA	AA	AA	AA	AA	AA	AA	AA	AA	AA	AA	BB	AA	AA	AA	AA	AA	AA	AA	AA	AA	AA	AA	BB	BB	BB	BB	BB	BB	BB	BB	BB	BB	BB	BB	BB	BB	BB	BB	BB
976	SCRI_RS_133539	2H	643255426	AA	AA	AA	AA	BB	BB	AA	AA	BB	BB	BB	AA	AA	AA	AA	AA	AA	BB	AA	AA	AA	AA	AA	AA	AA	AA	AA	AA	AA	BB	BB	AA	AA	BB	AA	AA	AA	AA	AA	BB	BB	AA	AA	AA	BB	BB
977	SCRI_RS_2273	2H	643956120	BB	BB	BB	BB	AA	AA	BB	BB	AA	AA	AA	BB	BB	BB	BB	BB	BB	BB	BB	BB	BB	BB	BB	BB	BB	BB	BB	BB	BB	BB	BB	BB	BB	BB	BB	BB	BB	BB	BB	BB	BB	BB	BB	BB	BB	BB
978	SCRI_RS_156323	2H	645123423	AA	AA	AA	AA	AA	AA	AA	AA	AA	AA	AA	AA	AA	AA	AA	AA	AA	BB	AA	AA	AA	AA	AA	AA	AA	AA	AA	AA	AA	BB	BB	BB	BB	BB	BB	BB	BB	BB	BB	BB	BB	BB	BB	BB	BB	BB
979	SCRI_RS_158285	2H	645146545	BB	BB	BB	BB	BB	BB	BB	BB	BB	BB	BB	BB	BB	BB	BB	BB	BB	AA	BB	BB	BB	BB	BB	BB	BB	BB	BB	BB	BB	AA	AA	AA	AA	AA	AA	AA	AA	AA	AA	AA	AA	AA	AA	AA	AA	AA
980	BOPA2_12_10859	2H	645202515	BB	BB	BB	BB	BB	BB	BB	BB	BB	BB	BB	BB	BB	BB	BB	BB	BB	AA	BB	BB	BB	BB	BB	BB	BB	BB	BB	BB	BB	AA	AA	AA	AA	AA	AA	AA	AA	AA	AA	AA	AA	AA	AA	AA	AA	AA
981	SCRI_RS_239742	2H	645574751	AA	AA	AA	AA	BB	BB	AA	AA	BB	BB	BB	AA	AA	AA	AA	AA	AA	BB	AA	AA	AA	AA	AA	AA	AA	AA	AA	AA	AA	BB	BB	BB	BB	BB	BB	BB	BB	BB	BB	BB	BB	BB	BB	BB	BB	BB
982	SCRI_RS_129857	2H	645575734	BB	BB	BB	BB	AA	AA	BB	BB	AA	AA	AA	BB	BB	BB	BB	BB	BB	AA	BB	BB	BB	BB	BB	BB	BB	BB	BB	BB	BB	AA	AA	AA	AA	AA	AA	AA	AA	AA	AA	AA	AA	AA	AA	AA	AA	AA
983	SCRI_RS_221795	2H	646001217	BB	BB	BB	BB	AA	AA	BB	BB	AA	AA	AA	BB	BB	BB	BB	BB	BB	AA	BB	BB	BB	BB	BB	BB	BB	BB	BB	BB	BB	AA	AA	AA	AA	AA	AA	AA	AA	AA	AA	AA	AA	AA	AA	AA	AA	AA
984	SCRI_RS_2961	2H	646873475	BB	BB	BB	BB	BB	BB	BB	BB	BB	BB	BB	BB	BB	BB	BB	BB	BB	AA	BB	BB	BB	BB	BB	BB	BB	BB	BB	BB	BB	AA	AA	AA	AA	AA	AA	AA	AA	AA	AA	AA	AA	AA	AA	AA	AA	AA
985	SCRI_RS_200291	2H	646932434	AA	AA	AA	AA	AA	AA	AA	AA	AA	AA	AA	AA	AA	AA	AA	AA	AA	BB	AA	AA	AA	AA	AA	AA	AA	AA	AA	AA	AA	BB	BB	BB	BB	BB	BB	BB	BB	BB	BB	BB	BB	BB	BB	BB	BB	BB
986	SCRI_RS_166540	2H	646934425	BB	BB	BB	BB	BB	BB	BB	BB	BB	BB	BB	BB	BB	BB	BB	BB	BB	AA	BB	BB	BB	BB	BB	BB	BB	BB	BB	BB	BB	AA	AA	AA	AA	AA	AA	AA	AA	AA	AA	AA	AA	AA	AA	AA	AA	AA
987	SCRI_RS_157347	2H	647255135	AA	AA	AA	AA	AA	AA	AA	AA	AA	AA	AA	AA	AA	AA	AA	AA	AA	BB	AA	AA	AA	AA	AA	AA	AA	AA	AA	AA	AA	BB	BB	BB	BB	BB	BB	BB	BB	BB	BB	BB	BB	BB	BB	BB	BB	BB
988	SCRI_RS_154398	2H	647274665	AA	AA	AA	AA	AA	AA	AA	AA	AA	AA	AA	AA	AA	AA	AA	AA	AA	BB	AA	AA	AA	AA	AA	AA	AA	AA	AA	AA	AA	BB	BB	BB	BB	BB	BB	BB	BB	BB	BB	BB	BB	BB	BB	BB	BB	BB
989	SCRI_RS_134812	2H	647316135	BB	BB	BB	BB	AA	AA	AA	BB	AA	AA	AA	AA	AA	AA	BB	BB	AA	AA	AA	AA	AA	AA	AA	AA	AA	AA	AA	BB	AA	BB	BB	BB	BB	BB	BB	AA	BB	BB	AA	BB	BB	BB	BB	AA	AA	AA
990	BOPA1_6117-1507	2H	647456940	AA	AA	AA	AA	BB	BB	BB	AA	BB	BB	BB	BB	BB	BB	AA	AA	BB	AA	BB	BB	BB	AA	BB	BB	BB	BB	BB	AA	BB	AA	AA	AA	AA	AA	AA	AA	AA	AA	AA	AA	AA	AA	AA	AA	AA	AA
991	SCRI_RS_235860	2H	647832362	AA	AA	AA	AA	BB	BB	BB	AA	BB	BB	BB	BB	BB	BB	AA	AA	BB	AA	BB	BB	BB	AA	BB	BB	BB	BB	BB	AA	BB	AA	AA	AA	AA	AA	AA	AA	AA	AA	AA	AA	AA	AA	AA	AA	AA	AA
992	SCRI_RS_4930	2H	648825898	BB	BB	BB	BB	BB	BB	BB	BB	BB	BB	BB	BB	BB	BB	BB	BB	BB	AA	BB	BB	BB	AA	BB	BB	BB	BB	BB	BB	BB	AA	AA	AA	AA	AA	AA	AA	AA	AA	AA	AA	AA	AA	AA	AA	AA	AA
993	BOPA1_4629-162	2H	649449314	AA	AA	AA	AA	AA	AA	BB	AA	AA	AA	AA	BB	BB	BB	AA	AA	BB	BB	BB	BB	BB	BB	AA	AA	AA	AA	AA	AA	AA	AA	AA	AA	AA	AA	AA	AA	AA	AA	AA	AA	AA	AA	AA	AA	AA	AA
994	SCRI_RS_133327	2H	649646163	AA	AA	AA	AA	AA	AA	BB	AA	AA	AA	AA	BB	BB	BB	AA	AA	BB	BB	BB	BB	BB	BB	AA	AA	AA	AA	AA	AA	AA	AA	AA	AA	AA	AA	AA	AA	AA	AA	AA	AA	AA	AA	AA	AA	AA	AA
995	SCRI_RS_154203	2H	649973213	BB	BB	BB	BB	BB	BB	AA	BB	BB	BB	BB	AA	AA	AA	BB	BB	AA	AA	AA	AA	AA	AA	BB	BB	BB	BB	BB	BB	BB	BB	BB	BB	BB	BB	BB	BB	BB	BB	BB	BB	BB	BB	BB	BB	BB	BB
996	SCRI_RS_171032	2H	650676570	BB	BB	BB	BB	AA	AA	AA	BB	AA	AA	AA	AA	AA	AA	BB	BB	AA	AA	AA	AA	AA	BB	BB	BB	BB	BB	BB	BB	BB	AA	AA	AA	AA	AA	AA	BB	AA	AA	BB	AA	BB	AA	AA	BB	AA	AA
997	SCRI_RS_91810	2H	651051974	AA	AA	AA	AA	AA	AA	AA	AA	AA	AA	AA	AA	AA	AA	AA	AA	AA	AA	AA	AA	AA	BB	AA	AA	AA	AA	AA	AA	AA	BB	BB	BB	BB	BB	BB	BB	BB	BB	BB	BB	BB	BB	BB	BB	BB	BB
998	BOPA1_2322-462	2H	651058639	BB	BB	BB	BB	BB	BB	BB	BB	BB	BB	BB	BB	BB	BB	BB	BB	BB	BB	NN	BB	BB	BB	BB	BB	BB	BB	BB	BB	BB	AA	AA	BB	BB	AA	BB	BB	BB	BB	BB	AA	BB	BB	BB	BB	AA	AA
999	BOPA1_2371-950	2H	651372755	BB	BB	BB	BB	BB	BB	BB	BB	BB	BB	BB	BB	BB	BB	BB	BB	BB	BB	BB	BB	BB	AA	BB	BB	BB	BB	BB	BB	BB	AA	AA	AA	AA	AA	AA	AA	AA	AA	AA	AA	AA	AA	AA	AA	AA	AA
1000	BOPA2_12_30897	2H	652031329	AA	AA	AA	AA	AA	AA	AA	AA	AA	AA	AA	AA	AA	AA	AA	AA	AA	AA	AA	AA	AA	BB	AA	AA	AA	AA	AA	AA	AA	BB	BB	AA	AA	BB	AA	BB	AA	AA	BB	BB	BB	AA	AA	BB	AA	AA
1001	BOPA2_12_30900	2H	652031655	AA	AA	AA	AA	AA	AA	AA	AA	AA	AA	AA	AA	AA	AA	AA	AA	AA	AA	AA	AA	AA	AA	AA	AA	AA	AA	AA	AA	AA	AA	AA	BB	BB	AA	BB	AA	BB	BB	AA	AA	AA	BB	BB	AA	BB	BB
1002	SCRI_RS_196853	2H	652417885	AA	AA	AA	AA	AA	NN	AA	AA	AA	AA	AA	AA	AA	AA	AA	AA	AA	AA	AA	AA	AA	BB	AA	AA	AA	AA	AA	AA	AA	BB	BB	AA	AA	BB	AA	BB	AA	AA	BB	BB	BB	AA	AA	BB	AA	AA
1003	SCRI_RS_137263	2H	653415585	AA	AA	AA	AA	AA	AA	AA	AA	AA	AA	AA	AA	AA	AA	AA	AA	AA	AA	AA	AA	AA	BB	AA	AA	AA	AA	AA	AA	AA	BB	BB	BB	BB	BB	BB	BB	BB	BB	BB	BB	BB	BB	BB	BB	BB	BB
1004	SCRI_RS_171038	2H	654600323	AA	AA	AA	AA	BB	BB	BB	AA	BB	BB	BB	BB	BB	BB	AA	AA	BB	BB	AA	AA	AA	BB	AA	AA	AA	AA	AA	AA	AA	BB	BB	BB	BB	BB	BB	BB	BB	BB	BB	BB	BB	BB	BB	BB	AA	AA
1005	BOPA2_12_31205	2H	654960941	AA	AA	AA	AA	BB	BB	AA	AA	BB	BB	BB	BB	BB	BB	AA	AA	BB	BB	AA	AA	AA	BB	AA	AA	AA	AA	AA	AA	AA	BB	BB	BB	BB	BB	BB	BB	BB	BB	BB	BB	BB	BB	BB	BB	BB	BB
1006	SCRI_RS_13565	2H	655112232	AA	AA	AA	AA	BB	BB	AA	AA	BB	BB	BB	BB	BB	BB	AA	AA	BB	BB	AA	AA	AA	BB	AA	AA	AA	AA	AA	AA	AA	BB	BB	AA	AA	BB	AA	AA	AA	AA	AA	BB	AA	AA	AA	AA	BB	BB
1007	SCRI_RS_3376	2H	655324614	AA	AA	AA	AA	BB	BB	AA	AA	BB	BB	BB	BB	BB	BB	AA	AA	BB	BB	AA	AA	AA	BB	AA	AA	AA	AA	AA	AA	AA	BB	BB	BB	BB	BB	BB	BB	BB	BB	BB	BB	BB	BB	BB	BB	BB	BB
1008	SCRI_RS_192398	2H	655480265	AA	AA	AA	AA	BB	BB	AA	AA	BB	BB	BB	BB	BB	BB	AA	AA	BB	BB	BB	AA	AA	BB	AA	AA	BB	AA	AA	AA	AA	BB	BB	BB	BB	BB	BB	BB	BB	BB	BB	BB	BB	BB	BB	BB	BB	BB
1009	SCRI_RS_180028	2H	655510205	AA	AA	AA	AA	AA	AA	AA	AA	AA	AA	AA	AA	AA	AA	AA	AA	AA	AA	AA	AA	AA	AA	AA	AA	AA	AA	AA	AA	AA	BB	BB	AA	AA	BB	AA	AA	AA	AA	AA	BB	AA	AA	AA	AA	BB	BB
1010	SCRI_RS_10670	2H	655815347	BB	BB	BB	BB	BB	BB	BB	BB	BB	BB	BB	BB	BB	BB	BB	BB	BB	BB	BB	BB	BB	BB	BB	BB	BB	BB	BB	BB	BB	AA	AA	BB	BB	AA	BB	BB	BB	BB	BB	AA	BB	BB	BB	BB	AA	AA
1011	SCRI_RS_128449	2H	655877532	BB	BB	BB	BB	BB	BB	BB	BB	BB	BB	BB	BB	BB	BB	BB	BB	BB	BB	BB	BB	BB	BB	BB	BB	BB	BB	BB	BB	BB	AA	AA	BB	BB	AA	BB	BB	BB	BB	BB	AA	BB	BB	BB	BB	AA	AA
1012	SCRI_RS_198603	2H	656021079	BB	BB	BB	BB	BB	BB	BB	BB	BB	BB	BB	BB	BB	BB	BB	BB	BB	BB	NN	BB	BB	BB	BB	BB	BB	BB	BB	BB	BB	AA	AA	BB	BB	AA	BB	BB	BB	BB	BB	AA	BB	BB	BB	BB	AA	AA
1013	SCRI_RS_198601	2H	656022218	BB	BB	BB	BB	BB	BB	BB	BB	BB	BB	BB	BB	BB	BB	BB	BB	BB	BB	BB	BB	BB	BB	BB	BB	BB	BB	BB	BB	BB	AA	AA	BB	BB	AA	BB	BB	BB	BB	BB	AA	BB	BB	BB	BB	AA	AA
1014	SCRI_RS_185505	2H	656412102	BB	BB	BB	BB	BB	BB	BB	BB	BB	BB	BB	BB	BB	BB	BB	BB	BB	BB	BB	BB	BB	BB	BB	BB	BB	BB	BB	BB	BB	AA	AA	BB	BB	AA	BB	BB	BB	BB	BB	AA	BB	BB	BB	BB	AA	AA
1015	SCRI_RS_159462	2H	656412310	AA	AA	AA	AA	AA	AA	AA	AA	AA	AA	AA	AA	AA	AA	AA	AA	AA	AA	AA	AA	AA	AA	AA	AA	AA	AA	AA	AA	AA	BB	BB	AA	AA	BB	AA	AA	AA	AA	AA	BB	AA	AA	AA	AA	BB	BB
1016	SCRI_RS_172648	2H	657563254	AA	AA	AA	AA	AA	AA	AA	AA	AA	AA	AA	AA	AA	AA	AA	AA	AA	AA	AA	AA	AA	AA	AA	AA	AA	AA	AA	AA	AA	BB	BB	AA	AA	BB	AA	AA	AA	AA	AA	BB	AA	AA	AA	AA	BB	BB
1017	SCRI_RS_235221	2H	657567674	BB	BB	BB	BB	BB	BB	BB	BB	BB	BB	BB	BB	BB	BB	BB	BB	BB	BB	BB	BB	BB	BB	BB	BB	BB	BB	BB	BB	BB	AA	AA	BB	BB	AA	BB	BB	BB	BB	BB	AA	BB	BB	BB	BB	AA	AA
1018	SCRI_RS_160616	2H	657571276	BB	BB	BB	BB	BB	BB	BB	BB	BB	BB	BB	BB	BB	BB	BB	BB	BB	BB	BB	BB	BB	BB	BB	BB	BB	BB	BB	BB	BB	AA	AA	BB	BB	AA	BB	BB	BB	BB	BB	AA	BB	BB	BB	BB	AA	AA
1019	SCRI_RS_179213	2H	658837086	AA	AA	AA	AA	AA	AA	AA	AA	AA	AA	AA	AA	AA	AA	AA	AA	AA	AA	AA	AA	AA	AA	AA	AA	AA	AA	AA	AA	AA	BB	BB	AA	AA	BB	AA	AA	AA	AA	AA	BB	AA	AA	AA	AA	BB	BB
1020	SCRI_RS_188339	2H	658839181	BB	BB	BB	BB	BB	BB	BB	BB	BB	BB	BB	BB	BB	BB	BB	BB	BB	BB	BB	BB	BB	BB	BB	BB	BB	BB	BB	BB	BB	AA	AA	BB	BB	AA	BB	BB	BB	BB	BB	AA	BB	BB	BB	BB	AA	AA
1021	BOPA2_12_31424	2H	658889901	BB	BB	BB	BB	BB	BB	BB	BB	BB	BB	BB	BB	BB	BB	BB	BB	BB	BB	BB	BB	BB	BB	BB	BB	BB	BB	BB	BB	BB	AA	AA	BB	BB	AA	BB	BB	BB	BB	BB	AA	BB	BB	BB	BB	AA	AA
1022	BOPA2_12_10936	2H	659264767	BB	BB	BB	BB	BB	BB	BB	BB	BB	BB	BB	BB	BB	BB	BB	BB	BB	BB	BB	BB	BB	BB	BB	BB	BB	BB	BB	BB	BB	AA	AA	BB	BB	AA	BB	BB	BB	BB	BB	AA	BB	BB	BB	BB	AA	AA
1023	SCRI_RS_183984	2H	660982405	BB	BB	BB	BB	BB	BB	BB	BB	BB	BB	BB	BB	BB	BB	BB	BB	BB	BB	BB	BB	BB	BB	BB	BB	BB	BB	BB	BB	BB	AA	AA	BB	BB	AA	BB	BB	BB	BB	BB	AA	BB	BB	BB	BB	AA	AA
1024	SCRI_RS_157236	2H	661573205	AA	AA	AA	AA	AA	AA	AA	AA	AA	AA	AA	AA	AA	AA	AA	AA	AA	AA	AA	AA	AA	AA	AA	AA	AA	AA	AA	AA	AA	BB	BB	AA	AA	BB	AA	AA	AA	AA	AA	BB	AA	AA	AA	AA	BB	BB
1025	SCRI_RS_211894	2H	662018981	AA	AA	AA	AA	AA	AA	AA	AA	AA	AA	AA	AA	AA	AA	AA	AA	AA	AA	AA	AA	AA	AA	AA	AA	AA	AA	AA	AA	AA	BB	BB	AA	AA	BB	AA	AA	AA	AA	AA	BB	AA	AA	AA	AA	BB	BB
1026	SCRI_RS_176114	2H	662056107	AA	AA	AA	AA	AA	AA	AA	AA	AA	AA	AA	AA	AA	AA	AA	AA	AA	AA	AA	AA	AA	AA	AA	AA	AA	AA	AA	AA	AA	BB	BB	AA	AA	BB	AA	AA	AA	AA	AA	BB	AA	AA	AA	AA	BB	BB
1027	SCRI_RS_182039	2H	662300246	AA	AA	AA	AA	AA	AA	AA	AA	AA	AA	AA	AA	AA	AA	AA	AA	AA	AA	AA	AA	AA	AA	AA	AA	AA	AA	AA	AA	AA	BB	BB	AA	AA	BB	AA	AA	AA	AA	AA	BB	AA	AA	AA	AA	BB	BB
1028	BOPA1_8632-1809	2H	663236849	BB	BB	BB	BB	BB	BB	BB	BB	BB	BB	BB	BB	BB	BB	BB	BB	BB	BB	BB	BB	BB	BB	BB	BB	BB	BB	BB	BB	BB	AA	AA	BB	BB	AA	BB	BB	BB	BB	BB	AA	BB	BB	BB	BB	AA	AA
1029	SCRI_RS_119261	2H	663531370	AA	AA	AA	AA	AA	AA	AA	AA	AA	AA	AA	AA	AA	AA	AA	AA	AA	AA	AA	AA	AA	AA	AA	AA	AA	AA	AA	AA	AA	BB	BB	AA	AA	BB	AA	AA	AA	AA	AA	BB	AA	AA	AA	AA	BB	BB
1030	BOPA2_12_10969	2H	663583331	BB	BB	BB	BB	BB	BB	BB	BB	BB	BB	BB	BB	BB	BB	BB	BB	BB	BB	BB	BB	BB	BB	BB	BB	BB	BB	BB	BB	BB	AA	AA	BB	BB	AA	BB	BB	BB	BB	BB	AA	BB	BB	BB	BB	AA	AA
1031	SCRI_RS_155456	2H	663677910	AA	AA	AA	AA	AA	AA	AA	AA	AA	AA	AA	AA	AA	AA	AA	AA	AA	AA	AA	AA	AA	AA	AA	AA	AA	AA	AA	AA	AA	BB	BB	AA	AA	BB	AA	AA	AA	AA	AA	BB	AA	AA	AA	AA	BB	BB
1032	SCRI_RS_237481	2H	663678788	AA	AA	AA	AA	AA	AA	AA	AA	AA	AA	AA	AA	AA	AA	AA	AA	AA	AA	AA	AA	AA	AA	AA	AA	AA	AA	AA	AA	AA	BB	BB	AA	AA	BB	AA	AA	AA	AA	AA	BB	AA	AA	AA	AA	BB	BB
1033	SCRI_RS_138463	2H	663877590	AA	AA	AA	AA	AA	AA	AA	AA	AA	AA	AA	AA	AA	AA	AA	AA	AA	AA	AA	AA	AA	AA	AA	AA	AA	AA	AA	AA	AA	BB	BB	AA	AA	BB	AA	AA	AA	AA	AA	BB	AA	AA	AA	AA	BB	BB
1034	SCRI_RS_219074	2H	664063220	AA	AA	AA	AA	AA	AA	AA	AA	AA	AA	AA	AA	AA	AA	AA	AA	AA	AA	AA	AA	AA	AA	AA	AA	AA	AA	AA	AA	AA	BB	BB	BB	BB	BB	BB	BB	BB	BB	BB	BB	BB	BB	BB	BB	BB	BB
1035	BOPA1_6752-1013	2H	664081447	BB	BB	BB	BB	BB	BB	BB	BB	BB	BB	BB	BB	BB	BB	BB	BB	BB	BB	BB	BB	BB	BB	BB	BB	BB	BB	BB	BB	BB	BB	BB	BB	BB	BB	BB	BB	BB	BB	BB	BB	BB	BB	BB	BB	BB	BB
1036	BOPA1_6024-1095	2H	664191672	AA	AA	AA	AA	AA	AA	AA	AA	AA	AA	AA	AA	AA	AA	AA	AA	AA	AA	AA	AA	AA	AA	AA	AA	AA	AA	AA	AA	AA	BB	BB	BB	BB	BB	BB	BB	BB	BB	BB	BB	BB	BB	BB	BB	BB	BB
1037	BOPA1_ABC02258-1-6-382	2H	664803009	BB	BB	BB	BB	BB	BB	BB	BB	BB	BB	BB	BB	BB	BB	BB	BB	BB	BB	BB	BB	BB	BB	BB	BB	BB	BB	BB	BB	BB	BB	BB	BB	BB	BB	BB	BB	BB	BB	BB	BB	BB	BB	BB	BB	BB	BB
1038	SCRI_RS_131936	2H	667838398	AA	AA	AA	AA	AA	AA	AA	AA	AA	AA	AA	AA	AA	AA	AA	AA	AA	AA	BB	BB	BB	AA	AA	AA	AA	AA	AA	AA	AA	BB	BB	AA	AA	AA	AA	AA	BB	AA	AA	BB	AA	AA	AA	AA	AA	AA
1039	BOPA2_12_10689	2H	669122511	AA	AA	AA	AA	AA	AA	AA	AA	AA	AA	AA	AA	AA	AA	AA	AA	AA	AA	AA	AA	AA	AA	AA	AA	AA	AA	AA	AA	AA	AA	AA	AA	AA	AA	AA	AA	AA	AA	AA	AA	AA	AA	AA	AA	AA	AA
1040	SCRI_RS_116694	2H	670791117	AA	AA	AA	AA	AA	AA	BB	AA	AA	AA	AA	BB	BB	BB	AA	AA	BB	AA	AA	BB	BB	BB	BB	AB	AA	BB	BB	AA	AA	AA	AA	AA	AA	AA	AA	AA	AA	AA	AA	AA	AA	AA	AA	AA	AA	AA
1041	BOPA1_2020-539	2H	672009637	AA	AA	AA	AA	BB	BB	BB	AA	BB	BB	BB	BB	BB	BB	AA	AA	BB	AA	AA	BB	BB	BB	BB	AB	AA	BB	BB	AA	AA	AA	AA	AA	AA	AA	AA	AA	AA	AA	AA	AA	AA	AA	AA	AA	AA	AA
1042	SCRI_RS_2911	2H	672010835	AA	AA	AA	AA	AA	AA	BB	AA	AA	AA	AA	BB	BB	BB	AA	AA	BB	AA	AA	BB	BB	BB	BB	AB	AA	BB	BB	AA	AA	AA	AA	AA	AA	AA	AA	AA	AA	AA	AA	AA	AA	AA	AA	AA	AA	AA
1043	SCRI_RS_237763	2H	672027652	AA	AA	AA	AA	AA	AA	BB	AA	AA	AA	AA	BB	BB	BB	AA	AA	BB	AA	AA	BB	BB	BB	BB	AB	AA	BB	BB	AA	AA	AA	AA	AA	AA	AA	AA	BB	AA	AA	BB	AA	BB	AA	AA	BB	BB	BB
1044	SCRI_RS_157140	2H	672373015	AA	AA	AA	AA	BB	BB	AA	AA	BB	BB	BB	AA	AA	AA	AA	AA	AA	AA	AA	AA	AA	AA	AA	AA	BB	AA	AA	AA	AA	BB	BB	BB	BB	BB	BB	AA	BB	BB	AA	BB	AA	BB	BB	AA	AA	AA
1045	SCRI_RS_203799	2H	672929656	BB	BB	BB	BB	BB	BB	BB	BB	BB	BB	BB	BB	BB	BB	BB	BB	BB	BB	BB	BB	BB	BB	BB	BB	BB	BB	BB	BB	BB	BB	BB	BB	BB	BB	BB	BB	BB	BB	BB	BB	BB	BB	BB	BB	BB	BB
1046	SCRI_RS_165795	2H	672934435	BB	BB	BB	BB	AA	AA	BB	BB	AA	AA	AA	BB	BB	BB	BB	BB	BB	AA	AA	BB	BB	BB	BB	BB	AA	BB	BB	BB	BB	AA	AA	AA	AA	AA	AA	BB	AA	AA	BB	AA	BB	AA	AA	BB	BB	BB
1047	SCRI_RS_155722	2H	673691920	AA	AA	AA	AA	AA	AA	AA	AA	AA	AA	AA	AA	AA	AA	AA	AA	AA	AA	AA	AA	AA	AA	AA	AA	AA	AA	AA	AA	AA	AA	AA	AA	AA	AA	AA	BB	AA	AA	BB	AA	BB	AA	AA	BB	BB	BB
1048	BOPA1_11591-265	2H	673846506	AA	AA	AA	AA	BB	BB	AA	AA	BB	BB	BB	AA	AA	AA	AA	AA	AA	BB	BB	AA	AA	BB	AA	AA	BB	AA	AA	AA	AA	BB	BB	BB	BB	BB	BB	BB	BB	BB	BB	BB	BB	BB	BB	BB	BB	BB
1049	SCRI_RS_144778	2H	673852668	AA	AA	AA	AA	BB	BB	AA	AA	BB	BB	BB	AA	AA	AA	AA	AA	AA	BB	BB	AA	AA	BB	AA	AA	BB	AA	AA	AA	AA	BB	BB	BB	BB	BB	BB	BB	BB	BB	BB	BB	BB	BB	BB	BB	BB	BB
1050	SCRI_RS_135112	2H	676198623	AA	AA	AA	AA	AA	AA	AA	AA	AA	AA	AA	AA	AA	AA	AA	AA	AA	AA	AA	AA	AA	AA	BB	AB	AA	BB	BB	AA	AA	AA	AA	AA	AA	AA	AA	BB	AA	AA	BB	AA	BB	AA	AA	BB	BB	BB
1051	BOPA2_12_10649	2H	676764753	AA	AA	AA	AA	AA	AA	BB	AA	AA	AA	AA	BB	AA	BB	AA	AA	BB	AA	AA	BB	BB	AA	BB	AB	AA	BB	BB	AA	AA	AA	AA	AA	AA	AA	AA	BB	AA	AA	BB	AA	BB	AA	AA	BB	BB	BB
1052	SCRI_RS_115690	2H	676775793	BB	BB	BB	BB	BB	BB	BB	BB	BB	BB	BB	BB	BB	BB	BB	BB	BB	BB	BB	BB	BB	BB	AA	AB	BB	AA	AA	BB	BB	BB	BB	BB	BB	BB	BB	AA	BB	BB	AA	BB	AA	BB	BB	AA	AA	AA
1053	SCRI_RS_160618	2H	676848238	BB	BB	BB	BB	BB	BB	BB	BB	BB	BB	BB	BB	BB	BB	BB	BB	BB	BB	BB	BB	BB	BB	AA	AB	BB	AA	AA	BB	BB	BB	BB	BB	BB	BB	BB	AA	BB	BB	AA	BB	AA	BB	BB	AA	AA	AA
1054	BOPA2_12_30216	2H	677132806	BB	BB	BB	BB	AA	AA	BB	BB	AA	AA	AA	BB	BB	BB	BB	BB	BB	BB	BB	BB	BB	BB	BB	BB	BB	BB	BB	BB	BB	AA	AA	BB	BB	AA	BB	BB	BB	BB	BB	AA	BB	AA	AA	BB	BB	BB
1055	BOPA1_1635-691	2H	677197362	AA	AA	AA	AA	AA	AA	BB	AA	AA	AA	AA	BB	AA	BB	AA	AA	BB	AA	AA	BB	BB	AA	BB	AB	AA	BB	BB	AA	AA	AA	AA	AA	AA	AA	AA	BB	AA	AA	BB	AA	BB	AA	AA	BB	BB	BB
1056	SCRI_RS_195164	2H	677482087	AA	AA	AA	AA	AA	AA	BB	AA	AA	AA	AA	BB	AA	BB	AA	AA	BB	AA	AA	BB	BB	AA	BB	AB	AA	BB	BB	AA	AA	AA	AA	AA	AA	AA	AA	BB	AA	AA	BB	AA	BB	AA	AA	BB	BB	BB
1057	BOPA1_6951-875	2H	677845247	BB	BB	BB	BB	BB	BB	AA	BB	BB	BB	BB	AA	BB	AA	BB	BB	AA	BB	BB	AA	AA	BB	AA	AB	BB	AA	AA	BB	BB	BB	BB	BB	BB	BB	BB	AA	BB	BB	AA	BB	AA	BB	BB	AA	AA	AA
1058	BOPA2_12_11285	2H	678098934	BB	BB	BB	BB	BB	BB	BB	BB	BB	BB	BB	BB	BB	BB	BB	BB	BB	BB	BB	BB	BB	BB	BB	BB	BB	BB	BB	BB	BB	BB	BB	BB	BB	BB	BB	BB	BB	BB	BB	BB	BB	BB	BB	BB	BB	BB
1059	BOPA1_ABC12856-1-1-77	2H	678192598	BB	BB	BB	BB	BB	BB	AA	BB	BB	BB	BB	AA	BB	AA	BB	BB	AA	BB	BB	AA	AA	BB	AA	AB	BB	AA	AA	BB	BB	BB	BB	BB	BB	BB	BB	AA	BB	BB	AA	BB	AA	BB	BB	AA	AA	AA
1060	SCRI_RS_172220	2H	678954955	BB	BB	BB	BB	AA	AA	BB	BB	AA	AA	AA	BB	BB	BB	BB	BB	BB	BB	BB	BB	BB	BB	BB	BB	BB	BB	BB	BB	BB	AA	AA	BB	BB	AA	BB	BB	BB	BB	BB	AA	BB	AA	AA	BB	BB	BB
1061	SCRI_RS_148298	2H	679546815	AA	AA	AA	AA	AA	AA	AA	AA	AA	AA	AA	AA	AA	AA	AA	AA	AA	AA	AA	AA	AA	AA	AA	AA	AA	AA	AA	AA	AA	AA	AA	AA	AA	AA	AA	AA	AA	AA	AA	AA	AA	AA	AA	AA	AA	AA
1062	BOPA1_11660-365	2H	681044282	BB	BB	BB	BB	AA	AA	BB	BB	AA	AA	AA	BB	BB	BB	BB	BB	BB	BB	BB	BB	BB	BB	BB	BB	BB	BB	BB	BB	BB	AA	AA	BB	BB	AA	BB	BB	BB	BB	BB	AA	BB	AA	AA	BB	BB	BB
1063	SCRI_RS_154713	2H	681051678	BB	BB	BB	BB	BB	BB	BB	BB	BB	BB	BB	BB	BB	BB	BB	BB	BB	BB	BB	BB	BB	BB	BB	BB	BB	BB	BB	BB	BB	BB	BB	BB	BB	BB	BB	BB	BB	BB	BB	BB	BB	BB	BB	BB	BB	BB
1064	SCRI_RS_196862	2H	681291635	BB	BB	BB	BB	BB	BB	AA	BB	BB	BB	BB	AA	BB	AA	BB	BB	AA	BB	BB	AA	AA	BB	AA	AB	BB	AA	AA	BB	BB	BB	BB	BB	BB	BB	BB	BB	BB	BB	BB	BB	BB	BB	BB	BB	BB	BB
1065	SCRI_RS_160958	2H	681765847	BB	BB	BB	BB	AA	AA	BB	BB	AA	AA	AA	BB	BB	BB	BB	BB	BB	BB	BB	BB	BB	BB	BB	BB	BB	BB	BB	BB	BB	BB	BB	BB	BB	BB	BB	AA	BB	BB	AA	BB	AA	BB	BB	AA	AA	AA
1066	SCRI_RS_170162	2H	681786657	AA	AA	AA	AA	AA	AA	BB	AA	AA	AA	AA	BB	AA	BB	AA	AA	BB	AA	AA	BB	BB	AA	BB	AB	AA	BB	BB	AA	AA	AA	AA	AA	AA	AA	AA	AA	AA	AA	AA	AA	AA	AA	AA	AA	AA	AA
1067	BOPA1_682-767	2H	682222549	BB	BB	BB	BB	BB	BB	BB	BB	BB	BB	BB	BB	BB	BB	BB	BB	BB	BB	BB	BB	BB	BB	BB	BB	BB	BB	BB	BB	BB	BB	BB	BB	BB	BB	BB	AA	BB	BB	AA	BB	AA	BB	BB	AA	AA	AA
1068	BOPA1_ABC10472-1-2-247	2H	682243810	BB	BB	BB	BB	BB	BB	BB	BB	BB	BB	BB	BB	BB	BB	BB	BB	BB	BB	BB	BB	BB	BB	BB	BB	BB	BB	BB	BB	BB	BB	BB	BB	BB	BB	BB	AA	BB	BB	AA	BB	AA	BB	BB	AA	AA	AA
1069	SCRI_RS_194603	2H	682575405	AA	AA	AA	AA	AA	AA	AA	AA	AA	AA	AA	BB	AA	BB	AA	AA	BB	AA	AA	BB	BB	AA	BB	AB	AA	BB	BB	AA	AA	AA	AA	AA	AA	AA	AA	BB	AA	AA	BB	AA	BB	AA	AA	BB	BB	BB
1070	SCRI_RS_196270	2H	682609930	AA	AA	AA	AA	AA	AA	AA	AA	AA	AA	AA	AA	AA	AA	AA	AA	AA	AA	AA	AA	AA	AA	AA	AA	AA	AA	AA	AA	AA	AA	AA	AA	AA	AA	AA	BB	AA	AA	BB	AA	BB	AA	AA	BB	BB	BB
1071	SCRI_RS_157097	2H	682659167	AA	AA	AA	AA	AA	AA	AA	AA	AA	AA	AA	AA	AA	AA	AA	AA	AA	AA	AA	AA	AA	AA	AA	AA	AA	AA	AA	AA	AA	AA	AA	AA	AA	AA	AA	AA	AA	AA	AA	AA	AA	AA	AA	AA	AA	AA
1072	SCRI_RS_173374	2H	682659940	BB	BB	BB	BB	BB	BB	BB	BB	BB	BB	BB	AA	BB	AA	BB	BB	AA	BB	BB	BB	BB	BB	AA	AB	BB	AA	AA	BB	BB	BB	BB	BB	BB	BB	BB	AA	BB	AA	AA	BB	AA	BB	BB	AA	AA	AA
1073	SCRI_RS_159484	2H	682669274	AA	AA	AA	AA	AA	AA	AA	AA	AA	AA	AA	BB	AA	BB	AA	AA	BB	AA	AA	AA	AA	AA	BB	AB	AA	BB	BB	AA	AA	AA	AA	AA	AA	AA	AA	BB	AA	BB	BB	AA	BB	AA	AA	BB	BB	BB
1074	SCRI_RS_150494	2H	683621802	BB	BB	BB	BB	BB	BB	BB	BB	BB	BB	BB	AA	BB	AA	BB	BB	AA	BB	BB	BB	BB	BB	AA	AB	BB	AA	AA	BB	BB	BB	BB	BB	BB	BB	BB	AA	BB	AA	AA	BB	AA	BB	BB	AA	AA	AA
1075	SCRI_RS_135248	2H	683772664	BB	BB	BB	BB	BB	BB	BB	BB	BB	BB	BB	BB	BB	BB	BB	BB	BB	BB	BB	AA	AA	BB	BB	BB	BB	BB	BB	BB	BB	BB	BB	BB	BB	BB	BB	BB	BB	BB	BB	BB	BB	BB	BB	BB	BB	BB
1076	SCRI_RS_196842	2H	684122531	AA	AA	AA	AA	BB	BB	AA	AA	AA	BB	BB	AA	AA	AA	AA	AA	AA	AA	AA	AA	AA	AA	AA	AA	AA	AA	AA	AA	AA	BB	BB	AA	AA	BB	AA	AA	AA	AA	AA	BB	AA	BB	BB	AA	AA	AA
1077	BOPA1_5347-585	2H	684263618	BB	BB	BB	BB	AA	AA	BB	BB	BB	AA	AA	BB	BB	BB	BB	BB	BB	BB	NN	BB	BB	BB	BB	BB	BB	BB	BB	BB	BB	AA	AA	BB	BB	AA	BB	BB	BB	BB	BB	AA	BB	AA	AA	BB	BB	BB
1078	SCRI_RS_209622	2H	684694543	BB	BB	BB	BB	BB	BB	BB	BB	BB	BB	BB	BB	BB	BB	BB	BB	BB	BB	BB	BB	BB	BB	BB	BB	BB	BB	BB	BB	BB	BB	BB	BB	BB	BB	BB	BB	BB	BB	BB	BB	BB	BB	BB	BB	BB	BB
1079	BOPA2_12_30200	2H	685385501	AA	AA	AA	AA	AA	AA	AA	AA	AA	AA	AA	AA	AA	AA	AA	AA	AA	AA	AA	AA	AA	AA	AA	AA	AA	AA	AA	AA	AA	AA	AA	AA	AA	AA	AA	AA	AA	AA	AA	AA	AA	AA	AA	AA	AA	AA
1080	SCRI_RS_4931	2H	685486097	BB	BB	BB	BB	BB	BB	BB	BB	BB	BB	BB	BB	BB	BB	BB	BB	BB	BB	BB	BB	BB	BB	BB	BB	BB	BB	BB	BB	BB	BB	BB	BB	BB	BB	BB	BB	BB	BB	BB	BB	BB	BB	BB	BB	BB	BB
1081	BOPA1_2944-1813	2H	685490222	BB	BB	BB	BB	BB	BB	BB	BB	BB	BB	BB	BB	BB	BB	BB	BB	BB	BB	BB	BB	BB	BB	BB	BB	BB	BB	BB	BB	BB	BB	BB	BB	BB	BB	BB	BB	BB	BB	BB	BB	BB	BB	BB	BB	BB	BB
1082	BOPA2_12_10735	2H	685783854	AA	AA	AA	AA	AA	AA	AA	AA	AA	AA	AA	AA	AA	AA	AA	AA	AA	AA	AA	AA	AA	AA	AA	AA	AA	AA	AA	AA	AA	AA	AA	AA	AA	AA	AA	AA	AA	AA	AA	AA	AA	AA	AA	AA	AA	AA
1083	SCRI_RS_239916	2H	685788689	AA	AA	AA	AA	BB	BB	AA	AA	AA	BB	BB	AA	AA	AA	AA	AA	AA	AA	AA	AA	AA	AA	AA	AA	AA	AA	AA	AA	AA	AA	AA	AA	AA	AA	AA	AA	AA	AA	AA	AA	AA	AA	AA	AA	AA	AA
1084	SCRI_RS_209354	2H	685910089	BB	BB	BB	BB	BB	BB	BB	BB	BB	BB	BB	BB	BB	BB	BB	BB	BB	BB	BB	BB	BB	BB	BB	BB	BB	BB	BB	BB	BB	BB	BB	BB	BB	BB	BB	BB	BB	BB	BB	BB	BB	BB	BB	BB	BB	BB
1085	SCRI_RS_152485	2H	686489408	BB	BB	BB	BB	BB	BB	BB	BB	BB	BB	BB	BB	BB	BB	BB	BB	BB	BB	BB	BB	BB	BB	BB	BB	BB	BB	BB	BB	BB	BB	BB	BB	BB	BB	BB	BB	BB	BB	BB	BB	BB	BB	BB	BB	BB	BB
1086	SCRI_RS_187700	2H	686810236	BB	BB	BB	BB	AA	AA	BB	BB	BB	AA	AA	BB	BB	BB	BB	BB	BB	BB	BB	BB	BB	BB	BB	BB	BB	BB	BB	BB	BB	BB	BB	BB	BB	BB	BB	BB	BB	BB	BB	BB	BB	BB	BB	BB	BB	BB
1087	BOPA1_7236-1384	2H	687072769	BB	BB	BB	BB	AA	AA	BB	BB	BB	AA	AA	BB	BB	BB	BB	BB	BB	BB	BB	BB	BB	BB	BB	BB	BB	BB	BB	BB	BB	BB	BB	BB	BB	BB	BB	BB	BB	BB	BB	BB	BB	BB	BB	BB	BB	BB
1088	SCRI_RS_157053	2H	687144603	BB	BB	BB	BB	BB	BB	BB	BB	BB	BB	BB	BB	BB	BB	BB	BB	BB	BB	BB	BB	BB	BB	BB	BB	BB	BB	BB	BB	BB	BB	BB	BB	BB	BB	BB	BB	BB	BB	BB	BB	BB	BB	BB	BB	BB	BB
1089	BOPA2_12_31333	2H	687148752	AA	AA	AA	AA	BB	BB	AA	AA	AA	BB	BB	AA	AA	AA	AA	AA	AA	AA	AA	AA	AA	AA	AA	AA	AA	AA	AA	AA	AA	AA	AA	AA	AA	AA	AA	AA	AA	AA	AA	AA	AA	AA	AA	AA	AA	AA
1090	BOPA2_12_21527	2H	687150452	BB	BB	BB	BB	BB	BB	BB	BB	BB	BB	BB	BB	BB	BB	BB	BB	BB	BB	BB	BB	BB	BB	BB	BB	BB	BB	BB	BB	BB	BB	BB	BB	BB	BB	BB	BB	BB	BB	BB	BB	BB	BB	BB	BB	BB	BB
1091	BOPA1_ABC14531-1-2-91	2H	687238985	BB	BB	BB	BB	BB	BB	BB	BB	BB	BB	BB	BB	BB	BB	BB	BB	BB	BB	BB	BB	BB	BB	BB	BB	BB	BB	BB	BB	BB	BB	BB	BB	BB	BB	BB	BB	BB	BB	BB	BB	BB	BB	BB	BB	BB	BB
1092	SCRI_RS_162618	2H	687254241	AA	AA	AA	AA	BB	BB	AA	AA	AA	BB	BB	AA	AA	AA	AA	AA	AA	AA	AA	AA	AA	AA	AA	AA	AA	AA	AA	AA	AA	AA	AA	AA	AA	AA	AA	AA	AA	AA	AA	AA	AA	AA	AA	AA	AA	AA
1093	SCRI_RS_153793	2H	687255317	AA	AA	AA	AA	BB	BB	AA	AA	AA	BB	BB	AA	AA	AA	AA	AA	AA	AA	AA	BB	BB	AA	AA	AA	AA	AA	AA	AA	AA	AA	AA	AA	AA	AA	AA	AA	AA	AA	AA	AA	AA	AA	AA	AA	AA	AA
1094	BOPA2_12_30480	2H	687682346	BB	BB	BB	BB	BB	BB	BB	BB	BB	BB	BB	BB	BB	BB	BB	BB	BB	BB	BB	BB	BB	BB	BB	BB	BB	BB	BB	BB	BB	BB	BB	BB	BB	BB	BB	BB	BB	BB	BB	BB	BB	BB	BB	BB	BB	BB
1095	BOPA1_3206-670	2H	687725717	BB	BB	BB	BB	BB	BB	BB	BB	BB	BB	BB	BB	BB	BB	BB	BB	BB	BB	BB	BB	BB	BB	BB	BB	BB	BB	BB	BB	BB	BB	BB	BB	BB	BB	BB	BB	BB	BB	BB	BB	BB	BB	BB	BB	BB	BB
1096	BOPA2_12_30555	2H	691870667	AA	AA	AA	AA	AA	AA	AA	AA	AA	AA	AA	AA	AA	AA	AA	AA	AA	AA	AA	AA	AA	AA	AA	AA	AA	AA	AA	AA	AA	AA	AA	AA	AA	AA	AA	AA	AA	AA	AA	AA	AA	AA	AA	AA	AA	AA
1097	BOPA1_ABC13569-1-1-107	2H	692056623	AA	AA	AA	AA	AA	AA	AA	AA	AA	AA	AA	AA	AA	AA	AA	AA	AA	AA	AA	AA	AA	AA	AA	AA	AA	AA	AA	AA	AA	AA	AA	AA	AA	AA	AA	AA	AA	AA	AA	AA	AA	AA	AA	AA	AA	AA
1098	BOPA2_12_31270	2H	693181799	AA	AA	AA	AA	AA	AA	AA	AA	AA	AA	AA	AA	AA	AA	AA	AA	AA	AA	AA	AA	AA	AA	AA	AA	AA	AA	AA	AA	AA	AA	AA	AA	AA	AA	AA	AA	AA	AA	AA	AA	AA	AA	AA	AA	AA	AA
1099	BOPA2_12_20436	2H	693683048	BB	BB	BB	BB	BB	BB	BB	BB	BB	BB	BB	BB	BB	BB	BB	BB	BB	BB	BB	BB	BB	BB	BB	BB	BB	BB	BB	BB	BB	BB	BB	BB	BB	BB	BB	BB	BB	BB	BB	BB	BB	BB	BB	BB	BB	BB
1100	SCRI_RS_160767	2H	695090467	AA	AA	AA	AA	AA	AA	AA	AA	AA	AA	AA	AA	AA	AA	AA	AA	AA	AA	AA	AA	AA	AA	AA	AA	AA	AA	AA	AA	AA	AA	AA	AA	AA	AA	AA	AA	AA	AA	AA	AA	AA	AA	AA	AA	AA	AA
1101	SCRI_RS_620	2H	695391215	AA	AA	AA	AA	BB	BB	AA	AA	AA	BB	BB	AA	AA	AA	AA	AA	AA	AA	AA	AA	AA	AA	AA	AA	AA	AA	AA	AA	AA	BB	BB	BB	BB	BB	BB	BB	BB	BB	BB	BB	BB	BB	BB	BB	BB	BB
1102	SCRI_RS_230508	2H	695882335	BB	BB	BB	BB	AA	AA	BB	BB	BB	AA	AA	BB	BB	BB	BB	BB	BB	BB	BB	BB	BB	BB	BB	BB	BB	BB	BB	BB	BB	AA	AA	BB	BB	BB	BB	BB	BB	BB	AA	AA	BB	BB	BB	BB	BB	BB
1103	SCRI_RS_147203	2H	696107772	BB	BB	BB	BB	AA	AA	BB	BB	BB	AA	AA	BB	BB	BB	BB	BB	BB	BB	BB	BB	BB	BB	BB	BB	BB	BB	BB	BB	BB	AA	AA	AA	AA	BB	BB	AA	AA	AA	AA	AA	AA	AA	AA	AA	AA	AA
1104	SCRI_RS_20168	2H	696298439	AA	AA	AA	AA	BB	BB	AA	AA	AA	BB	BB	AA	AA	AA	AA	AA	AA	AA	AA	AA	AA	AA	AA	AA	AA	AA	AA	AA	AA	BB	BB	BB	BB	AA	AA	BB	BB	BB	BB	BB	BB	BB	BB	BB	BB	BB
1105	SCRI_RS_48964	2H	696680874	BB	BB	BB	BB	AA	AA	BB	BB	BB	AA	AA	BB	BB	BB	BB	BB	BB	BB	BB	BB	BB	BB	BB	BB	BB	BB	BB	BB	BB	AA	AA	AA	AA	BB	BB	AA	AA	AA	AA	AA	AA	AA	AA	AA	AA	AA
1106	SCRI_RS_192384	2H	696681438	AA	AA	AA	AA	BB	BB	AA	AA	AA	BB	BB	AA	AA	AA	AA	AA	AA	AA	AA	AA	AA	AA	AA	AA	AA	AA	AA	AA	AA	BB	BB	BB	BB	AA	AA	BB	BB	BB	BB	BB	BB	BB	BB	BB	BB	BB
1107	SCRI_RS_190073	2H	696880455	BB	BB	BB	BB	BB	BB	BB	BB	BB	BB	BB	BB	BB	BB	BB	BB	BB	AA	AA	AA	AA	BB	BB	BB	BB	BB	BB	BB	BB	AA	AA	BB	BB	AA	AA	BB	BB	BB	AA	AA	BB	BB	BB	BB	BB	BB
1108	BOPA1_1584-263	2H	697193072	AA	AA	AA	AA	AA	AA	AA	AA	AA	AA	AA	AA	AA	AA	AA	AA	AA	BB	BB	BB	BB	AA	AA	AA	AA	AA	AA	AA	AA	BB	BB	AA	AA	BB	BB	AA	AA	AA	BB	BB	AA	AA	AA	AA	AA	AA
1109	BOPA1_2277-634	2H	697331699	AA	AA	AA	AA	AA	AA	AA	AA	AA	AA	AA	AA	AA	AA	AA	AA	AA	AA	AA	AA	AA	AA	AA	AA	AA	AA	AA	AA	AA	AA	AA	AA	AA	AA	AA	AA	AA	AA	AA	AA	AA	AA	AA	AA	AA	AA
1110	SCRI_RS_206700	2H	697857154	AA	AA	AA	AA	AA	AA	AA	AA	AA	AA	AA	AA	AA	AA	AA	AA	AA	AA	AA	AA	AA	AA	AA	AA	AA	AA	AA	AA	AA	AA	AA	AA	AA	AA	AA	AA	AA	AA	AA	AA	AA	AA	AA	AA	AA	AA
1111	SCRI_RS_179560	2H	698146204	AA	AA	AA	AA	AA	AA	AA	AA	AA	AA	AA	AA	AA	AA	AA	AA	AA	AA	AA	AA	AA	AA	AA	AA	AA	AA	AA	AA	AA	AA	AA	AA	AA	AA	AA	AA	AA	AA	AA	AA	AA	AA	AA	AA	AA	AA
1112	SCRI_RS_173807	2H	698148298	AA	AA	AA	AA	AA	AA	AA	AA	AA	AA	AA	AA	AA	AA	AA	AA	AA	AA	AA	AA	AA	AA	AA	AA	AA	AA	AA	AA	AA	AA	AA	AA	AA	AA	AA	AA	AA	AA	AA	AA	AA	AA	AA	AA	AA	AA
1113	SCRI_RS_116575	2H	698234289	AA	AA	AA	AA	AA	AA	AA	AA	AA	AA	AA	AA	AA	AA	AA	AA	AA	AA	AA	AA	AA	AA	AA	AA	AA	AA	AA	AA	AA	AA	AA	AA	AA	AA	AA	AA	AA	AA	AA	AA	AA	AA	AA	AA	AA	AA
1114	SCRI_RS_123654	2H	698314770	AA	AA	AA	AA	AA	AA	AA	AA	AA	AA	AA	AA	AA	AA	AA	AA	AA	AA	AA	AA	AA	AA	AA	AA	AA	AA	AA	AA	AA	AA	AA	AA	AA	AA	AA	AA	AA	AA	AA	AA	AA	AA	AA	AA	AA	AA
1115	BOPA1_6996-838	2H	698444137	BB	BB	BB	BB	BB	BB	BB	BB	BB	BB	BB	BB	BB	BB	BB	BB	BB	BB	BB	BB	BB	BB	BB	BB	BB	BB	BB	BB	BB	BB	BB	BB	BB	BB	BB	BB	BB	BB	BB	BB	BB	BB	BB	BB	BB	BB
1116	SCRI_RS_126890	2H	698446424	AA	AA	AA	AA	AA	AA	AA	AA	AA	AA	AA	AA	AA	AA	AA	AA	AA	AA	AA	AA	AA	AA	AA	AA	AA	AA	AA	AA	AA	AA	AA	AA	AA	AA	AA	AA	AA	AA	AA	AA	AA	AA	AA	AA	AA	AA
1117	SCRI_RS_153420	2H	698730742	BB	BB	BB	BB	BB	BB	BB	BB	BB	BB	BB	BB	BB	BB	BB	BB	BB	BB	BB	BB	BB	BB	BB	BB	BB	BB	BB	BB	BB	BB	BB	BB	BB	BB	BB	BB	BB	BB	BB	BB	BB	BB	BB	BB	BB	BB
1118	SCRI_RS_204145	2H	698785497	BB	BB	BB	BB	BB	BB	BB	BB	BB	BB	BB	BB	BB	BB	BB	BB	BB	BB	BB	BB	BB	BB	BB	BB	BB	BB	BB	BB	BB	BB	BB	BB	BB	BB	BB	BB	BB	BB	BB	BB	BB	BB	BB	BB	BB	BB
1119	BOPA1_111-499	2H	698901005	AA	AA	AA	AA	AA	AA	AA	AA	AA	AA	AA	AA	AA	AA	AA	AA	AA	AA	AA	AA	AA	AA	AA	AA	AA	AA	AA	AA	AA	AA	AA	AA	AA	AA	AA	AA	AA	AA	AA	AA	AA	AA	AA	AA	AA	AA
1120	SCRI_RS_178149	2H	699045090	AA	AA	AA	AA	AA	AA	AA	AA	AA	AA	AA	AA	AA	AA	AA	AA	AA	AA	AA	AA	AA	AA	AA	AA	AA	AA	AA	AA	AA	AA	AA	AA	AA	AA	AA	AA	AA	AA	AA	AA	AA	AA	AA	AA	AA	AA
1121	BOPA1_5537-283	2H	699187331	AA	AA	AA	AA	AA	AA	AA	AA	AA	AA	AA	AA	AA	AA	AA	AA	AA	AA	AA	AA	AA	AA	AA	AA	AA	AA	AA	AA	AA	BB	BB	BB	BB	AA	AA	BB	BB	BB	BB	BB	BB	BB	BB	BB	BB	BB
1122	SCRI_RS_4952	2H	699314803	AA	AA	AA	AA	AA	AA	AA	AA	AA	AA	AA	AA	AA	AA	AA	AA	AA	AA	AA	AA	AA	AA	AA	AA	AA	AA	AA	AA	AA	BB	BB	BB	BB	AA	AA	BB	BB	BB	BB	BB	BB	BB	BB	BB	BB	BB
1123	SCRI_RS_114164	2H	699443032	BB	BB	BB	BB	BB	BB	BB	BB	BB	BB	BB	BB	BB	BB	BB	BB	BB	BB	BB	BB	BB	BB	BB	BB	BB	BB	BB	BB	BB	BB	BB	BB	BB	BB	BB	BB	BB	BB	BB	BB	BB	BB	BB	BB	BB	BB
1124	SCRI_RS_205499	2H	699725709	BB	BB	BB	BB	BB	BB	BB	BB	BB	BB	BB	BB	BB	BB	BB	BB	BB	BB	BB	BB	BB	BB	BB	BB	BB	BB	BB	BB	BB	BB	BB	BB	BB	BB	BB	BB	BB	BB	BB	BB	BB	BB	BB	BB	BB	BB
1125	BOPA1_2688-1022	2H	699755569	BB	BB	BB	BB	BB	BB	BB	BB	BB	BB	BB	BB	BB	BB	BB	BB	BB	BB	BB	BB	BB	BB	BB	BB	BB	BB	BB	BB	BB	BB	BB	BB	BB	BB	BB	BB	BB	BB	BB	BB	BB	BB	BB	BB	BB	BB
1126	SCRI_RS_184090	2H	700372418	AA	AA	AA	AA	AA	AA	AA	AA	AA	AA	AA	AA	AA	AA	AA	AA	AA	AA	AA	AA	AA	AA	AA	AA	AA	AA	AA	AA	AA	AA	AA	AA	AA	AA	AA	AA	AA	AA	AA	AA	AA	AA	AA	AA	AA	AA
1127	SCRI_RS_238760	2H	700872961	AA	AA	AA	AA	BB	BB	AA	AA	AA	BB	BB	AA	AA	AA	AA	AA	AA	AA	AA	AA	AA	AA	AA	AA	AA	AA	AA	AA	AA	AA	AA	AA	AA	AA	AA	AA	AA	AA	AA	AA	AA	AA	AA	AA	AA	AA
1128	SCRI_RS_223885	2H	701038238	BB	BB	BB	BB	BB	BB	BB	BB	BB	BB	BB	BB	BB	BB	BB	BB	BB	BB	BB	BB	BB	BB	BB	BB	BB	BB	BB	BB	BB	BB	BB	BB	BB	BB	BB	BB	BB	BB	BB	BB	BB	BB	BB	BB	BB	BB
1129	BOPA1_ABC01334-1-1-55	2H	701937431	BB	BB	BB	BB	AA	AA	BB	BB	BB	AA	AA	BB	BB	BB	BB	BB	BB	BB	BB	BB	BB	BB	BB	BB	BB	BB	BB	BB	BB	BB	BB	BB	BB	BB	BB	BB	BB	BB	BB	BB	BB	BB	BB	BB	BB	BB
1130	BOPA1_5088-59	2H	701963185	BB	BB	BB	BB	AA	AA	BB	BB	BB	AA	AA	BB	BB	BB	BB	BB	BB	BB	BB	BB	BB	BB	BB	BB	BB	BB	BB	BB	BB	BB	BB	BB	BB	BB	BB	BB	BB	BB	BB	BB	BB	BB	BB	BB	BB	BB
1131	BOPA1_866-442	2H	702028528	AA	AA	AA	AA	AA	AA	AA	AA	AA	AA	AA	AA	AA	AA	AA	AA	AA	AA	AA	AA	AA	AA	AA	AA	AA	AA	AA	AA	AA	AA	AA	AA	AA	AA	AA	AA	AA	AA	AA	AA	AA	AA	AA	AA	AA	AA
1132	SCRI_RS_185363	2H	702091694	BB	BB	BB	BB	AA	AA	BB	BB	BB	AA	AA	BB	BB	BB	BB	BB	BB	BB	BB	BB	BB	BB	BB	BB	BB	BB	BB	BB	BB	BB	BB	BB	BB	BB	BB	BB	BB	BB	BB	BB	BB	BB	BB	BB	BB	BB
1133	BOPA1_7487-390	2H	702094708	BB	BB	BB	BB	AA	AA	BB	BB	BB	AA	AA	BB	BB	BB	BB	BB	BB	BB	BB	BB	BB	BB	BB	BB	BB	BB	BB	BB	BB	BB	BB	BB	BB	BB	BB	BB	BB	BB	BB	BB	BB	BB	BB	BB	BB	BB
1134	BOPA1_871-462	2H	702100845	BB	BB	BB	BB	AA	AA	BB	BB	BB	AA	AA	BB	BB	BB	BB	BB	BB	BB	BB	BB	BB	BB	BB	BB	BB	BB	BB	BB	BB	BB	BB	BB	BB	BB	BB	BB	BB	BB	BB	BB	BB	BB	BB	BB	BB	BB
1135	BOPA1_868-675	2H	702156095	BB	BB	BB	BB	BB	BB	BB	BB	BB	BB	BB	BB	BB	BB	BB	BB	BB	BB	BB	BB	BB	BB	BB	BB	BB	BB	BB	BB	BB	BB	BB	BB	BB	BB	BB	BB	BB	BB	BB	BB	BB	BB	BB	BB	BB	BB
1136	SCRI_RS_139831	2H	702542026	BB	BB	BB	BB	BB	BB	BB	BB	BB	BB	BB	BB	BB	BB	BB	BB	BB	BB	BB	BB	BB	BB	BB	BB	BB	BB	BB	BB	BB	BB	BB	BB	BB	BB	BB	BB	BB	BB	BB	BB	BB	BB	BB	BB	BB	BB
1137	BOPA1_ABC05640-1-1-248	2H	702542345	AA	AA	AA	AA	AA	AA	AA	AA	AA	AA	AA	AA	AA	AA	AA	AA	AA	AA	AA	AA	AA	AA	AA	AA	AA	AA	AA	AA	AA	AA	AA	AA	AA	AA	AA	AA	AA	AA	AA	AA	AA	AA	AA	AA	AA	AA
1138	SCRI_RS_16799	2H	703359186	AA	AA	AA	AA	AA	AA	AA	AA	AA	AA	AA	AA	AA	AA	AA	AA	AA	AA	AA	AA	AA	AA	AA	AA	AA	AA	AA	AA	AA	AA	AA	AA	AA	AA	AA	AA	AA	AA	AA	AA	AA	AA	AA	AA	AA	AA
1139	SCRI_RS_224624	2H	703711287	AA	AA	AA	AA	AA	AA	AA	AA	AA	AA	AA	AA	AA	AA	AA	AA	AA	AA	AA	AA	AA	AA	AA	AA	AA	AA	AA	AA	AA	AA	AA	AA	AA	AA	AA	AA	AA	AA	AA	AA	AA	AA	AA	AA	AA	AA
1140	SCRI_RS_149618	2H	703978146	AA	AA	AA	AA	AA	AA	AA	AA	AA	AA	AA	AA	AA	AA	AA	AA	AA	AA	AA	AA	AA	AA	AA	AA	AA	AA	AA	AA	AA	AA	AA	AA	AA	AA	AA	AA	AA	AA	AA	AA	AA	AA	AA	AA	AA	AA
1141	SCRI_RS_156045	2H	704060023	BB	BB	BB	BB	BB	BB	BB	BB	BB	BB	BB	BB	BB	BB	BB	BB	BB	BB	BB	BB	BB	BB	BB	BB	BB	BB	BB	BB	BB	BB	BB	BB	BB	BB	BB	BB	BB	BB	BB	BB	BB	BB	BB	BB	BB	BB
1142	BOPA1_3180-1771	2H	704365852	AA	AA	AA	AA	BB	BB	AA	AA	AA	BB	BB	AA	AA	AA	AA	AA	AA	AA	AA	AA	AA	AA	AA	AA	AA	AA	AA	AA	AA	AA	AA	AA	AA	AA	AA	AA	AA	AA	AA	AA	AA	AA	AA	AA	AA	AA
1143	SCRI_RS_222093	2H	704370360	BB	BB	BB	BB	BB	BB	BB	BB	BB	BB	BB	BB	BB	BB	BB	BB	BB	BB	BB	BB	BB	BB	BB	BB	BB	BB	BB	BB	BB	BB	BB	BB	BB	BB	BB	BB	BB	BB	BB	BB	BB	BB	BB	BB	BB	BB
1144	SCRI_RS_229405	2H	704879370	BB	BB	BB	BB	BB	BB	BB	BB	BB	BB	BB	BB	BB	BB	BB	BB	BB	BB	BB	BB	BB	BB	BB	BB	BB	BB	BB	BB	BB	BB	BB	BB	BB	BB	BB	BB	BB	BB	BB	BB	BB	BB	BB	BB	BB	BB
1145	BOPA1_14832-296	2H	704890469	BB	BB	BB	BB	BB	BB	BB	BB	BB	BB	BB	BB	BB	BB	BB	BB	BB	BB	BB	BB	BB	BB	BB	BB	BB	BB	BB	BB	BB	BB	BB	BB	BB	BB	BB	BB	BB	BB	BB	BB	BB	BB	BB	BB	BB	BB
1146	BOPA1_ABC09941-1-1-100	2H	705262924	BB	BB	BB	BB	BB	BB	BB	BB	BB	BB	BB	BB	BB	BB	BB	BB	BB	BB	BB	BB	BB	BB	BB	BB	BB	BB	BB	BB	BB	BB	BB	BB	BB	BB	BB	BB	BB	BB	BB	BB	BB	BB	BB	BB	BB	BB
1147	SCRI_RS_15050	2H	705595274	BB	BB	BB	BB	BB	BB	BB	BB	BB	BB	BB	BB	BB	BB	BB	BB	BB	BB	BB	BB	BB	BB	BB	BB	BB	BB	BB	BB	BB	BB	BB	BB	BB	BB	BB	BB	BB	BB	BB	BB	BB	BB	BB	BB	BB	BB
1148	SCRI_RS_171852	2H	705662700	AA	AA	AA	AA	BB	BB	AA	AA	AA	BB	BB	AA	AA	AA	AA	AA	AA	AA	AA	AA	AA	AA	AA	AA	AA	AA	AA	AA	AA	AA	AA	AA	AA	AA	AA	AA	AA	AA	AA	AA	AA	AA	AA	AA	AA	AA
1149	SCRI_RS_15711	2H	705705034	BB	BB	BB	BB	BB	BB	BB	BB	BB	BB	BB	BB	BB	BB	BB	BB	BB	BB	BB	BB	BB	BB	BB	BB	BB	BB	BB	BB	BB	BB	BB	BB	BB	BB	BB	BB	BB	BB	BB	BB	BB	BB	BB	BB	BB	BB
1150	SCRI_RS_219799	2H	705855598	BB	BB	BB	BB	BB	BB	BB	BB	BB	BB	BB	BB	BB	BB	BB	BB	BB	BB	BB	BB	BB	BB	BB	BB	BB	BB	BB	BB	BB	BB	BB	BB	BB	BB	BB	BB	BB	BB	BB	BB	BB	BB	BB	BB	BB	BB
1151	BOPA1_ABC17086-1-9-254	2H	705855861	AA	AA	AA	AA	BB	BB	AA	AA	AA	BB	BB	AA	AA	AA	AA	AA	AA	AA	AA	AA	AA	AA	AA	AA	AA	AA	AA	AA	AA	AA	AA	AA	AA	AA	AA	AA	AA	AA	AA	AA	AA	AA	AA	AA	AA	AA
1152	SCRI_RS_223905	2H	706350180	AA	AA	AA	AA	AA	AA	AA	AA	AA	AA	AA	AA	AA	AA	AA	AA	AA	AA	AA	AA	AA	AA	AA	AA	AA	AA	AA	AA	AA	AA	AA	AA	AA	AA	AA	AA	AA	AA	AA	AA	AA	AA	AA	AA	AA	AA
1153	SCRI_RS_156220	2H	706967122	AA	AA	AA	AA	AA	AA	AA	AA	AA	AA	AA	AA	AA	AA	AA	AA	AA	AA	AA	AA	AA	AA	AA	AA	AA	AA	AA	AA	AA	AA	AA	AA	AA	AA	AA	AA	AA	AA	AA	AA	AA	AA	AA	AA	AA	AA
1154	BOPA1_4833-420	2H	707268000	BB	BB	BB	BB	BB	BB	BB	BB	BB	BB	BB	BB	BB	BB	BB	BB	BB	BB	BB	BB	BB	BB	BB	BB	BB	BB	BB	BB	BB	BB	BB	BB	BB	BB	BB	BB	BB	BB	BB	BB	BB	BB	BB	BB	BB	BB
1155	SCRI_RS_151349	2H	707313282	AA	AA	AA	AA	BB	BB	AA	AA	AA	BB	BB	AA	AA	AA	AA	AA	AA	AA	AA	AA	AA	AA	AA	AA	AA	AA	AA	AA	AA	AA	AA	AA	AA	AA	AA	AA	AA	AA	AA	AA	AA	AA	AA	AA	AA	AA
1156	SCRI_RS_238606	2H	707382959	AA	AA	AA	AA	BB	BB	AA	AA	AA	BB	BB	AA	AA	AA	AA	AA	AA	AA	AA	AA	AA	AA	AA	AA	AA	AA	AA	AA	AA	AA	AA	AA	AA	AA	AA	AA	AA	AA	AA	AA	AA	AA	AA	AA	AA	AA
1157	BOPA1_3763-595	2H	707452624	AA	AA	AA	AA	BB	BB	AA	AA	AA	BB	BB	AA	AA	AA	AA	AA	AA	AA	AA	AA	AA	AA	AA	AA	AA	AA	AA	AA	AA	AA	AA	AA	AA	AA	AA	AA	AA	AA	AA	AA	AA	AA	AA	AA	AA	AA
1158	BOPA2_12_31095	2H	707538666	BB	BB	BB	BB	BB	BB	BB	BB	BB	BB	BB	BB	BB	BB	BB	BB	BB	BB	BB	BB	BB	BB	BB	BB	BB	BB	BB	BB	BB	BB	BB	BB	BB	BB	BB	BB	BB	BB	BB	BB	BB	BB	BB	BB	BB	BB
1159	SCRI_RS_177125	2H	708178346	BB	BB	BB	BB	BB	BB	BB	BB	BB	BB	BB	BB	BB	BB	BB	BB	BB	BB	BB	BB	BB	BB	BB	BB	BB	BB	BB	BB	BB	AA	AA	BB	BB	BB	BB	BB	BB	BB	BB	AA	BB	BB	BB	BB	BB	BB
1160	SCRI_RS_183974	2H	708231212	AA	AA	AA	AA	AA	AA	AA	AA	AA	AA	AA	AA	AA	AA	AA	AA	AA	AA	AA	AA	AA	AA	AA	AA	AA	AA	AA	AA	AA	BB	BB	AA	AA	AA	AA	AA	AA	AA	AA	BB	AA	AA	AA	AA	AA	AA
1161	SCRI_RS_173131	2H	708254312	BB	BB	BB	BB	BB	BB	BB	BB	BB	BB	BB	BB	BB	BB	BB	BB	BB	BB	BB	BB	BB	BB	BB	BB	BB	BB	BB	BB	BB	AA	AA	BB	BB	BB	BB	BB	BB	BB	BB	AA	BB	BB	BB	BB	BB	BB
1162	SCRI_RS_610	2H	708263350	AA	AA	AA	AA	BB	BB	AA	AA	AA	BB	BB	AA	AA	AA	AA	AA	AA	AA	AA	AA	AA	AA	AA	AA	AA	AA	AA	AA	AA	AA	AA	AA	AA	AA	AA	AA	AA	AA	AA	AA	AA	AA	AA	AA	AA	AA
1163	BOPA1_3000-1074	2H	708297390	AA	AA	AA	AA	BB	BB	AA	AA	AA	BB	BB	AA	AA	AA	AA	AA	AA	AA	AA	AA	AA	AA	AA	AA	AA	AA	AA	AA	AA	AA	AA	AA	AA	AA	AA	AA	AA	AA	AA	AA	AA	AA	AA	AA	AA	AA
1164	SCRI_RS_160911	2H	708498276	BB	BB	BB	BB	BB	BB	BB	BB	BB	BB	BB	BB	BB	BB	BB	BB	BB	BB	BB	BB	BB	BB	BB	BB	BB	BB	BB	BB	BB	AA	AA	BB	BB	BB	BB	BB	BB	BB	BB	AA	BB	BB	BB	BB	BB	BB
1165	BOPA2_12_10739	2H	708561161	AA	AA	AA	AA	AA	AA	AA	AA	AA	AA	AA	AA	AA	AA	AA	AA	AA	AA	AA	AA	AA	AA	AA	AA	AA	AA	AA	AA	AA	AA	AA	AA	AA	AA	AA	AA	AA	AA	AA	AA	AA	AA	AA	AA	AA	AA
1166	SCRI_RS_206070	2H	708562989	AA	AA	AA	AA	BB	BB	AA	AA	AA	BB	BB	AA	AA	AA	AA	AA	AA	AA	AA	AA	AA	AA	AA	AA	AA	AA	AA	AA	AA	AA	AA	AA	AA	AA	AA	AA	AA	AA	AA	AA	AA	AA	AA	AA	AA	AA
1167	SCRI_RS_154176	2H	708565191	AA	AA	AA	AA	BB	BB	AA	AA	AA	BB	BB	AA	AA	AA	AA	AA	AA	AA	AA	AA	AA	AA	AA	AA	AA	AA	AA	AA	AA	AA	AA	AA	AA	AA	AA	AA	AA	AA	AA	AA	AA	AA	AA	AA	AA	AA
1168	BOPA2_12_20649	2H	708566499	BB	BB	BB	BB	BB	BB	BB	BB	BB	BB	BB	BB	BB	BB	BB	BB	BB	BB	BB	BB	BB	BB	BB	BB	BB	BB	BB	BB	BB	AA	AA	BB	BB	BB	BB	BB	BB	BB	BB	AA	BB	BB	BB	BB	BB	BB
1169	BOPA1_7576-818	2H	708637936	AA	AA	AA	AA	AA	AA	AA	AA	AA	AA	AA	AA	AA	AA	AA	AA	BB	BB	BB	BB	BB	AA	AA	AA	AA	AA	AA	AA	AA	BB	BB	BB	BB	AA	AA	BB	BB	BB	BB	BB	BB	BB	BB	BB	BB	BB
1170	SCRI_RS_167694	2H	708864408	AA	AA	AA	AA	BB	BB	AA	AA	AA	BB	BB	AA	AA	AA	AA	AA	BB	AA	NN	AA	AA	AA	AA	AA	AA	AA	AA	AA	AA	BB	BB	BB	BB	AA	AA	BB	BB	BB	BB	BB	BB	BB	BB	BB	BB	BB
1171	SCRI_RS_207327	2H	708993785	AA	AA	AA	AA	BB	BB	AA	AA	AA	BB	BB	AA	AA	AA	AA	AA	BB	AA	AA	AA	AA	AA	AA	AA	AA	AA	AA	AA	AA	BB	BB	BB	BB	AA	AA	BB	BB	BB	BB	BB	BB	BB	BB	BB	BB	BB
1172	SCRI_RS_144379	2H	709120002	BB	BB	BB	BB	AA	AA	BB	BB	BB	AA	AA	BB	BB	BB	BB	BB	AA	BB	BB	BB	BB	BB	BB	BB	BB	BB	BB	BB	BB	AA	AA	AA	AA	BB	BB	AA	AA	AA	AA	AA	AA	AA	AA	AA	AA	AA
1173	SCRI_RS_12444	2H	709122025	BB	BB	BB	BB	AA	AA	BB	BB	BB	AA	AA	BB	BB	BB	BB	BB	BB	BB	BB	BB	BB	BB	BB	BB	BB	BB	BB	BB	BB	AA	AA	BB	BB	BB	BB	BB	BB	BB	BB	AA	BB	BB	BB	BB	BB	BB
1174	BOPA2_12_31406	2H	709519518	BB	BB	BB	BB	BB	BB	BB	BB	BB	BB	BB	BB	BB	BB	BB	BB	BB	BB	BB	BB	BB	BB	BB	BB	BB	BB	BB	BB	BB	BB	BB	BB	BB	BB	BB	BB	BB	BB	BB	BB	BB	BB	BB	BB	BB	BB
1175	SCRI_RS_196100	2H	709598540	BB	BB	BB	BB	BB	BB	BB	BB	BB	BB	BB	BB	BB	BB	BB	BB	BB	BB	BB	BB	BB	BB	BB	BB	BB	BB	BB	BB	BB	AA	AA	BB	BB	BB	BB	BB	BB	BB	BB	AA	BB	BB	BB	BB	BB	BB
1176	SCRI_RS_132586	2H	709630929	BB	BB	BB	BB	AA	AA	BB	BB	BB	AA	AA	BB	BB	BB	BB	BB	BB	BB	BB	BB	BB	BB	BB	BB	BB	BB	BB	BB	BB	BB	BB	BB	BB	BB	BB	BB	BB	BB	BB	BB	BB	BB	BB	BB	BB	BB
1177	SCRI_RS_149429	2H	710086215	BB	BB	BB	BB	AA	AA	BB	BB	BB	AA	AA	BB	BB	BB	BB	BB	BB	BB	BB	BB	BB	BB	BB	BB	BB	BB	BB	BB	BB	AA	AA	BB	BB	BB	BB	BB	BB	AA	BB	AA	BB	BB	BB	BB	BB	BB
1178	SCRI_RS_151556	2H	710148626	AA	AA	AA	AA	BB	BB	AA	AA	AA	BB	BB	AA	AA	AA	AA	AA	AA	AA	AA	AA	AA	AA	AA	AA	AA	AA	AA	AA	AA	BB	BB	AA	AA	AA	AA	AA	AA	BB	AA	BB	AA	AA	AA	AA	AA	AA
1179	SCRI_RS_183064	2H	710601400	BB	BB	BB	BB	AA	AA	BB	BB	BB	AA	AA	BB	BB	BB	BB	BB	BB	BB	BB	BB	BB	BB	BB	BB	BB	BB	BB	BB	BB	AA	AA	BB	BB	BB	BB	BB	BB	AA	BB	AA	BB	BB	BB	BB	BB	BB
1180	BOPA2_12_20295	2H	710602837	AA	AA	AA	AA	AA	AA	AA	AA	AA	AA	AA	AA	AA	AA	AA	AA	AA	AA	AA	AA	AA	AA	AA	AA	AA	AA	AA	AA	AA	BB	BB	AA	AA	AA	AA	AA	AA	BB	AA	BB	AA	AA	AA	AA	AA	AA
1181	SCRI_RS_205571	2H	710603324	AA	AA	AA	AA	BB	BB	AA	AA	AA	BB	BB	AA	AA	AA	AA	AA	AA	AA	AA	AA	AA	AA	AA	AA	AA	AA	AA	AA	AA	AA	AA	AA	AA	AA	AA	AA	AA	AA	AA	AA	AA	AA	AA	AA	AA	AA
1182	SCRI_RS_142593	2H	710609880	AA	AA	AA	AA	BB	BB	AA	AA	AA	BB	BB	AA	AA	AA	AA	AA	AA	AA	AA	AA	AA	AA	AA	AA	AA	AA	AA	AA	AA	BB	BB	AA	AA	AA	AA	AA	AA	BB	AA	BB	AA	AA	AA	AA	AA	AA
1183	BOPA1_5541-418	2H	710843212	AA	AA	AA	AA	BB	BB	AA	AA	AA	BB	BB	AA	AA	AA	AA	AA	AA	AA	AA	AA	AA	AA	AA	AA	AA	AA	AA	AA	AA	BB	BB	AA	AA	AA	AA	AA	AA	BB	AA	BB	AA	AA	AA	AA	AA	AA
1184	BOPA2_12_31264	2H	710953472	BB	BB	BB	BB	AA	AA	BB	BB	BB	AA	AA	BB	BB	BB	BB	BB	BB	BB	BB	BB	BB	BB	BB	BB	BB	BB	BB	BB	BB	BB	BB	BB	BB	BB	BB	BB	BB	BB	BB	BB	BB	BB	BB	BB	BB	BB
1185	BOPA2_12_30598	2H	710954522	AA	AA	AA	AA	BB	BB	AA	AA	AA	BB	BB	AA	AA	AA	AA	AA	AA	AA	AA	AA	AA	AA	AA	AA	AA	AA	AA	AA	AA	AA	AA	AA	AA	AA	AA	AA	AA	AA	AA	AA	AA	AA	AA	AA	AA	AA
1186	SCRI_RS_155689	2H	711109505	BB	BB	BB	BB	AA	AA	BB	BB	BB	AA	BB	BB	BB	BB	BB	BB	BB	BB	BB	BB	BB	BB	BB	BB	BB	BB	BB	BB	BB	BB	BB	BB	BB	BB	BB	BB	BB	BB	BB	BB	BB	BB	BB	BB	BB	BB
1187	BOPA1_7302-240	2H	711230478	AA	AA	AA	AA	BB	BB	AA	AA	AA	BB	AA	AA	AA	AA	AA	AA	BB	AA	AA	AA	AA	AA	AA	AA	AA	AA	AA	AA	AA	BB	BB	BB	BB	BB	BB	BB	BB	BB	BB	BB	BB	BB	BB	BB	BB	BB
1188	SCRI_RS_235261	2H	711439540	BB	BB	BB	BB	AA	AA	BB	BB	BB	AA	BB	BB	BB	BB	BB	BB	AA	BB	BB	BB	BB	BB	BB	BB	BB	BB	BB	BB	BB	BB	BB	AA	AA	AA	AA	AA	AA	BB	AA	BB	AA	AA	AA	AA	AA	AA
1189	SCRI_RS_155161	2H	711748422	AA	AA	AA	AA	BB	BB	AA	AA	AA	BB	AA	AA	AA	AA	AA	AA	BB	AA	AA	AA	AA	AA	AA	AA	AA	AA	AA	AA	AA	AA	AA	BB	BB	BB	BB	BB	BB	AA	BB	AA	BB	BB	BB	BB	BB	BB
1190	SCRI_RS_210959	2H	712201100	BB	BB	BB	BB	BB	BB	BB	BB	BB	BB	BB	BB	BB	BB	BB	BB	BB	BB	BB	BB	BB	BB	BB	BB	BB	BB	BB	BB	BB	AA	AA	BB	BB	BB	BB	BB	BB	AA	BB	AA	BB	BB	BB	BB	BB	BB
1191	SCRI_RS_161030	2H	712312082	BB	BB	BB	BB	BB	BB	BB	BB	BB	BB	BB	BB	BB	BB	BB	BB	BB	BB	BB	BB	BB	BB	BB	BB	BB	BB	BB	BB	BB	AA	AA	BB	BB	BB	BB	BB	BB	AA	BB	AA	BB	BB	BB	BB	BB	BB
1192	BOPA1_ABC16258-1-1-77	2H	712330524	BB	BB	BB	BB	AA	AA	BB	BB	BB	AA	BB	BB	BB	BB	BB	BB	AA	AA	NN	AA	AA	BB	BB	BB	BB	BB	BB	BB	BB	BB	BB	AA	AA	AA	AA	AA	AA	BB	AA	BB	AA	AA	AA	AA	AA	AA
1193	SCRI_RS_200033	2H	712500709	BB	BB	BB	BB	AA	AA	BB	BB	BB	AA	BB	BB	BB	BB	BB	BB	AA	AA	AA	AA	AA	BB	BB	BB	BB	BB	BB	BB	BB	BB	BB	AA	AA	AA	AA	AA	AA	BB	AA	BB	AA	AA	AA	AA	AA	AA
1194	SCRI_RS_166443	2H	712675798	BB	BB	BB	BB	BB	BB	BB	BB	BB	BB	BB	BB	BB	BB	BB	BB	BB	BB	BB	BB	BB	BB	BB	BB	BB	BB	BB	BB	BB	AA	AA	BB	BB	BB	BB	BB	BB	AA	BB	AA	BB	BB	BB	BB	BB	BB
1195	BOPA2_12_30636	2H	712677252	AA	AA	AA	AA	AA	AA	AA	AA	AA	AA	AA	AA	AA	AA	AA	AA	AA	BB	BB	BB	BB	AA	AA	AA	AA	AA	AA	AA	AA	BB	BB	AA	AA	AA	AA	AA	AA	BB	AA	BB	AA	AA	AA	AA	AA	AA
1196	SCRI_RS_159243	2H	713069815	AA	AA	AA	AA	BB	BB	AA	AA	AA	BB	AA	AA	AA	AA	AA	AA	BB	AA	AA	AA	AA	AA	AA	AA	AA	AA	AA	AA	AA	BB	BB	BB	BB	AA	AA	BB	BB	BB	BB	BB	BB	BB	BB	BB	BB	BB
1197	SCRI_RS_205807	2H	713070717	AA	AA	AA	AA	BB	BB	AA	AA	AA	BB	AA	AA	AA	AA	AA	AA	BB	AA	AA	AA	AA	AA	AA	AA	AA	AA	AA	AA	AA	BB	BB	BB	BB	AA	AA	BB	BB	BB	BB	BB	BB	BB	BB	BB	BB	BB
1198	SCRI_RS_130279	2H	713100562	BB	BB	BB	BB	AA	AA	BB	BB	BB	AA	BB	BB	BB	BB	BB	BB	AA	BB	BB	BB	BB	BB	BB	BB	BB	BB	BB	BB	BB	AA	AA	AA	AA	BB	BB	AA	AA	AA	AA	AA	AA	AA	AA	AA	AA	AA
1199	SCRI_RS_130285	2H	713100909	BB	BB	BB	BB	BB	BB	BB	BB	BB	BB	BB	BB	BB	BB	BB	BB	BB	BB	BB	BB	BB	BB	BB	BB	BB	BB	BB	BB	BB	AA	AA	BB	BB	BB	BB	BB	BB	AA	BB	AA	BB	BB	BB	BB	BB	BB
1200	SCRI_RS_129177	2H	713107085	BB	BB	BB	BB	AA	AA	BB	BB	BB	AA	BB	BB	BB	BB	BB	BB	AA	BB	BB	BB	BB	BB	BB	BB	BB	BB	BB	BB	BB	BB	BB	AA	AA	BB	BB	AA	AA	BB	AA	BB	AA	AA	AA	AA	AA	AA
1201	SCRI_RS_129178	2H	713107111	BB	BB	BB	BB	BB	BB	BB	BB	BB	BB	BB	BB	BB	BB	BB	BB	BB	BB	BB	BB	BB	BB	BB	BB	BB	BB	BB	BB	BB	BB	BB	BB	BB	AA	AA	BB	BB	BB	BB	BB	BB	BB	BB	BB	BB	BB
1202	BOPA2_12_30152	2H	713108233	AA	AA	AA	AA	BB	BB	AA	AA	AA	BB	AA	AA	AA	AA	AA	AA	BB	AA	AA	AA	AA	AA	AA	AA	AA	AA	AA	AA	AA	AA	AA	BB	BB	AA	AA	BB	BB	AA	BB	AA	BB	BB	BB	BB	BB	BB
1203	SCRI_RS_209218	2H	713160051	BB	BB	BB	BB	BB	BB	BB	BB	BB	BB	BB	BB	BB	BB	BB	BB	BB	BB	BB	BB	BB	BB	BB	BB	BB	BB	BB	BB	BB	BB	BB	BB	BB	BB	BB	BB	BB	BB	BB	BB	BB	BB	BB	BB	BB	BB
1204	SCRI_RS_224454	2H	713163055	AA	AA	AA	AA	AA	AA	AA	AA	AA	AA	AA	AA	AA	AA	AA	AA	AA	AA	AA	AA	AA	AA	AA	AA	AA	AA	AA	AA	AA	AA	AA	AA	AA	AA	AA	AA	AA	AA	AA	AA	AA	AA	AA	AA	AA	AA
1205	SCRI_RS_143501	2H	713242039	AA	AA	AA	AA	BB	BB	AA	AA	AA	BB	AA	AA	AA	AA	AA	AA	AA	AA	AA	AA	AA	AA	AA	AA	AA	AA	AA	AA	AA	AA	AA	AA	AA	AA	AA	AA	AA	AA	AA	AA	AA	AA	AA	AA	AA	AA
1206	SCRI_RS_192711	2H	713297829	AA	AA	AA	AA	AA	AA	AA	AA	AA	AA	AA	AA	AA	AA	AA	AA	AA	AA	AA	AA	AA	AA	AA	AA	AA	AA	AA	AA	AA	BB	BB	AA	AA	AA	AA	AA	AA	BB	AA	BB	AA	AA	AA	AA	AA	AA
1207	SCRI_RS_116193	2H	713304784	BB	BB	BB	BB	AA	AA	BB	BB	BB	AA	BB	BB	BB	BB	BB	BB	BB	BB	BB	BB	BB	BB	BB	BB	BB	BB	BB	BB	BB	BB	BB	BB	BB	BB	BB	BB	BB	BB	BB	BB	BB	BB	BB	BB	BB	BB
1208	BOPA2_12_30097	2H	713705600	BB	BB	BB	BB	BB	BB	BB	BB	BB	BB	BB	BB	BB	BB	BB	BB	BB	BB	BB	BB	BB	BB	BB	BB	BB	BB	BB	BB	BB	AA	AA	BB	BB	BB	BB	BB	BB	AA	BB	AA	BB	BB	BB	BB	BB	BB
1209	SCRI_RS_185665	2H	713776394	BB	BB	BB	BB	AA	AA	BB	BB	BB	AA	BB	BB	BB	BB	BB	BB	BB	BB	BB	BB	BB	BB	BB	BB	BB	BB	BB	BB	BB	BB	BB	BB	BB	BB	BB	BB	BB	BB	BB	BB	BB	BB	BB	BB	BB	BB
1210	SCRI_RS_179555	2H	713777838	AA	AA	AA	AA	BB	BB	AA	AA	AA	BB	AA	AA	AA	AA	AA	AA	AA	AA	AA	AA	AA	AA	AA	AA	AA	AA	AA	AA	AA	AA	AA	AA	AA	AA	AA	AA	AA	AA	AA	AA	AA	AA	AA	AA	AA	AA
1211	SCRI_RS_7392	2H	713895540	AA	AA	AA	AA	AA	AA	AA	AA	AA	AA	AA	AA	AA	AA	AA	AA	AA	AA	AA	AA	AA	AA	AA	AA	AA	AA	AA	AA	AA	BB	BB	AA	AA	BB	BB	AA	AA	BB	AA	BB	AA	AA	AA	AA	AA	AA
1212	SCRI_RS_154954	2H	714018523	AA	AA	AA	AA	BB	BB	AA	AA	AA	BB	AA	AA	AA	AA	AA	AA	AA	AA	AA	AA	AA	AA	AA	AA	AA	AA	AA	AA	AA	BB	BB	AA	AA	BB	BB	AA	AA	BB	AA	BB	AA	AA	AA	AA	AA	AA
1213	BOPA2_12_31327	2H	714025458	AA	AA	AA	AA	AA	AA	AA	AA	AA	AA	AA	AA	AA	AA	AA	AA	AA	AA	AA	AA	AA	AA	AA	AA	AA	AA	AA	AA	AA	AA	AA	AA	AA	BB	BB	AA	AA	AA	AA	AA	AA	AA	AA	AA	AA	AA
1214	SCRI_RS_10930	2H	714374793	AA	AA	AA	AA	AA	AA	AA	AA	AA	AA	AA	AA	AA	AA	AA	AA	AA	AA	AA	AA	AA	AA	AA	AA	AA	AA	AA	AA	AA	BB	BB	AA	AA	AA	AA	AA	AA	BB	AA	BB	AA	AA	AA	AA	AA	AA
1215	BOPA1_13178-89	2H	714692516	AA	AA	AA	AA	AA	AA	AA	AA	AA	AA	AA	AA	AA	AA	AA	AA	AA	AA	AA	AA	AA	AA	AA	AA	AA	AA	AA	AA	AA	BB	BB	AA	AA	AA	AA	AA	AA	BB	AA	BB	AA	AA	AA	AA	AA	AA
1216	SCRI_RS_153811	2H	715579961	BB	BB	BB	BB	BB	BB	BB	BB	BB	BB	BB	BB	BB	BB	BB	BB	BB	BB	BB	BB	BB	BB	BB	BB	BB	BB	BB	BB	BB	AA	AA	BB	BB	BB	BB	BB	BB	AA	BB	AA	BB	BB	BB	BB	BB	BB
1217	SCRI_RS_227502	2H	715709208	AA	AA	AA	AA	BB	BB	AA	AA	AA	BB	AA	AA	AA	AA	AA	AA	BB	AA	AA	AA	AA	AA	AA	AA	AA	AA	AA	AA	AA	AA	AA	BB	BB	BB	BB	BB	BB	AA	BB	AA	BB	BB	BB	BB	BB	BB
1218	SCRI_RS_162820	2H	715795208	AA	AA	AA	AA	BB	BB	AA	AA	AA	BB	AA	AA	AA	AA	AA	AA	BB	AA	AA	AA	AA	AA	AA	AA	AA	AA	AA	AA	AA	AA	AA	BB	BB	BB	BB	BB	BB	AA	BB	AA	BB	BB	BB	BB	BB	BB
1219	SCRI_RS_201870	2H	715951082	BB	BB	BB	BB	AA	AA	BB	BB	BB	AA	BB	BB	BB	BB	BB	BB	AA	BB	BB	BB	BB	BB	BB	BB	BB	BB	BB	BB	BB	BB	BB	AA	AA	AA	AA	AA	AA	BB	AA	BB	AA	AA	AA	AA	AA	AA
1220	SCRI_RS_211291	2H	716610560	BB	BB	BB	BB	BB	AA	BB	BB	BB	AA	BB	BB	BB	BB	BB	BB	BB	BB	BB	BB	BB	BB	BB	BB	BB	BB	BB	BB	BB	BB	BB	BB	BB	BB	BB	BB	BB	BB	BB	BB	BB	BB	BB	BB	BB	BB
1221	SCRI_RS_149273	2H	716611395	BB	BB	BB	BB	BB	BB	BB	BB	BB	BB	BB	BB	BB	BB	BB	BB	BB	BB	BB	BB	BB	BB	BB	BB	BB	BB	BB	BB	BB	AA	AA	AA	AA	BB	BB	AA	AA	AA	AA	AA	AA	AA	AA	AA	AA	AA
1222	BOPA1_4218-1230	2H	716820240	AA	AA	AA	AA	AA	BB	AA	AA	AA	BB	AA	AA	AA	AA	AA	AA	AA	AA	AA	AA	AA	AA	AA	AA	AA	AA	AA	AA	AA	BB	BB	BB	BB	AA	AA	BB	BB	BB	BB	BB	BB	BB	BB	BB	BB	BB
1223	SCRI_RS_116226	2H	717371986	BB	BB	BB	BB	BB	BB	BB	BB	BB	BB	BB	BB	BB	BB	BB	BB	BB	BB	BB	BB	BB	BB	BB	BB	BB	BB	BB	BB	BB	AA	AA	BB	BB	BB	BB	BB	BB	AA	BB	AA	BB	BB	BB	BB	BB	BB
1224	BOPA2_12_30310	2H	717373184	AA	AA	AA	AA	AA	AA	AA	AA	AA	AA	AA	AA	AA	AA	AA	AA	AA	AA	AA	AA	AA	AA	AA	AA	AA	AA	AA	AA	AA	BB	BB	AA	AA	AA	AA	AA	AA	BB	AA	BB	AA	AA	AA	AA	AA	AA
1225	SCRI_RS_168451	2H	717879068	AA	AA	AA	AA	AA	AA	AA	AA	AA	AA	AA	AA	AA	AA	AA	AA	AA	AA	AA	AA	AA	AA	AA	AA	AA	AA	AA	AA	AA	BB	BB	AA	AA	AA	AA	AA	AA	BB	AA	BB	AA	AA	AA	AA	AA	AA
1226	BOPA1_9291-1322	2H	718210885	AA	AA	AA	AA	AA	BB	AA	AA	AA	BB	AA	AA	AA	AA	AA	AA	AA	AA	AA	AA	AA	AA	AA	AA	AA	AA	AA	AA	AA	BB	BB	AA	AA	AA	AA	AA	AA	BB	AA	BB	AA	AA	AA	AA	AA	AA
1227	BOPA2_12_31100	2H	718210885	AA	AA	AA	AA	AA	BB	AA	AA	AA	BB	AA	AA	AA	AA	AA	AA	AA	AA	AA	AA	AA	AA	AA	AA	AA	AA	AA	AA	AA	BB	BB	AA	AA	AA	AA	AA	AA	BB	AA	BB	AA	AA	AA	AA	AA	AA
1228	SCRI_RS_223166	2H	718333093	AA	AA	AA	AA	AA	BB	AA	AA	AA	BB	AA	AA	AA	AA	AA	AA	AA	AA	AA	AA	AA	AA	AA	AA	AA	AA	AA	AA	AA	BB	BB	AA	AA	AA	AA	AA	AA	BB	AA	BB	AA	AA	AA	AA	AA	AA
1229	SCRI_RS_708	2H	718339878	AA	AA	AA	AA	AA	AA	AA	AA	AA	AA	AA	AA	AA	AA	AA	AA	AA	AA	AA	AA	AA	AA	AA	AA	AA	AA	AA	AA	AA	BB	BB	AA	AA	AA	AA	AA	AA	BB	AA	BB	AA	AA	AA	AA	AA	AA
1230	SCRI_RS_137825	2H	718431261	BB	BB	BB	BB	BB	AA	BB	BB	BB	AA	BB	BB	BB	BB	BB	BB	BB	BB	BB	BB	BB	BB	BB	BB	BB	BB	BB	BB	BB	BB	BB	BB	BB	AA	AA	BB	BB	BB	BB	BB	BB	BB	BB	BB	BB	BB
1231	BOPA1_8817-798	2H	718628790	BB	BB	BB	BB	BB	AA	BB	BB	BB	AA	BB	BB	BB	BB	BB	BB	BB	BB	BB	BB	BB	BB	BB	BB	BB	BB	BB	BB	BB	BB	BB	BB	BB	AA	AA	BB	BB	BB	BB	BB	BB	BB	BB	BB	BB	BB
1232	BOPA2_12_20183	2H	718880739	BB	BB	BB	BB	BB	AA	BB	BB	BB	AA	BB	BB	BB	BB	BB	BB	BB	BB	BB	BB	BB	BB	BB	BB	BB	BB	BB	BB	BB	BB	BB	BB	BB	AA	AA	BB	BB	BB	BB	BB	BB	BB	BB	BB	BB	BB
1233	BOPA2_12_30690	2H	720339994	AA	AA	AA	AA	AA	BB	AA	AA	AA	BB	AA	AA	AA	AA	AA	AA	AA	AA	AA	AA	AA	AA	AA	AA	AA	AA	AA	AA	AA	BB	BB	AA	AA	AA	AA	AA	AA	BB	AA	BB	AA	AA	AA	AA	AA	AA
1234	BOPA1_2464-1228	2H	720345060	BB	BB	BB	BB	BB	AA	BB	BB	BB	AA	BB	BB	BB	BB	BB	BB	BB	BB	BB	BB	BB	BB	BB	BB	BB	BB	BB	BB	BB	AA	AA	BB	BB	BB	BB	BB	BB	AA	BB	AA	BB	BB	BB	BB	BB	BB
1235	SCRI_RS_239674	2H	720346206	BB	BB	BB	BB	BB	AA	BB	BB	BB	AA	BB	BB	BB	BB	BB	BB	BB	BB	BB	BB	BB	BB	BB	BB	BB	BB	BB	BB	BB	AA	AA	BB	BB	BB	BB	BB	BB	AA	BB	AA	BB	BB	BB	BB	BB	BB
1236	BOPA1_4472-658	2H	720349512	BB	BB	BB	BB	BB	AA	BB	BB	BB	AA	BB	BB	BB	BB	BB	BB	BB	BB	BB	BB	BB	BB	BB	BB	BB	BB	BB	BB	BB	AA	AA	BB	BB	BB	BB	BB	BB	AA	BB	AA	BB	BB	BB	BB	BB	BB
1237	SCRI_RS_165373	2H	720429037	BB	BB	BB	BB	BB	AA	BB	BB	BB	AA	BB	BB	BB	BB	BB	BB	BB	BB	BB	BB	BB	BB	BB	BB	BB	BB	BB	BB	BB	AA	AA	BB	BB	BB	BB	BB	BB	AA	BB	AA	BB	BB	BB	BB	BB	BB
1238	BOPA1_6328-736	2H	720580161	BB	BB	BB	BB	BB	AA	BB	BB	BB	AA	BB	BB	BB	BB	BB	BB	BB	BB	BB	BB	BB	BB	BB	BB	BB	BB	BB	BB	BB	AA	AA	BB	BB	BB	BB	BB	BB	AA	BB	AA	BB	BB	BB	BB	BB	BB
1239	SCRI_RS_139840	2H	720589697	AA	AA	AA	AA	AA	BB	AA	AA	AA	BB	AA	AA	AA	AA	AA	AA	AA	AA	AA	AA	AA	AA	AA	AA	AA	AA	AA	AA	AA	BB	BB	AA	AA	AA	AA	AA	AA	BB	AA	BB	AA	AA	AA	AA	AA	AA
1240	SCRI_RS_223119	2H	721191110	AA	AA	AA	AA	AA	BB	AA	AA	AA	BB	AA	AA	AA	AA	AA	AA	AA	AA	AA	AA	AA	AA	AA	AA	AA	AA	AA	AA	AA	BB	BB	AA	AA	AA	AA	AA	AA	BB	AA	BB	AA	AA	AA	AA	AA	AA
1241	SCRI_RS_119426	2H	721196227	BB	BB	BB	BB	BB	AA	BB	BB	BB	AA	BB	BB	BB	BB	BB	BB	BB	BB	BB	BB	BB	BB	BB	BB	BB	BB	BB	BB	BB	BB	BB	BB	BB	BB	BB	BB	BB	BB	BB	BB	BB	BB	BB	BB	BB	BB
1242	SCRI_RS_200949	2H	721664399	BB	BB	BB	BB	BB	AA	BB	BB	BB	AA	BB	BB	BB	BB	BB	BB	BB	BB	BB	BB	BB	BB	BB	BB	BB	BB	BB	BB	BB	AA	AA	BB	BB	BB	BB	BB	BB	AA	BB	AA	BB	BB	BB	BB	BB	BB
1243	SCRI_RS_119513	2H	721944874	AA	AA	AA	AA	AA	AA	AA	AA	AA	AA	AA	AA	AA	AA	AA	AA	AA	AA	AA	AA	AA	AA	AA	AA	AA	AA	AA	AA	AA	AA	AA	AA	AA	AA	AA	AA	AA	AA	AA	AA	AA	AA	AA	AA	AA	AA
1244	SCRI_RS_157504	2H	721997180	AA	AA	AA	AA	AA	BB	AA	AA	AA	BB	AA	AA	AA	AA	AA	AA	AA	AA	AA	AA	AA	AA	AA	AA	AA	AA	AA	AA	AA	AA	AA	AA	AA	AA	AA	AA	AA	AA	AA	AA	AA	AA	AA	AA	AA	AA
1245	SCRI_RS_2552	2H	721999331	AA	AA	AA	AA	AA	BB	AA	AA	AA	BB	AA	AA	AA	AA	AA	AA	AA	AA	AA	AA	AA	AA	AA	AA	AA	AA	AA	AA	AA	BB	BB	AA	AA	AA	AA	AA	AA	BB	AA	BB	AA	AA	AA	AA	AA	AA
1246	SCRI_RS_157929	2H	722311029	BB	BB	BB	BB	BB	BB	BB	BB	BB	BB	BB	BB	BB	BB	BB	BB	BB	AA	AA	AA	AA	BB	BB	BB	BB	BB	BB	BB	BB	BB	BB	BB	BB	BB	BB	BB	BB	BB	BB	BB	BB	BB	BB	BB	BB	BB
1247	BOPA2_12_31268	2H	722327295	AA	AA	AA	AA	AA	BB	AA	AA	AA	BB	AA	AA	AA	AA	AA	AA	AA	AA	AA	AA	AA	AA	AA	AA	AA	AA	AA	AA	AA	BB	BB	AA	AA	AA	AA	AA	AA	BB	AA	BB	AA	AA	AA	AA	AA	AA
1248	BOPA2_12_30942	2H	722463054	BB	BB	BB	BB	BB	BB	BB	BB	BB	BB	BB	BB	BB	BB	BB	BB	BB	AA	AA	AA	AA	BB	BB	BB	BB	BB	BB	BB	BB	BB	BB	BB	BB	BB	BB	BB	BB	BB	BB	BB	BB	BB	BB	BB	BB	BB
1249	SCRI_RS_55841	2H	722894793	AA	AA	AA	AA	AA	AA	AA	AA	AA	AA	AA	AA	AA	AA	AA	AA	AA	AA	AA	AA	AA	AA	AA	AA	AA	AA	AA	AA	AA	BB	BB	AA	AA	AA	AA	AA	AA	BB	AA	BB	AA	AA	AA	AA	AA	AA
1250	BOPA2_12_10472	2H	723105312	BB	BB	BB	BB	BB	BB	BB	BB	BB	BB	BB	BB	BB	BB	BB	BB	BB	BB	BB	BB	BB	BB	BB	BB	BB	BB	BB	BB	BB	BB	BB	BB	BB	BB	BB	BB	BB	BB	BB	BB	BB	BB	BB	BB	BB	BB
1251	SCRI_RS_231021	2H	723120578	AA	AA	AA	AA	AA	BB	AA	AA	AA	BB	AA	AA	AA	AA	AA	AA	AA	AA	AA	AA	AA	AA	AA	AA	AA	AA	AA	AA	AA	BB	BB	AA	AA	AA	AA	AA	AA	BB	AA	BB	AA	AA	AA	AA	AA	AA
1252	BOPA1_1613-291	2H	723245814	AA	AA	AA	AA	AA	BB	AA	AA	AA	BB	AA	AA	AA	AA	AA	AA	AA	AA	AA	AA	AA	AA	AA	AA	AA	AA	AA	AA	AA	BB	BB	AA	AA	AA	AA	AA	AA	BB	AA	BB	AA	AA	AA	AA	AA	AA
1253	BOPA1_1250-923	2H	723372150	AA	AA	AA	AA	AA	BB	AA	AA	AA	BB	AA	AA	AA	AA	AA	AA	AA	AA	AA	AA	AA	AA	AA	AA	AA	AA	AA	AA	AA	BB	BB	AA	AA	AA	AA	AA	AA	BB	AA	BB	AA	AA	AA	AA	AA	AA
1254	BOPA1_285-2932	2H	723653192	AA	AA	AA	AA	AA	AA	AA	AA	AA	AA	AA	AA	AA	AA	AA	AA	AA	AA	AA	AA	AA	AA	AA	AA	AA	AA	AA	AA	AA	BB	BB	AA	AA	AA	AA	AA	AA	BB	AA	BB	AA	AA	AA	AA	AA	AA
1255	SCRI_RS_185506	2H	723653362	AA	AA	AA	AA	AA	AA	AA	AA	AA	AA	AA	AA	AA	AA	AA	AA	AA	AA	AA	AA	AA	AA	AA	AA	AA	AA	AA	AA	AA	BB	BB	AA	AA	AA	AA	AA	AA	BB	AA	BB	AA	AA	AA	AA	AA	AA
1256	BOPA2_12_30351	2H	724945649	BB	BB	BB	BB	BB	BB	BB	BB	BB	BB	BB	BB	BB	BB	BB	BB	BB	BB	BB	BB	BB	BB	BB	BB	BB	BB	BB	BB	BB	BB	BB	BB	BB	BB	BB	BB	BB	BB	BB	BB	BB	BB	BB	BB	BB	BB
1257	SCRI_RS_6458	2H	724986421	BB	BB	BB	BB	BB	BB	BB	BB	BB	BB	BB	BB	BB	BB	BB	BB	BB	BB	BB	BB	BB	BB	BB	BB	BB	BB	BB	BB	BB	BB	BB	BB	BB	BB	BB	BB	BB	BB	BB	BB	BB	BB	BB	BB	BB	BB
1258	SCRI_RS_238605	2H	725523910	BB	BB	BB	BB	BB	BB	BB	BB	BB	BB	BB	BB	BB	BB	BB	BB	BB	BB	BB	BB	BB	BB	BB	BB	BB	BB	BB	BB	BB	AA	AA	BB	BB	BB	BB	BB	BB	AA	BB	AA	BB	BB	BB	BB	BB	BB
1259	BOPA1_2822-739	2H	725655512	AA	AA	AA	AA	AA	BB	AA	AA	AA	BB	AA	AA	AA	AA	AA	AA	AA	AA	AA	AA	AA	AA	AA	AA	AA	AA	AA	AA	AA	AA	AA	AA	AA	AA	AA	AA	AA	AA	AA	AA	AA	AA	AA	AA	AA	AA
1260	BOPA1_ABC09559-1-2-143	2H	725777855	BB	BB	BB	BB	BB	AA	BB	BB	BB	AA	BB	BB	BB	BB	BB	BB	BB	AA	NN	AA	AA	BB	BB	BB	BB	BB	BB	BB	BB	AA	AA	BB	BB	BB	BB	BB	BB	AA	BB	AA	BB	BB	BB	BB	BB	BB
1261	SCRI_RS_159212	2H	726022609	AA	AA	AA	AA	AA	BB	AA	AA	AA	BB	AA	AA	AA	AA	AA	AA	AA	BB	BB	BB	BB	AA	AA	AA	AA	AA	AA	AA	AA	AA	AA	AA	AA	AA	AA	AA	AA	AA	AA	AA	AA	AA	AA	AA	AA	AA
1262	SCRI_RS_182627	2H	726082706	BB	BB	BB	BB	BB	AA	BB	BB	BB	AA	BB	BB	BB	BB	BB	BB	BB	BB	BB	BB	BB	BB	BB	BB	BB	BB	BB	BB	BB	BB	BB	BB	BB	BB	BB	BB	BB	BB	BB	BB	BB	BB	BB	BB	BB	BB
1263	SCRI_RS_181112	2H	726082736	BB	BB	BB	BB	BB	AA	BB	BB	BB	AA	BB	BB	BB	BB	BB	BB	BB	BB	BB	BB	BB	BB	BB	BB	BB	BB	BB	BB	BB	BB	BB	BB	BB	BB	BB	BB	BB	BB	BB	BB	BB	BB	BB	BB	BB	BB
1264	SCRI_RS_202469	2H	726971508	AA	AA	AA	AA	AA	NN	AA	AA	AA	BB	AA	AA	AA	AA	AA	AA	AA	BB	NN	BB	BB	AA	AA	AA	AA	AA	AA	AA	AA	AA	AA	AA	AA	AA	AA	AA	AA	AA	AA	AA	AA	AA	AA	AA	AA	AA
1265	BOPA1_5211-1755	2H	727211279	AA	AA	AA	AA	AA	AA	AA	AA	AA	AA	AA	AA	AA	AA	AA	AA	AA	AA	AA	AA	AA	AA	AA	AA	AA	AA	AA	AA	AA	AA	AA	AA	AA	AA	AA	AA	AA	AA	AA	AA	AA	AA	AA	AA	AA	AA
1266	SCRI_RS_147230	2H	727484323	BB	BB	BB	BB	BB	BB	BB	BB	BB	BB	BB	BB	BB	BB	BB	BB	BB	BB	BB	BB	BB	BB	BB	BB	BB	BB	BB	BB	BB	AA	AA	BB	BB	BB	BB	BB	BB	AA	BB	AA	BB	BB	BB	BB	BB	BB
1267	BOPA2_12_10579	2H	727570263	BB	BB	BB	BB	BB	BB	BB	BB	BB	BB	BB	BB	BB	BB	BB	BB	BB	BB	BB	BB	BB	BB	BB	BB	BB	BB	BB	BB	BB	BB	BB	BB	BB	BB	BB	BB	BB	BB	BB	BB	BB	BB	BB	BB	BB	BB
1268	BOPA2_12_30106	2H	727956608	AA	AA	AA	AA	AA	BB	AA	AA	AA	BB	AA	AA	AA	AA	AA	AA	AA	BB	BB	BB	BB	AA	AA	AA	AA	AA	AA	AA	AA	BB	BB	AA	AA	AA	AA	AA	AA	BB	AA	BB	AA	AA	AA	AA	AA	AA
1269	SCRI_RS_134241	2H	727979752	BB	BB	BB	BB	BB	AA	BB	BB	BB	AA	BB	BB	BB	BB	BB	BB	BB	BB	BB	BB	BB	BB	BB	BB	BB	BB	BB	BB	BB	BB	BB	BB	BB	BB	BB	BB	BB	BB	BB	BB	BB	BB	BB	BB	BB	BB
1270	SCRI_RS_124313	2H	728301463	BB	BB	BB	BB	BB	BB	BB	BB	BB	BB	BB	BB	BB	BB	BB	BB	BB	BB	BB	BB	BB	BB	BB	BB	BB	BB	BB	BB	BB	AA	AA	BB	BB	BB	BB	BB	BB	AA	BB	AA	BB	BB	BB	BB	BB	BB
1271	SCRI_RS_124301	2H	728302402	AA	AA	AA	AA	AA	AA	AA	AA	AA	AA	AA	AA	AA	AA	AA	AA	AA	AA	AA	AA	AA	AA	AA	AA	AA	AA	AA	AA	AA	BB	BB	AA	AA	AA	AA	AA	AA	BB	AA	BB	AA	AA	AA	AA	AA	AA
1272	BOPA2_12_10151	2H	728830503	BB	BB	BB	BB	BB	BB	BB	BB	BB	BB	BB	BB	BB	BB	BB	BB	BB	BB	BB	BB	BB	BB	BB	BB	BB	BB	BB	BB	BB	AA	AA	BB	BB	BB	BB	BB	BB	AA	BB	AA	BB	BB	BB	BB	BB	BB
1273	SCRI_RS_221784	2H	729209752	AA	AA	AA	AA	AA	BB	AA	AA	AA	AA	AA	BB	AA	BB	BB	AA	BB	AA	AA	AA	AA	AA	AA	AA	AA	AA	AA	AA	AA	AA	AA	AA	AA	AA	AA	AA	AA	AA	AA	AA	AA	AA	AA	AA	AA	AA
1274	SCRI_RS_155734	2H	729744345	BB	BB	BB	BB	BB	BB	BB	BB	BB	BB	BB	BB	BB	BB	BB	BB	BB	BB	BB	BB	BB	BB	BB	BB	BB	BB	BB	BB	BB	AA	AA	BB	BB	BB	BB	BB	BB	AA	BB	AA	BB	BB	BB	BB	BB	BB
1275	BOPA1_678-310	2H	729751285	BB	BB	BB	BB	BB	BB	BB	BB	BB	BB	BB	BB	BB	BB	BB	BB	BB	BB	BB	BB	BB	BB	BB	BB	BB	BB	BB	BB	BB	AA	AA	BB	BB	BB	BB	BB	BB	AA	BB	AA	BB	BB	BB	BB	BB	BB
1276	SCRI_RS_121952	2H	729841493	AA	AA	AA	AA	AA	AA	AA	AA	AA	AA	AA	AA	AA	AA	AA	AA	AA	AA	AA	AA	AA	AA	AA	AA	AA	AA	AA	AA	AA	BB	BB	AA	AA	AA	AA	AA	AA	BB	AA	BB	AA	AA	AA	AA	AA	AA
1277	SCRI_RS_136379	2H	729842875	AA	AA	AA	AA	AA	AA	AA	AA	AA	AA	AA	AA	AA	AA	AA	AA	AA	AA	AA	AA	AA	AA	AA	AA	AA	AA	AA	AA	AA	BB	BB	AA	AA	AA	AA	AA	AA	BB	AA	BB	AA	AA	AA	AA	AA	AA
1278	SCRI_RS_221939	2H	731177267	AA	AA	AA	AA	AA	BB	AA	AA	AA	AA	AA	AA	AA	AA	AA	AA	AA	AA	AA	AA	AA	AA	AA	AA	AA	AA	AA	AA	AA	AA	AA	AA	AA	AA	AA	AA	AA	AA	AA	AA	AA	AA	AA	AA	AA	AA
1279	BOPA1_4241-445	2H	731304950	AA	AA	AA	AA	AA	BB	AA	AA	AA	AA	AA	AA	AA	AA	AA	AA	AA	AA	AA	AA	AA	AA	AA	AA	AA	AA	AA	AA	AA	AA	AA	AA	AA	AA	AA	AA	AA	AA	AA	AA	AA	AA	AA	AA	AA	AA
1280	SCRI_RS_201191	2H	732613576	BB	BB	BB	BB	BB	AA	BB	BB	BB	BB	BB	BB	BB	BB	BB	BB	BB	BB	BB	BB	BB	BB	BB	BB	BB	BB	BB	BB	BB	AA	AA	BB	BB	BB	BB	BB	BB	AA	BB	AA	BB	BB	BB	BB	BB	BB
1281	SCRI_RS_138045	2H	732622020	AA	AA	AA	AA	AA	BB	AA	AA	AA	AA	AA	AA	AA	AA	AA	AA	AA	AA	AA	AA	AA	AA	AA	AA	AA	AA	AA	AA	AA	BB	BB	AA	AA	AA	AA	AA	AA	BB	AA	BB	AA	AA	AA	AA	AA	AA
1282	SCRI_RS_215471	2H	732633537	AA	AA	AA	AA	AA	BB	AA	AA	AA	AA	AA	AA	AA	AA	AA	AA	AA	BB	BB	BB	BB	AA	AA	AA	AA	AA	AA	AA	AA	BB	BB	AA	AA	AA	AA	AA	AA	BB	AA	BB	AA	AA	AA	AA	AA	AA
1283	BOPA1_7826-869	2H	732688792	BB	BB	BB	BB	BB	AB	BB	BB	BB	BB	BB	BB	BB	BB	BB	BB	BB	AA	AA	AA	AA	BB	BB	BB	BB	BB	BB	BB	BB	BB	BB	BB	BB	BB	BB	BB	BB	BB	BB	BB	BB	BB	BB	BB	BB	BB
1284	BOPA2_12_30341	2H	732698131	AA	AA	AA	AA	AA	AA	AA	AA	AA	AA	AA	AA	AA	AA	AA	AA	AA	AA	AA	AA	AA	AA	AA	AA	AA	AA	AA	AA	AA	AA	AA	AA	AA	AA	AA	AA	AA	AA	AA	AA	AA	AA	AA	AA	AA	AA
1285	SCRI_RS_133224	2H	732734015	BB	BB	BB	BB	BB	AA	BB	BB	BB	BB	BB	BB	BB	BB	BB	BB	BB	BB	BB	BB	BB	BB	BB	BB	BB	BB	BB	BB	BB	BB	BB	BB	BB	BB	BB	BB	BB	BB	BB	BB	BB	BB	BB	BB	BB	BB
1286	SCRI_RS_136969	2H	732792718	AA	AA	AA	AA	AA	AA	AA	AA	AA	AA	AA	AA	AA	AA	AA	AA	AA	AA	AA	AA	AA	AA	AA	AA	AA	AA	AA	AA	AA	AA	AA	AA	AA	AA	AA	AA	AA	AA	AA	AA	AA	AA	AA	AA	AA	AA
1287	SCRI_RS_206266	2H	733178053	AA	AA	AA	AA	AA	AA	AA	AA	AA	AA	AA	AA	AA	AA	AA	AA	AA	AA	AA	AA	AA	AA	AA	AA	AA	AA	AA	AA	AA	AA	AA	AA	AA	AA	AA	AA	AA	AA	AA	AA	AA	AA	AA	AA	AA	AA
1288	SCRI_RS_157555	2H	733463473	AA	AA	AA	AA	AA	AA	AA	AA	AA	AA	AA	AA	AA	AA	AA	AA	AA	AA	AA	AA	AA	AA	AA	AA	AA	AA	AA	AA	AA	BB	BB	AA	AA	AA	AA	AA	AA	BB	AA	BB	AA	AA	AA	AA	AA	AA
1289	BOPA1_3608-2133	2H	733665592	BB	BB	BB	BB	BB	BB	BB	BB	BB	BB	BB	BB	AA	BB	BB	BB	BB	BB	BB	BB	BB	AA	AA	AA	BB	BB	BB	BB	AA	AA	AA	AA	AA	AA	AA	AA	AA	AA	AA	AA	AA	AA	AA	AA	AA	AA
1290	SCRI_RS_106163	2H	733666936	BB	BB	BB	BB	BB	BB	BB	BB	BB	BB	BB	BB	AA	BB	BB	BB	BB	BB	BB	BB	BB	AA	AA	AA	BB	BB	BB	BB	AA	AA	AA	AA	AA	AA	AA	AA	AA	AA	AA	AA	AA	AA	AA	AA	AA	AA
1291	BOPA2_12_10915	2H	733690794	BB	BB	BB	BB	BB	BB	BB	BB	BB	BB	BB	BB	AA	BB	BB	BB	BB	BB	NN	BB	BB	AA	AA	AA	BB	BB	BB	BB	BB	BB	BB	AA	AA	AA	AA	AA	AA	BB	AA	BB	AA	AA	AA	AA	AA	AA
1292	SCRI_RS_148699	2H	734129424	BB	BB	BB	BB	BB	BB	BB	BB	BB	BB	BB	BB	BB	BB	BB	BB	BB	BB	BB	BB	BB	BB	BB	BB	BB	BB	BB	BB	BB	BB	BB	BB	BB	BB	BB	BB	BB	BB	BB	BB	BB	BB	BB	AA	BB	BB
1293	SCRI_RS_158072	2H	735083437	AA	AA	AA	AA	AA	AA	AA	AA	AA	AA	AA	AA	AA	AA	AA	AA	AA	AA	AA	AA	AA	AA	AA	AA	AA	AA	AA	AA	AA	AA	AA	AA	AA	AA	AA	AA	AA	AA	AA	AA	AA	AA	AA	AA	AA	AA
1294	SCRI_RS_7219	2H	735116260	AA	AA	AA	AA	AA	AA	AA	AA	AA	AA	AA	AA	AA	AA	AA	AA	AA	AA	AA	AA	AA	AA	AA	AA	AA	AA	AA	AA	AA	AA	AA	AA	AA	AA	AA	AA	AA	AA	AA	AA	AA	AA	AA	BB	AA	AA
1295	SCRI_RS_161490	2H	735203017	AA	AA	AA	AA	AA	AA	AA	AA	AA	AA	AA	AA	AA	AA	AA	AA	AA	AA	AA	AA	AA	AA	AA	AA	AA	AA	AA	AA	AA	AA	AA	AA	AA	AA	AA	AA	AA	AA	AA	AA	AA	AA	AA	BB	AA	AA
1296	BOPA2_12_31209	2H	735228887	AA	AA	AA	AA	AA	AA	AA	AA	AA	AA	AA	AA	AA	AA	AA	AA	AA	AA	AA	AA	AA	AA	AA	AA	AA	AA	AA	AA	AA	AA	AA	AA	AA	AA	AA	AA	AA	AA	AA	AA	AA	AA	AA	BB	AA	AA
1297	SCRI_RS_227994	2H	735300248	AA	AA	AA	AA	AA	AA	AA	AA	AA	AA	AA	AA	AA	AA	AA	AA	AA	AA	AA	AA	AA	AA	AA	AA	AA	AA	AA	AA	AA	AA	AA	AA	AA	AA	AA	AA	AA	AA	AA	AA	AA	AA	AA	BB	AA	AA
1298	SCRI_RS_208720	2H	735301567	AA	AA	AA	AA	AA	AA	AA	AA	AA	AA	AA	AA	AA	AA	AA	AA	AA	AA	AA	AA	AA	AA	AA	AA	AA	AA	AA	AA	AA	AA	AA	AA	AA	AA	AA	AA	AA	AA	AA	AA	AA	AA	AA	BB	AA	AA
1299	SCRI_RS_13322	2H	736214250	AA	AA	AA	AA	AA	AA	AA	AA	AA	AA	AA	AA	AA	AA	AA	AA	AA	AA	AA	AA	AA	AA	AA	AA	AA	AA	AA	AA	AA	AA	AA	AA	AA	AA	AA	AA	AA	AA	AA	AA	AA	AA	AA	BB	AA	AA
1300	SCRI_RS_163464	2H	736753080	BB	BB	BB	BB	BB	BB	BB	BB	BB	BB	BB	BB	BB	BB	BB	BB	BB	BB	BB	BB	BB	BB	BB	BB	BB	BB	BB	BB	BB	AA	AA	BB	BB	BB	BB	BB	BB	AA	BB	AA	BB	BB	BB	BB	BB	BB
1301	BOPA1_ABC10785-1-1-82	2H	737639570	AA	AA	AA	AA	AA	AA	AA	AA	AA	AA	AA	AA	AA	AA	AA	AA	AA	AA	AA	AA	AA	AA	AA	AA	AA	AA	AA	AA	AA	AA	AA	AA	AA	AA	AA	AA	AA	AA	AA	AA	AA	AA	AA	BB	AA	AA
1302	BOPA1_6157-1233	2H	737661735	AA	AA	AA	AA	AA	AA	AA	AA	AA	AA	AA	AA	AA	AA	AA	AA	AA	AA	AA	AA	AA	AA	AA	AA	AA	AA	AA	AA	AA	AA	AA	AA	AA	AA	AA	AA	AA	AA	AA	AA	AA	AA	AA	BB	AA	AA
1303	BOPA2_12_30914	2H	737969091	AA	AA	AA	AA	AA	AA	AA	AA	AA	AA	AA	AA	AA	AA	AA	AA	AA	AA	AA	AA	AA	AA	AA	AA	AA	AA	AA	AA	AA	AA	AA	AA	AA	AA	AA	AA	AA	AA	AA	AA	AA	AA	AA	BB	AA	AA
1304	BOPA1_3840-348	2H	738841667	BB	BB	BB	BB	BB	BB	BB	BB	BB	BB	BB	AA	BB	AA	AA	AA	AA	AA	AA	AA	AA	BB	BB	BB	BB	BB	BB	BB	BB	BB	BB	BB	BB	BB	BB	BB	BB	BB	BB	BB	BB	BB	BB	BB	BB	BB
1305	BOPA1_3910-1648	2H	739142893	BB	BB	BB	BB	BB	BB	BB	BB	BB	BB	BB	BB	BB	BB	BB	BB	BB	BB	BB	BB	BB	BB	BB	BB	BB	BB	BB	BB	BB	BB	BB	BB	BB	BB	BB	BB	BB	BB	BB	BB	BB	BB	BB	AA	BB	BB
1306	SCRI_RS_168471	2H	739244604	BB	BB	BB	BB	BB	BB	BB	BB	BB	BB	BB	BB	BB	BB	BB	BB	BB	BB	BB	BB	BB	BB	BB	BB	BB	BB	BB	BB	BB	BB	BB	BB	BB	BB	BB	BB	BB	BB	BB	BB	BB	BB	BB	AA	BB	BB
1307	SCRI_RS_114969	2H	741603108	AA	AA	AA	AA	AA	AA	AA	AA	AA	AA	AA	AA	AA	AA	AA	AA	AA	AA	AA	AA	AA	AA	AA	AA	AA	AA	AA	AA	AA	AA	AA	AA	AA	AA	AA	AA	AA	AA	AA	AA	AA	AA	AA	AA	AA	AA
1308	BOPA2_12_10447	2H	742025697	AA	BB	BB	BB	BB	BB	BB	BB	BB	BB	BB	BB	BB	BB	BB	BB	BB	BB	BB	BB	BB	BB	BB	BB	BB	BB	BB	BB	BB	BB	BB	BB	BB	BB	BB	BB	BB	BB	BB	BB	BB	BB	BB	AA	BB	BB
1309	SCRI_RS_197269	2H	742046271	BB	BB	BB	BB	BB	BB	BB	BB	BB	BB	BB	AA	BB	AA	AA	AA	AA	BB	BB	BB	BB	AA	BB	BB	BB	BB	BB	BB	BB	BB	BB	BB	BB	BB	BB	BB	BB	BB	BB	BB	BB	BB	BB	BB	BB	BB
1310	BOPA1_968-979	2H	742092686	BB	BB	BB	BB	BB	BB	BB	BB	BB	BB	BB	BB	BB	BB	BB	BB	BB	AA	AA	AA	AA	BB	BB	BB	BB	BB	BB	BB	BB	BB	BB	BB	BB	BB	BB	BB	BB	BB	BB	BB	BB	BB	BB	BB	BB	BB
1311	SCRI_RS_233261	2H	742198212	BB	BB	BB	BB	BB	BB	BB	BB	BB	BB	BB	BB	BB	BB	BB	BB	BB	AA	AA	AA	AA	BB	BB	BB	BB	BB	BB	BB	BB	BB	BB	BB	BB	BB	BB	BB	BB	BB	BB	BB	BB	BB	BB	BB	BB	BB
1312	BOPA1_4879-1560	2H	742203860	BB	AA	AA	AA	AA	AA	AA	AA	AA	AA	AA	AA	BB	AA	AA	AA	AA	AA	AA	AA	AA	AA	BB	BB	AA	AA	AA	AA	BB	AA	AA	AA	AA	AA	AA	AA	AA	AA	AA	AA	AA	AA	AA	BB	AA	AA
1313	SCRI_RS_156155	2H	742206853	BB	BB	BB	BB	BB	BB	BB	BB	BB	BB	BB	BB	BB	BB	BB	BB	BB	AA	AA	AA	AA	BB	BB	BB	BB	BB	BB	BB	BB	BB	BB	BB	BB	BB	BB	BB	BB	BB	BB	BB	BB	BB	BB	BB	BB	BB
1314	BOPA1_7655-579	2H	742246827	AA	BB	BB	BB	BB	BB	BB	BB	BB	BB	BB	BB	BB	BB	BB	BB	BB	BB	BB	BB	BB	BB	BB	BB	AA	BB	BB	BB	BB	AA	AA	BB	BB	BB	BB	BB	BB	BB	BB	AA	BB	BB	BB	AA	BB	BB
1315	SCRI_RS_234587	2H	742631672	BB	BB	BB	BB	BB	BB	BB	BB	BB	BB	BB	AA	BB	AA	AA	AA	AA	AA	AA	AA	AA	AA	BB	BB	BB	BB	BB	BB	BB	BB	BB	BB	BB	BB	BB	BB	BB	BB	BB	BB	BB	BB	BB	BB	BB	BB
1316	SCRI_RS_205658	2H	742795239	BB	BB	BB	BB	BB	BB	BB	BB	BB	BB	BB	AA	AA	AA	AA	AA	AA	AA	AA	AA	AA	AA	AA	AA	BB	BB	BB	BB	AA	BB	BB	AA	AA	AA	AA	AA	AA	AA	AA	BB	AA	AA	AA	BB	AA	AA
1317	SCRI_RS_188579	2H	742795616	AA	BB	BB	BB	BB	BB	BB	BB	BB	BB	BB	BB	BB	BB	BB	BB	BB	BB	BB	BB	BB	BB	BB	BB	BB	BB	BB	BB	BB	BB	BB	BB	BB	BB	BB	BB	BB	BB	BB	BB	BB	BB	BB	AA	BB	BB
1318	BOPA2_12_10487	2H	742811663	BB	BB	BB	BB	BB	BB	BB	BB	BB	BB	BB	BB	BB	BB	BB	BB	BB	BB	BB	BB	BB	BB	BB	BB	BB	BB	BB	BB	BB	BB	BB	BB	BB	BB	BB	BB	BB	BB	BB	BB	BB	BB	BB	BB	BB	BB
1319	SCRI_RS_192591	2H	743018949	BB	BB	BB	BB	BB	BB	BB	BB	BB	BB	BB	AA	BB	AA	AA	AA	AA	BB	BB	BB	BB	AA	BB	BB	BB	BB	BB	BB	BB	BB	BB	BB	BB	BB	BB	BB	BB	BB	BB	BB	BB	BB	BB	BB	BB	BB
1320	BOPA2_12_10950	2H	743019283	BB	BB	BB	BB	BB	BB	BB	BB	BB	BB	BB	BB	BB	BB	BB	BB	BB	BB	BB	BB	BB	BB	BB	BB	BB	BB	BB	BB	BB	BB	BB	BB	BB	BB	BB	BB	BB	BB	BB	BB	BB	BB	BB	BB	BB	BB
1321	SCRI_RS_149592	2H	743140461	BB	BB	BB	BB	BB	BB	BB	BB	BB	BB	BB	AA	BB	AA	AA	AA	AA	BB	BB	BB	BB	AA	BB	BB	BB	BB	BB	BB	BB	BB	BB	BB	BB	BB	BB	BB	BB	BB	BB	BB	BB	BB	BB	BB	BB	BB
1322	SCRI_RS_44952	2H	743216831	BB	BB	BB	BB	BB	BB	BB	BB	BB	BB	BB	BB	BB	BB	BB	BB	BB	BB	BB	BB	BB	BB	BB	BB	BB	BB	BB	BB	BB	BB	BB	BB	BB	BB	BB	BB	BB	BB	BB	BB	BB	BB	BB	BB	BB	BB
1323	BOPA2_12_11368	2H	743356392	AA	BB	BB	BB	BB	BB	BB	BB	BB	BB	BB	BB	BB	BB	BB	BB	BB	BB	BB	BB	BB	BB	BB	BB	BB	BB	BB	BB	BB	BB	BB	BB	BB	BB	BB	BB	BB	BB	BB	BB	BB	BB	BB	BB	BB	BB
1324	SCRI_RS_175074	2H	743356451	BB	BB	BB	BB	BB	BB	BB	BB	BB	BB	BB	AA	BB	AA	AA	AA	AA	BB	BB	BB	BB	AA	BB	BB	BB	BB	BB	BB	BB	BB	BB	BB	BB	BB	BB	BB	BB	BB	BB	BB	BB	BB	BB	BB	BB	BB
1325	SCRI_RS_146068	2H	744438893	AA	AA	AA	AA	AA	AA	AA	AA	AA	AA	AA	AA	AA	AA	AA	AA	AA	AA	AA	AA	AA	AA	AA	AA	AA	AA	AA	AA	AA	AA	AA	AA	AA	AA	AA	AA	AA	AA	AA	AA	AA	AA	AA	AA	AA	AA
1326	SCRI_RS_204274	2H	744575473	AA	AA	AA	AA	AA	AA	AA	AA	AA	AA	AA	BB	BB	BB	BB	BB	BB	AA	AA	AA	AA	BB	BB	BB	AA	AA	AA	AA	BB	AA	AA	BB	BB	BB	BB	BB	BB	BB	BB	AA	BB	BB	BB	BB	BB	BB
1327	SCRI_RS_222342	2H	744580159	AA	AA	AA	AA	AA	AA	AA	AA	AA	AA	AA	BB	AA	BB	BB	BB	BB	AA	AA	AA	AA	BB	AA	AA	AA	AA	AA	AA	AA	AA	AA	AA	AA	AA	AA	AA	AA	AA	AA	AA	AA	AA	AA	BB	AA	AA
1328	SCRI_RS_175216	2H	744582599	BB	BB	BB	BB	BB	BB	BB	BB	BB	BB	BB	AA	BB	AA	AA	AA	AA	BB	BB	BB	BB	AA	BB	BB	BB	BB	BB	BB	BB	BB	BB	BB	BB	BB	BB	BB	BB	BB	BB	BB	BB	BB	BB	AA	BB	BB
1329	BOPA1_5784-213	2H	744819955	BB	BB	BB	BB	BB	BB	BB	BB	BB	BB	BB	BB	BB	BB	BB	BB	BB	BB	BB	BB	BB	BB	BB	BB	BB	BB	BB	BB	BB	BB	BB	BB	BB	BB	BB	BB	BB	BB	BB	BB	BB	BB	BB	BB	BB	BB
1330	SCRI_RS_161636	2H	744897598	BB	BB	BB	BB	BB	BB	BB	BB	BB	BB	BB	AA	BB	AA	AA	AA	AA	BB	BB	BB	BB	AA	BB	BB	BB	BB	BB	BB	BB	BB	BB	BB	BB	BB	BB	BB	BB	BB	BB	BB	BB	BB	BB	BB	BB	BB
1331	SCRI_RS_10006	2H	744901695	BB	BB	BB	BB	BB	BB	BB	BB	BB	BB	BB	AA	BB	AA	AA	AA	AA	BB	BB	BB	BB	AA	BB	BB	BB	BB	BB	BB	BB	BB	BB	BB	BB	BB	BB	BB	BB	BB	BB	BB	BB	BB	BB	BB	BB	BB
1332	SCRI_RS_155544	2H	745234010	BB	BB	BB	BB	BB	BB	BB	BB	BB	BB	BB	AA	BB	AA	AA	AA	AA	BB	NN	BB	BB	AA	BB	BB	AA	BB	BB	BB	BB	AA	AA	BB	BB	BB	BB	BB	BB	BB	BB	AA	BB	BB	BB	BB	BB	BB
1333	BOPA1_8586-1221	2H	745335865	AA	AA	AA	AA	AA	AA	AA	AA	AA	AA	AA	BB	AA	BB	BB	BB	BB	AA	AA	AA	AA	BB	AA	AA	AA	AA	AA	AA	AA	AA	AA	AA	AA	AA	AA	AA	AA	AA	AA	AA	AA	AA	AA	AA	AA	AA
1334	SCRI_RS_230497	2H	746332765	BB	BB	BB	BB	BB	BB	BB	BB	BB	BB	BB	BB	BB	BB	BB	BB	BB	BB	BB	BB	BB	AA	BB	BB	AA	BB	BB	BB	BB	AA	AA	BB	BB	BB	BB	BB	BB	BB	BB	AA	BB	BB	BB	BB	BB	BB
1335	SCRI_RS_154135	2H	746372722	BB	BB	BB	BB	BB	BB	BB	BB	BB	BB	BB	BB	BB	BB	BB	BB	BB	BB	BB	BB	BB	AA	BB	BB	BB	BB	BB	BB	BB	BB	BB	BB	BB	BB	BB	BB	BB	BB	BB	BB	BB	BB	BB	BB	BB	BB
1336	SCRI_RS_194653	2H	746375934	BB	BB	BB	BB	BB	BB	BB	BB	BB	BB	BB	BB	BB	BB	BB	BB	BB	AA	AA	AA	AA	BB	BB	BB	BB	BB	BB	BB	BB	BB	BB	BB	BB	BB	BB	BB	BB	BB	BB	BB	BB	BB	BB	AA	BB	BB
1337	SCRI_RS_156819	2H	746376977	AA	AA	AA	AA	AA	AA	AA	AA	AA	AA	AA	AA	AA	AA	AA	AA	AA	BB	BB	BB	BB	AA	AA	AA	AA	AA	AA	AA	AA	AA	AA	AA	AA	AA	AA	AA	AA	AA	AA	AA	AA	AA	AA	BB	AA	AA
1338	SCRI_RS_139073	2H	746569270	BB	BB	BB	BB	BB	BB	BB	BB	BB	BB	BB	BB	BB	BB	BB	BB	BB	AA	AA	AA	AA	BB	BB	BB	BB	BB	BB	BB	BB	BB	BB	BB	BB	BB	BB	BB	BB	BB	BB	BB	BB	BB	BB	BB	BB	BB
1339	SCRI_RS_174077	2H	746743803	BB	BB	BB	BB	BB	BB	BB	BB	BB	BB	BB	BB	AA	BB	BB	BB	BB	BB	BB	BB	BB	BB	AA	AA	BB	BB	BB	BB	AA	BB	BB	AA	AA	AA	AA	AA	AA	AA	AA	BB	AA	AA	AA	BB	AA	AA
1340	SCRI_RS_156013	2H	747128889	AA	BB	AA	BB	BB	BB	BB	BB	AA	BB	BB	AA	BB	AA	AA	AA	AA	AA	AA	AA	AA	BB	BB	BB	AA	BB	BB	BB	BB	AA	AA	BB	BB	BB	BB	BB	BB	BB	BB	AA	BB	BB	BB	BB	BB	BB
1341	SCRI_RS_224822	2H	747296453	BB	AA	BB	AA	AA	AA	AA	AA	BB	AA	AA	BB	AA	BB	BB	BB	BB	BB	BB	BB	BB	AA	AA	AA	BB	AA	AA	AA	AA	BB	BB	AA	AA	AA	AA	AA	AA	AA	AA	BB	AA	AA	AA	AA	AA	AA
1342	BOPA1_5483-787	2H	747547911	AA	BB	AA	BB	BB	BB	BB	BB	AA	BB	BB	AA	BB	AA	AA	AA	AA	AA	AA	AA	AA	BB	BB	BB	AA	BB	BB	BB	BB	AA	AA	BB	BB	BB	BB	BB	BB	BB	BB	AA	BB	BB	BB	BB	BB	BB
1343	SCRI_RS_174037	2H	748490752	BB	AA	BB	AA	AA	AA	AA	AA	BB	AA	AA	BB	AA	BB	BB	BB	BB	BB	BB	BB	BB	AA	AA	AA	BB	AA	AA	AA	AA	BB	BB	AA	AA	AA	AA	AA	AA	AA	AA	BB	AA	AA	AA	AA	AA	AA
1344	SCRI_RS_173017	2H	748652129	BB	BB	BB	BB	BB	BB	BB	BB	BB	BB	BB	BB	BB	BB	BB	BB	BB	BB	BB	BB	BB	BB	BB	BB	BB	BB	BB	BB	BB	BB	BB	BB	BB	BB	BB	BB	BB	BB	BB	BB	BB	BB	BB	BB	BB	BB
1345	SCRI_RS_8420	2H	748718695	AA	AA	AA	AA	AA	AA	AA	AA	AA	AA	AA	AA	AA	AA	AA	AA	AA	AA	AA	AA	AA	AA	AA	AA	AA	AA	AA	AA	AA	AA	AA	AA	AA	AA	AA	AA	AA	AA	AA	AA	AA	AA	AA	AA	AA	AA
1346	SCRI_RS_134343	2H	749601136	AA	BB	AA	BB	BB	BB	BB	BB	AA	BB	BB	AA	AA	AA	AA	AA	AA	AA	AA	AA	AA	BB	AA	AA	AA	BB	BB	BB	AA	AA	AA	AA	AA	AA	AA	AA	AA	AA	AA	AA	AA	AA	AA	BB	AA	AA
1347	SCRI_RS_116590	2H	750406412	BB	AA	BB	AA	AA	AA	AA	AA	BB	AA	AA	AA	AA	AA	AA	AA	AA	AA	AA	AA	AA	AA	AA	AA	BB	AA	AA	AA	AA	BB	BB	AA	AA	AA	AA	AA	AA	AA	AA	BB	AA	AA	AA	AA	AA	AA
1348	BOPA1_570-1376	2H	750535067	BB	BB	BB	BB	BB	BB	BB	BB	BB	BB	BB	BB	AA	BB	BB	BB	BB	BB	BB	BB	BB	BB	AA	AA	AA	BB	BB	BB	AA	AA	AA	AA	AA	AA	AA	AA	AA	AA	AA	AA	AA	AA	AA	BB	AA	AA
1349	SCRI_RS_141500	2H	750612711	BB	BB	BB	BB	BB	BB	BB	BB	BB	BB	BB	BB	AA	BB	BB	BB	BB	BB	BB	BB	BB	BB	AA	AA	AA	BB	BB	BB	AA	AA	AA	AA	AA	AA	AA	AA	AA	AA	AA	AA	AA	AA	AA	AA	AA	AA
1350	SCRI_RS_153293	2H	750619386	AA	AA	AA	AA	AA	AA	AA	AA	AA	AA	AA	BB	BB	BB	BB	BB	BB	BB	BB	AA	AA	BB	BB	BB	BB	AA	AA	AA	BB	BB	BB	BB	BB	BB	BB	BB	BB	BB	BB	BB	BB	BB	BB	BB	BB	BB
1351	SCRI_RS_15119	2H	751132302	AA	AA	AA	AA	AA	AA	AA	AA	AA	AA	AA	AA	AA	AA	AA	AA	AA	AA	AA	AA	AA	BB	AA	AA	AA	AA	AA	AA	AA	AA	AA	AA	AA	AA	AA	AA	AA	AA	AA	AA	AA	AA	AA	AA	AA	AA
1352	BOPA1_1283-332	2H	751886865	AA	BB	AA	BB	BB	BB	BB	BB	AA	BB	BB	BB	BB	BB	BB	BB	BB	AA	AA	AA	AA	BB	BB	BB	AA	BB	BB	BB	BB	BB	BB	BB	BB	BB	BB	BB	BB	BB	BB	BB	BB	BB	BB	AA	BB	BB
1353	SCRI_RS_188722	2H	751988758	BB	AA	BB	AA	AA	AA	AA	AA	BB	AA	AA	AA	AA	AA	AA	AA	AA	BB	BB	BB	BB	BB	AA	AA	BB	AA	AA	AA	AA	AA	AA	AA	AA	AA	AA	AA	AA	AA	AA	AA	AA	AA	AA	BB	AA	AA
1354	SCRI_RS_165449	2H	751995206	BB	AA	BB	AA	AA	AA	AA	AA	BB	AA	AA	AA	BB	AA	AA	AA	AA	BB	BB	BB	BB	BB	BB	BB	BB	AA	AA	AA	BB	BB	BB	BB	BB	BB	BB	BB	BB	BB	BB	BB	BB	BB	BB	BB	BB	BB
1355	BOPA2_12_31527	2H	752961391	BB	AA	BB	AA	AA	AA	AA	AA	BB	AA	AA	AA	AA	AA	AA	AA	AA	AA	AA	BB	BB	BB	AA	AA	BB	AA	AA	AA	AA	BB	BB	AA	AA	AA	AA	AA	AA	AA	AA	BB	AA	AA	AA	BB	AA	AA
1356	SCRI_RS_149233	2H	753283323	BB	BB	BB	BB	BB	BB	BB	BB	BB	BB	BB	AA	BB	AA	AA	AA	AA	BB	BB	BB	BB	AA	BB	BB	BB	BB	BB	BB	BB	AA	AA	BB	BB	BB	BB	BB	BB	BB	BB	AA	BB	BB	BB	AA	BB	BB
1357	SCRI_RS_225633	2H	753436921	AA	AA	AA	AA	AA	AA	AA	AA	AA	AA	AA	AA	AA	AA	AA	AA	AA	AA	AA	AA	AA	AA	AA	AA	AA	AA	AA	AA	AA	AA	AA	AA	AA	AA	AA	AA	AA	AA	AA	AA	AA	AA	AA	AA	AA	AA
1358	SCRI_RS_223188	2H	753729512	BB	BB	BB	BB	BB	BB	BB	BB	BB	BB	BB	AA	BB	AA	AA	AA	AA	BB	BB	BB	BB	BB	BB	BB	BB	BB	BB	BB	BB	BB	BB	BB	BB	BB	BB	BB	BB	BB	BB	BB	BB	BB	BB	BB	BB	BB
1359	BOPA1_3450-692	2H	754535230	AA	AA	AA	AA	AA	AA	AA	AA	AA	AA	AA	AA	AA	AA	AA	AA	AA	AA	AA	AA	AA	AA	AA	AA	AA	AA	AA	AA	AA	AA	AA	AA	AA	AA	AA	AA	AA	AA	AA	AA	AA	AA	AA	BB	AA	AA
1360	SCRI_RS_172136	2H	754633969	BB	AA	BB	AA	AA	AA	AA	AA	BB	AA	AA	BB	BB	BB	BB	BB	BB	AA	AA	BB	BB	BB	BB	BB	BB	AA	AA	AA	BB	AA	AA	BB	BB	BB	BB	BB	BB	BB	BB	AA	BB	BB	BB	BB	BB	BB
1361	BOPA2_12_10937	2H	754651624	AA	BB	AA	BB	BB	BB	BB	BB	AA	BB	BB	AA	AA	AA	AA	AA	AA	BB	BB	AA	AA	AA	AA	AA	AA	BB	BB	BB	AA	BB	BB	AA	AA	AA	AA	AA	AA	AA	AA	BB	AA	AA	AA	AA	AA	AA
1362	SCRI_RS_159526	2H	754873656	AA	AA	AA	AA	AA	AA	AA	AA	AA	AA	AA	AA	AA	AA	AA	AA	AA	BB	NN	AA	AA	BB	AA	AA	AA	AA	AA	AA	AA	BB	BB	AA	AA	AA	AA	AA	AA	AA	AA	BB	AA	AA	AA	BB	AA	AA
1363	SCRI_RS_119718	2H	754882416	AA	AA	AA	AA	AA	AA	AA	AA	AA	AA	AA	AA	AA	AA	AA	AA	AA	AA	AA	AA	AA	AA	AA	AA	AA	AA	AA	AA	AA	AA	AA	AA	AA	AA	AA	AA	AA	AA	AA	AA	AA	AA	AA	AA	AA	AA
1364	BOPA1_5419-760	2H	755005509	AA	AA	AA	AA	AA	AA	AA	AA	AA	AA	AA	AA	AA	AA	AA	AA	AA	BB	NN	AA	AA	AA	AA	AA	AA	AA	AA	AA	AA	BB	BB	AA	AA	AA	AA	AA	AA	AA	AA	BB	AA	AA	AA	AA	AA	AA
1365	BOPA1_6419-1680	2H	755094798	BB	BB	BB	BB	BB	BB	BB	BB	BB	BB	BB	BB	BB	BB	BB	BB	BB	AA	AA	BB	BB	BB	BB	BB	BB	BB	BB	BB	BB	AA	AA	BB	BB	BB	BB	BB	BB	BB	BB	AA	BB	BB	BB	AA	BB	BB
1366	SCRI_RS_227482	2H	755183681	BB	BB	BB	BB	BB	BB	BB	BB	BB	BB	BB	BB	BB	BB	BB	BB	BB	BB	BB	BB	BB	AA	BB	BB	BB	BB	BB	BB	BB	BB	BB	BB	BB	BB	BB	BB	BB	BB	BB	BB	BB	BB	BB	BB	BB	BB
1367	SCRI_RS_170209	2H	755770787	BB	BB	BB	BB	BB	BB	BB	BB	BB	BB	BB	BB	BB	BB	BB	BB	BB	BB	BB	BB	BB	BB	BB	BB	BB	BB	BB	BB	BB	BB	BB	BB	BB	BB	BB	BB	BB	BB	BB	BB	BB	BB	BB	BB	BB	BB
1368	SCRI_RS_161281	2H	758323269	BB	BB	BB	BB	BB	BB	BB	BB	BB	BB	BB	BB	BB	BB	BB	BB	BB	BB	BB	BB	BB	BB	BB	BB	BB	BB	BB	BB	BB	BB	BB	BB	BB	BB	BB	BB	BB	BB	BB	BB	BB	BB	BB	BB	BB	BB
1369	SCRI_RS_7940	2H	758385809	AA	BB	AA	BB	BB	BB	BB	BB	AA	BB	BB	AA	BB	AA	AA	AA	AA	AA	AA	AA	AA	BB	BB	BB	AA	BB	BB	BB	BB	BB	BB	BB	BB	BB	BB	BB	BB	BB	BB	BB	BB	BB	BB	BB	BB	BB
1370	SCRI_RS_169956	2H	758401731	AA	BB	AA	BB	BB	BB	BB	BB	AA	BB	BB	AA	BB	AA	AA	AA	AA	AA	AA	AA	AA	AA	BB	BB	AA	BB	BB	BB	BB	BB	BB	BB	BB	BB	BB	BB	BB	BB	BB	BB	BB	BB	BB	BB	BB	BB
1371	SCRI_RS_158043	2H	758650111	AA	BB	AA	BB	BB	BB	BB	BB	AA	BB	BB	AA	BB	AA	AA	AA	AA	AA	AA	AA	AA	BB	BB	BB	AA	BB	BB	BB	BB	BB	BB	BB	BB	BB	BB	BB	BB	BB	BB	BB	BB	BB	BB	BB	BB	BB
1372	SCRI_RS_228319	2H	758777437	AA	AA	AA	AA	AA	AA	AA	AA	AA	AA	AA	AA	AA	AA	AA	AA	AA	AA	AA	AA	AA	AA	AA	AA	AA	AA	AA	AA	AA	AA	AA	AA	AA	AA	AA	AA	AA	AA	AA	AA	AA	AA	AA	AA	AA	AA
1373	SCRI_RS_195051	2H	758799612	BB	BB	BB	BB	BB	BB	BB	BB	BB	BB	BB	BB	AA	BB	BB	BB	BB	BB	BB	BB	BB	AA	AA	AA	BB	BB	BB	BB	AA	BB	BB	AA	AA	AA	AA	AA	AA	BB	AA	BB	AA	AA	AA	BB	AA	AA
1374	BOPA1_1344-930	2H	758851055	AA	AA	AA	AA	AA	AA	AA	AA	AA	AA	AA	AA	BB	AA	AA	AA	AA	AA	AA	AA	AA	BB	BB	BB	AA	AA	AA	AA	BB	BB	BB	BB	BB	BB	BB	BB	BB	BB	BB	BB	BB	BB	BB	AA	BB	BB
1375	SCRI_RS_161224	2H	759011198	BB	BB	BB	BB	BB	BB	BB	BB	BB	BB	BB	BB	AA	BB	BB	BB	BB	BB	BB	BB	BB	BB	AA	AA	BB	BB	BB	BB	AA	BB	BB	AA	AA	AA	AA	AA	AA	BB	AA	BB	AA	AA	AA	BB	AA	AA
1376	SCRI_RS_119279	2H	759146859	BB	AA	BB	AA	AA	AA	AA	AA	BB	AA	AA	BB	AA	BB	BB	BB	BB	BB	BB	BB	BB	AA	AA	AA	BB	AA	AA	AA	AA	AA	AA	AA	AA	AA	AA	AA	AA	AA	AA	AA	AA	AA	AA	AA	AA	AA
1377	SCRI_RS_142982	2H	759162859	BB	BB	BB	BB	BB	BB	BB	BB	BB	BB	BB	BB	AA	BB	BB	BB	BB	BB	BB	BB	BB	BB	AA	AA	BB	BB	BB	BB	AA	BB	BB	AA	AA	AA	AA	AA	AA	BB	AA	BB	AA	AA	AA	BB	AA	AA
1378	SCRI_RS_139106	2H	759281895	BB	BB	BB	BB	BB	BB	BB	BB	BB	BB	BB	BB	AA	BB	BB	BB	BB	BB	BB	BB	BB	AA	AA	AA	BB	BB	BB	BB	AA	BB	BB	AA	AA	AA	AA	AA	AA	BB	AA	BB	AA	AA	AA	BB	AA	AA
1379	SCRI_RS_139115	2H	759282683	BB	BB	BB	BB	BB	BB	BB	BB	BB	BB	BB	BB	AA	BB	BB	BB	BB	BB	BB	BB	BB	AA	AA	AA	BB	BB	BB	BB	AA	BB	BB	AA	AA	AA	AA	AA	AA	BB	AA	BB	AA	AA	AA	BB	AA	AA
1380	SCRI_RS_227525	2H	759290310	AA	AA	AA	AA	AA	AA	AA	AA	AA	AA	AA	AA	BB	AA	AA	AA	AA	AA	AA	AA	AA	BB	BB	BB	AA	AA	AA	AA	BB	BB	BB	BB	BB	BB	BB	BB	BB	BB	BB	BB	BB	BB	BB	AA	BB	BB
1381	SCRI_RS_236521	2H	759411949	AA	AA	AA	AA	AA	AA	AA	AA	AA	AA	AA	AA	BB	AA	AA	AA	AA	AA	AA	AA	AA	AA	BB	BB	AA	AA	AA	AA	BB	AA	AA	BB	BB	BB	BB	BB	BB	AA	BB	AA	BB	BB	BB	AA	BB	BB
1382	SCRI_RS_140931	2H	759834094	BB	BB	BB	BB	BB	BB	BB	BB	BB	BB	BB	BB	AA	BB	BB	BB	BB	BB	BB	BB	BB	BB	AA	AA	BB	BB	BB	BB	AA	BB	BB	AA	AA	AA	AA	AA	AA	BB	AA	BB	AA	AA	AA	AA	AA	AA
1383	SCRI_RS_170753	2H	760113749	BB	AA	BB	AA	AA	AA	AA	AA	BB	AA	AA	BB	AA	BB	BB	BB	BB	BB	BB	BB	BB	BB	AA	AA	BB	AA	AA	AA	AA	AA	AA	AA	AA	AA	AA	AA	AA	AA	AA	AA	AA	AA	AA	BB	AA	AA
1384	SCRI_RS_169970	2H	760139798	BB	AA	BB	AA	AA	AA	AA	AA	BB	AA	AA	BB	AA	BB	BB	BB	BB	BB	BB	BB	BB	AA	AA	AA	BB	AA	AA	AA	AA	AA	AA	AA	AA	AA	AA	AA	AA	AA	AA	AA	AA	AA	AA	BB	AA	AA
1385	SCRI_RS_204579	2H	760247548	AA	AA	AA	AA	AA	AA	AA	AA	AA	AA	AA	AA	BB	AA	AA	AA	AA	AA	AA	AA	AA	AA	BB	BB	AA	AA	AA	AA	BB	BB	BB	BB	BB	BB	BB	BB	BB	BB	BB	BB	BB	BB	BB	AA	BB	BB
1386	BOPA1_1449-1103	2H	760432940	BB	BB	BB	BB	BB	BB	BB	BB	BB	BB	BB	BB	BB	BB	BB	BB	BB	BB	BB	BB	BB	AA	BB	BB	BB	BB	BB	BB	BB	AA	AA	BB	BB	BB	BB	BB	BB	AA	BB	AA	BB	BB	BB	BB	BB	BB
1387	BOPA1_4100-1047	2H	760725228	AA	AA	AA	AA	AA	NN	AA	AA	AA	AA	AA	AA	AA	AA	AA	AA	AA	AA	AA	AA	AA	AA	AA	AA	AA	AA	AA	AA	AA	AA	AA	AA	AA	AA	AA	AA	AA	AA	AA	AA	AA	AA	AA	AA	AA	AA
1388	SCRI_RS_159536	2H	760762165	AA	BB	AA	BB	BB	BB	BB	BB	AA	BB	BB	BB	BB	BB	BB	BB	BB	AA	AA	AA	AA	BB	BB	BB	AA	BB	BB	BB	BB	BB	BB	BB	BB	BB	BB	BB	BB	BB	BB	BB	BB	BB	BB	AA	BB	BB
1389	SCRI_RS_186760	2H	761109053	AA	AA	AA	AA	AA	AA	AA	AA	AA	AA	AA	AA	BB	AA	AA	AA	AA	AA	AA	AA	AA	AA	BB	BB	AA	AA	AA	AA	BB	BB	BB	BB	BB	BB	BB	BB	BB	BB	BB	BB	BB	BB	BB	BB	BB	BB
1390	SCRI_RS_134252	2H	761623684	AA	AA	AA	AA	AA	AA	AA	AA	AA	AA	AA	AA	AA	AA	AA	AA	AA	AA	AA	AA	AA	AA	AA	AA	AA	AA	AA	AA	AA	AA	AA	AA	AA	AA	AA	AA	AA	AA	AA	AA	AA	AA	AA	AA	AA	AA
1391	BOPA2_12_30378	2H	762152399	BB	AA	BB	BB	AA	AA	AA	AA	BB	AA	AA	BB	AA	BB	BB	BB	BB	BB	BB	BB	BB	AA	AA	AA	BB	AA	AA	AA	AA	AA	AA	AA	AA	AA	AA	AA	AA	AA	AA	AA	AA	AA	AA	BB	AA	AA
1392	SCRI_RS_139737	2H	762152818	BB	BB	BB	BB	BB	BB	BB	BB	BB	BB	BB	BB	BB	BB	BB	BB	BB	BB	BB	BB	BB	BB	BB	BB	BB	BB	BB	BB	BB	BB	BB	BB	BB	BB	BB	BB	BB	BB	BB	BB	BB	BB	BB	BB	BB	BB
1393	BOPA2_12_21496	2H	762706337	AA	AA	AA	AA	AA	AA	AA	AA	AA	AA	AA	AA	AA	AA	AA	AA	AA	AA	AA	AA	AA	AA	AA	AA	AA	AA	AA	AA	AA	AA	AA	AA	AA	AA	AA	AA	AA	AA	AA	AA	AA	AA	AA	AA	AA	AA
1394	SCRI_RS_151056	2H	762953341	AA	AA	AA	AA	AA	AA	AA	AA	AA	AA	AA	AA	AA	AA	AA	AA	AA	AA	AA	AA	AA	AA	AA	AA	AA	AA	AA	AA	AA	AA	AA	AA	AA	AA	AA	AA	AA	AA	AA	AA	AA	AA	AA	AA	AA	AA
1395	SCRI_RS_123364	2H	763961456	AA	AA	BB	BB	AA	AA	AA	AA	BB	AA	AA	AA	AA	AA	AA	AA	AA	BB	BB	BB	BB	AA	AA	AA	BB	AA	AA	AA	AA	AA	AA	AA	AA	AA	AA	AA	AA	AA	AA	AA	AA	AA	AA	AA	AA	AA
1396	SCRI_RS_8671	2H	764280438	AA	AA	BB	BB	AA	AA	AA	AA	BB	AA	AA	BB	AA	BB	BB	AA	BB	BB	BB	BB	BB	BB	AA	AA	BB	AA	AA	AA	AA	BB	BB	AA	AA	AA	BB	AA	AA	BB	AA	BB	AA	AA	AA	AA	AA	AA
1397	SCRI_RS_8637	2H	765155000	BB	BB	AA	AA	BB	NN	BB	BB	AA	BB	BB	AA	BB	AA	AA	BB	AA	AA	AA	AA	AA	BB	BB	BB	AA	BB	BB	BB	BB	AA	AA	BB	BB	BB	AA	BB	BB	AA	BB	AA	BB	BB	BB	AA	BB	BB
1398	SCRI_RS_138848	2H	765910664	AA	AA	BB	BB	AA	AA	AA	AA	BB	AA	AA	BB	AA	BB	BB	AA	BB	BB	BB	BB	BB	BB	AA	AA	BB	AA	AA	AA	AA	BB	BB	AA	AA	AA	BB	AA	AA	BB	AA	BB	AA	AA	AA	AA	AA	AA
1399	SCRI_RS_129821	2H	766143688	AA	AA	AA	AA	AA	AA	AA	AA	AA	AA	AA	BB	AA	BB	BB	AA	BB	AA	AA	AA	AA	BB	AA	AA	AA	AA	AA	AA	AA	BB	BB	AA	AA	AA	BB	AA	AA	BB	AA	BB	AA	AA	AA	BB	AA	AA
1400	SCRI_RS_154153	2H	766315459	BB	BB	AA	AA	BB	BB	BB	BB	AA	BB	BB	AA	BB	AA	AA	BB	AA	AA	AA	AA	AA	BB	BB	BB	AA	BB	BB	BB	BB	AA	AA	BB	BB	BB	AA	BB	BB	AA	BB	AA	BB	BB	BB	BB	BB	BB
1401	SCRI_RS_160512	2H	766317676	BB	BB	BB	BB	BB	BB	BB	BB	BB	BB	BB	BB	BB	BB	BB	BB	BB	BB	BB	BB	BB	AA	BB	BB	BB	BB	BB	BB	BB	BB	BB	BB	BB	BB	BB	BB	BB	BB	BB	BB	BB	BB	BB	BB	BB	BB
1402	SCRI_RS_13386	2H	767055811	BB	BB	BB	BB	BB	BB	BB	BB	BB	BB	BB	BB	BB	BB	BB	BB	BB	BB	BB	BB	BB	BB	BB	BB	BB	BB	BB	BB	BB	BB	BB	BB	BB	BB	BB	BB	BB	BB	BB	BB	BB	BB	BB	BB	BB	BB
1403	BOPA2_12_20775	2H	767940257	AA	AA	AA	AA	AA	AA	AA	AA	AA	AA	AA	AA	AA	AA	AA	AA	AA	AA	AA	AA	AA	AA	AA	AA	AA	AA	AA	AA	AA	AA	AA	AA	AA	AA	AA	AA	AA	AA	AA	AA	AA	AA	AA	AA	AA	AA
1404	SCRI_RS_206020	2H	767958191	BB	BB	BB	BB	BB	BB	BB	BB	BB	BB	BB	BB	BB	BB	BB	BB	BB	BB	BB	BB	BB	BB	BB	BB	BB	BB	BB	BB	BB	BB	BB	BB	BB	BB	BB	BB	BB	BB	BB	BB	BB	BB	BB	BB	BB	BB
1405	SCRI_RS_190002	3H	598407	BB	AA	AA	AA	AA	AA	AA	AA	AA	AA	AA	AA	BB	BB	BB	AA	BB	AA	AA	BB	AA	AA	AA	AA	AA	AA	AA	AA	AA	AA	AA	AA	AA	BB	AA	AA	AA	AA	AA	AA	AA	AA	AA	AA	AA	AA
1406	SCRI_RS_1804	3H	602779	AA	BB	BB	BB	BB	BB	BB	BB	BB	BB	BB	BB	AA	AA	AA	BB	AA	BB	BB	AA	BB	BB	BB	BB	BB	BB	BB	BB	BB	BB	BB	BB	BB	AA	BB	BB	BB	BB	BB	BB	BB	BB	BB	BB	BB	BB
1407	SCRI_RS_174383	3H	691237	AA	BB	BB	BB	BB	NN	BB	BB	BB	BB	BB	BB	BB	AA	AA	BB	AA	BB	BB	AA	BB	BB	BB	BB	BB	BB	BB	BB	BB	BB	BB	BB	BB	AA	BB	BB	BB	BB	BB	BB	BB	BB	BB	BB	BB	BB
1408	SCRI_RS_148646	3H	691635	BB	AA	AA	AA	AA	NN	AA	AA	AA	AA	AA	AA	AA	BB	BB	AA	BB	AA	AA	BB	AA	BB	AA	AA	BB	AA	AA	AA	AA	BB	AA	BB	AA	BB	BB	BB	BB	AA	BB	AA	BB	BB	BB	BB	BB	BB
1409	BOPA1_5029-1423	3H	1006316	BB	AA	BB	BB	BB	BB	AA	BB	BB	BB	AA	AA	AA	BB	BB	AA	BB	BB	BB	BB	BB	BB	AA	AA	BB	AA	AA	AA	AA	BB	AA	BB	AA	BB	BB	BB	BB	AA	BB	AA	BB	BB	BB	BB	BB	BB
1410	SCRI_RS_216164	3H	1325058	BB	AA	AA	AA	AA	AA	AA	AA	AA	AA	AA	AA	AA	BB	BB	AA	BB	AA	AA	BB	AA	AA	AA	AA	AA	AA	AA	AA	AA	AA	AA	AA	AA	BB	AA	AA	AA	AA	AA	AA	AA	AA	AA	AA	AA	AA
1411	BOPA2_12_31428	3H	1367441	BB	AA	AA	AA	AA	AA	AA	AA	AA	AA	AA	AA	AA	BB	BB	AA	BB	AA	AA	BB	AA	AA	AA	AA	AA	AA	AA	AA	AA	AA	AA	AA	AA	BB	AA	AA	AA	AA	AA	AA	AA	AA	AA	AA	AA	AA
1412	SCRI_RS_168529	3H	1827911	AA	AA	BB	BB	BB	BB	AA	BB	BB	BB	AA	AA	AA	AA	AA	AA	AA	BB	BB	AA	BB	BB	AA	AA	BB	AA	AA	AA	AA	BB	BB	BB	BB	AA	BB	BB	BB	BB	BB	AA	BB	BB	BB	BB	BB	BB
1413	SCRI_RS_129935	3H	2366317	BB	BB	BB	BB	BB	BB	BB	BB	BB	BB	BB	BB	BB	BB	BB	BB	BB	BB	BB	BB	BB	BB	BB	BB	BB	BB	BB	BB	BB	BB	BB	BB	BB	BB	BB	BB	BB	BB	BB	AA	BB	BB	BB	BB	BB	BB
1414	BOPA2_12_31448	3H	2471227	BB	BB	BB	BB	BB	BB	BB	BB	BB	BB	BB	BB	BB	BB	BB	BB	BB	BB	BB	BB	BB	BB	BB	BB	BB	BB	BB	BB	BB	BB	BB	BB	BB	BB	BB	BB	AA	AA	BB	BB	BB	BB	BB	BB	BB	BB
1415	SCRI_RS_173491	3H	2664585	BB	BB	BB	BB	BB	BB	BB	BB	BB	BB	BB	BB	BB	BB	BB	BB	BB	BB	BB	BB	BB	BB	BB	BB	BB	BB	BB	BB	BB	BB	BB	NN	BB	BB	BB	BB	AA	AA	BB	AA	BB	BB	BB	BB	BB	BB
1416	SCRI_RS_110189	3H	3534042	AA	AA	AA	AA	AA	AA	AA	AA	AA	AA	AA	AA	AA	AA	AA	AA	AA	AA	AA	AA	AA	AA	AA	AA	AA	AA	AA	AA	AA	AA	AA	NN	AA	AA	AA	AA	BB	BB	AA	AA	AA	AA	AA	AA	AA	AA
1417	BOPA1_1831-241	3H	3868857	AA	BB	BB	BB	BB	BB	BB	BB	BB	BB	BB	BB	BB	BB	BB	BB	BB	BB	BB	BB	BB	BB	BB	BB	BB	BB	BB	BB	BB	BB	BB	BB	BB	AA	BB	BB	BB	BB	BB	BB	BB	BB	BB	BB	BB	BB
1418	BOPA1_13924-403	3H	3981157	BB	AA	AA	AA	AA	AA	AA	AA	AA	AA	AA	AA	AA	AA	AA	AA	AA	AA	AA	AA	AA	AA	AA	AA	AA	AA	AA	AA	AA	AA	AA	AA	AA	BB	AA	AA	AA	AA	AA	BB	AA	AA	AA	AA	AA	AA
1419	SCRI_RS_180343	3H	4180617	BB	AA	AA	AA	AA	AA	AA	AA	AA	AA	AA	AA	BB	BB	BB	AA	BB	AA	AA	AA	AA	BB	BB	AB	BB	BB	AA	BB	AA	BB	BB	NN	BB	BB	BB	BB	AA	AA	BB	AA	BB	BB	BB	BB	BB	BB
1420	BOPA2_12_31409	3H	4184471	BB	AA	AA	AA	AA	AA	AA	AA	AA	AA	AA	AA	BB	BB	BB	AA	BB	AA	AA	AA	AA	BB	BB	AB	BB	BB	AA	BB	AA	BB	BB	NN	BB	BB	BB	BB	AA	AA	BB	AA	BB	BB	BB	BB	BB	BB
1421	SCRI_RS_119379	3H	5000348	AA	BB	BB	BB	BB	BB	BB	BB	BB	BB	BB	BB	AA	AA	AA	BB	AA	BB	BB	BB	BB	AA	AA	AB	AA	AA	BB	AA	BB	AA	AA	NN	AA	AA	AA	AA	BB	BB	AA	BB	AA	AA	AA	AA	AA	AA
1422	BOPA1_3344-1147	3H	7058538	AA	BB	AA	AA	AA	AA	BB	AA	AA	AA	BB	BB	BB	BB	BB	BB	BB	AA	AA	AA	AA	BB	BB	BB	BB	BB	BB	BB	BB	BB	BB	BB	BB	AA	BB	BB	BB	BB	BB	BB	BB	BB	BB	BB	BB	BB
1423	BOPA2_12_31230	3H	7368193	AA	BB	AA	AA	AA	AA	BB	AA	AA	AA	BB	BB	BB	BB	BB	BB	BB	AA	AA	AA	AA	BB	BB	BB	BB	BB	BB	BB	BB	BB	BB	BB	BB	AA	BB	BB	BB	BB	BB	AA	BB	BB	BB	BB	BB	BB
1424	BOPA1_918-480	3H	7767159	BB	AA	BB	BB	BB	BB	AA	BB	BB	BB	AA	AA	AA	AA	AA	AA	AA	BB	BB	BB	BB	AA	AA	AA	AA	AA	AA	AA	AA	AA	AA	AA	AA	AA	AA	AA	AA	AA	AA	AA	AA	AA	AA	AA	AA	AA
1425	BOPA2_12_30297	3H	7847809	AA	AA	AA	AA	AA	AA	AA	AA	AA	AA	AA	AA	AA	AA	AA	AA	AA	AA	AA	AA	AA	AA	AA	AA	AA	AA	AA	AA	AA	AA	AA	AA	AA	AA	AA	AA	AA	AA	AA	AA	AA	AA	AA	AA	AA	AA
1426	SCRI_RS_132388	3H	9094603	AA	BB	AA	AA	AA	AA	BB	AA	AA	AA	BB	BB	BB	BB	BB	BB	BB	AA	AA	AA	AA	BB	BB	BB	BB	BB	BB	BB	BB	BB	BB	BB	BB	BB	BB	BB	BB	BB	BB	BB	BB	BB	BB	BB	BB	BB
1427	BOPA2_12_30818	3H	9095794	AA	AA	AA	AA	AA	AA	AA	AA	AA	AA	AA	AA	AA	AA	AA	AA	AA	AA	AA	AA	AA	AA	AA	AA	AA	AA	AA	AA	AA	AA	AA	AA	AA	BB	AA	AA	AA	AA	AA	BB	AA	AA	AA	AA	AA	AA
1428	BOPA2_12_11310	3H	9095911	AA	AA	AA	AA	AA	AA	AA	AA	AA	AA	AA	AA	AA	AA	AA	AA	AA	AA	AA	AA	AA	AA	AA	AA	AA	AA	AA	AA	AA	AA	AA	AA	AA	AA	AA	AA	AA	AA	AA	AA	AA	AA	AA	AA	AA	AA
1429	SCRI_RS_6682	3H	9116917	AA	BB	AA	AA	AA	AA	BB	AA	AA	AA	BB	BB	BB	BB	BB	BB	BB	AA	AA	AA	AA	BB	BB	BB	BB	BB	BB	BB	BB	BB	BB	BB	BB	BB	BB	BB	BB	BB	BB	BB	BB	BB	BB	BB	BB	BB
1430	SCRI_RS_154670	3H	10175772	AA	BB	BB	BB	BB	BB	BB	BB	BB	BB	BB	BB	BB	BB	BB	BB	BB	AA	AA	AA	AA	BB	BB	BB	BB	BB	BB	BB	BB	BB	BB	BB	BB	BB	BB	BB	BB	BB	BB	BB	BB	BB	BB	BB	BB	BB
1431	BOPA1_1499-290	3H	11039299	AA	AA	AA	AA	AA	AA	AA	AA	AA	AA	AA	AA	BB	BB	BB	AA	BB	AA	AA	AA	AA	BB	AA	AA	AA	AA	AA	AA	AA	AA	AA	AA	AA	BB	AA	AA	AA	AA	AA	BB	AA	AA	AA	AA	AA	AA
1432	SCRI_RS_130264	3H	11270980	AA	AA	AA	AA	AA	AA	AA	AA	AA	AA	AA	AA	BB	BB	BB	AA	BB	AA	AA	AA	AA	BB	AA	AA	AA	AA	AA	AA	AA	AA	AA	AA	AA	AA	AA	AA	AA	AA	AA	AA	AA	AA	AA	AA	AA	AA
1433	SCRI_RS_193258	3H	11634351	AA	AA	AA	AA	AA	AA	AA	AA	AA	AA	AA	AA	AA	AA	AA	AA	AA	AA	AA	AA	AA	AA	AA	AA	AA	AA	AA	AA	AA	AA	AA	AA	AA	AA	AA	AA	AA	AA	AA	AA	AA	AA	AA	AA	AA	AA
1434	BOPA1_3646-1984	3H	11725096	AA	BB	AA	AA	AA	AA	AA	AA	AA	AA	BB	BB	BB	BB	BB	BB	BB	AA	AA	AA	AA	BB	BB	BB	BB	BB	BB	BB	BB	BB	BB	BB	BB	BB	BB	BB	BB	BB	BB	BB	BB	BB	BB	BB	BB	BB
1435	SCRI_RS_239142	3H	11976684	AA	BB	AA	AA	AA	AA	AA	AA	AA	AA	BB	BB	BB	BB	BB	BB	BB	AA	AA	AA	AA	BB	BB	BB	BB	BB	BB	BB	BB	BB	BB	BB	BB	BB	BB	BB	BB	BB	BB	BB	BB	BB	BB	BB	BB	BB
1436	SCRI_RS_129198	3H	12498801	BB	BB	BB	BB	BB	BB	BB	BB	BB	BB	BB	BB	BB	BB	BB	BB	BB	BB	NN	BB	BB	BB	BB	BB	BB	BB	BB	BB	BB	BB	BB	BB	BB	BB	BB	BB	BB	BB	BB	BB	BB	BB	BB	BB	BB	BB
1437	SCRI_RS_108971	3H	14011556	AA	BB	AA	AA	AA	AA	AA	AA	AA	AA	BB	BB	BB	BB	BB	BB	BB	AA	AA	AA	AA	BB	BB	BB	BB	BB	BB	BB	BB	BB	BB	BB	BB	AA	BB	BB	BB	BB	BB	AA	BB	BB	BB	BB	BB	BB
1438	SCRI_RS_210101	3H	14952426	BB	AA	BB	BB	BB	NN	BB	BB	BB	BB	AA	AA	AA	AA	AA	AA	AA	BB	BB	BB	BB	AA	AA	AA	AA	AA	AA	AA	AA	AA	AA	AA	AA	BB	AA	AA	AA	AA	AA	BB	AA	AA	AA	AA	AA	AA
1439	BOPA1_1440-1148	3H	14955141	AA	BB	AA	AA	AA	AA	AA	AA	AA	AA	BB	BB	BB	BB	BB	BB	BB	AA	AA	AA	AA	BB	BB	BB	BB	BB	BB	BB	BB	BB	BB	BB	BB	AA	BB	BB	BB	BB	BB	AA	BB	BB	BB	BB	BB	BB
1440	SCRI_RS_97417	3H	15255600	AA	AA	AA	AA	AA	AA	AA	AA	AA	AA	AA	AA	AA	AA	AA	AA	AA	AA	AA	AA	AA	AA	AA	AA	AA	AA	AA	AA	AA	AA	AA	AA	AA	BB	AA	AA	AA	AA	AA	BB	AA	AA	AA	AA	AA	AA
1441	SCRI_RS_97418	3H	15257155	BB	AA	BB	BB	BB	BB	BB	BB	BB	BB	AA	AA	AA	AA	AA	AA	AA	BB	BB	BB	BB	AA	AA	AA	AA	AA	AA	AA	AA	AA	AA	AA	AA	AA	AA	AA	AA	AA	AA	AA	AA	AA	AA	AA	AA	AA
1442	BOPA2_12_11095	3H	15469477	BB	BB	BB	BB	BB	BB	BB	BB	BB	BB	BB	BB	BB	BB	BB	BB	BB	BB	BB	BB	BB	BB	BB	BB	BB	BB	BB	BB	BB	BB	BB	BB	BB	BB	BB	BB	BB	BB	BB	BB	BB	BB	BB	BB	BB	BB
1443	SCRI_RS_214280	3H	17362409	BB	AA	BB	BB	BB	BB	BB	BB	BB	BB	AA	AA	AA	AA	AA	AA	AA	BB	BB	BB	BB	AA	AA	AA	AA	AA	AA	AA	AA	AA	AA	AA	AA	BB	AA	AA	AA	AA	AA	BB	AA	AA	AA	AA	AA	AA
1444	BOPA1_4443-1835	3H	17409756	BB	BB	BB	BB	BB	BB	BB	BB	BB	BB	BB	BB	BB	BB	BB	BB	BB	BB	BB	BB	BB	BB	BB	BB	BB	BB	BB	BB	BB	BB	BB	BB	BB	AA	BB	BB	BB	BB	BB	AA	BB	BB	BB	BB	BB	BB
1445	SCRI_RS_8644	3H	17460146	AA	AA	BB	BB	BB	BB	AA	BB	BB	BB	AA	AA	AA	AA	AA	AA	AA	BB	BB	BB	BB	AA	BB	AA	BB	AA	AA	AA	AA	AA	AA	AA	AA	AA	AA	AA	AA	AA	AA	AA	AA	AA	AA	AA	AA	AA
1446	BOPA1_3906-558	3H	17613152	BB	AA	BB	BB	BB	BB	BB	BB	BB	BB	AA	AA	AA	AA	AA	AA	AA	BB	BB	BB	BB	AA	AA	AA	AA	AA	AA	AA	AA	AA	AA	AA	AA	BB	AA	AA	AA	AA	AA	BB	AA	AA	AA	AA	AA	AA
1447	SCRI_RS_179462	3H	17816740	AA	BB	BB	BB	BB	BB	AA	BB	BB	BB	BB	BB	BB	BB	BB	BB	BB	BB	BB	BB	BB	BB	BB	BB	BB	BB	BB	BB	BB	BB	BB	BB	BB	BB	BB	BB	BB	BB	BB	BB	BB	BB	BB	BB	BB	BB
1448	SCRI_RS_203454	3H	17816756	AA	BB	BB	BB	BB	BB	AA	BB	BB	BB	BB	BB	BB	BB	BB	BB	BB	BB	BB	BB	BB	BB	BB	BB	BB	BB	BB	BB	BB	BB	BB	BB	BB	BB	BB	BB	BB	BB	BB	BB	BB	BB	BB	BB	BB	BB
1449	SCRI_RS_10191	3H	17886719	AA	BB	BB	BB	BB	BB	AA	BB	BB	BB	BB	BB	BB	BB	BB	BB	BB	BB	BB	BB	BB	BB	AA	BB	AA	BB	BB	BB	BB	BB	BB	BB	BB	BB	BB	BB	BB	BB	BB	BB	BB	BB	BB	BB	BB	BB
1450	SCRI_RS_197216	3H	17887593	AA	BB	BB	BB	BB	BB	AA	BB	BB	BB	BB	BB	BB	BB	BB	BB	BB	BB	BB	BB	BB	BB	AA	BB	AA	BB	BB	BB	BB	BB	BB	BB	BB	BB	BB	BB	BB	BB	BB	BB	BB	BB	BB	BB	BB	BB
1451	SCRI_RS_221814	3H	18619104	BB	AA	BB	BB	BB	BB	BB	BB	BB	BB	AA	AA	AA	AA	AA	AA	AA	BB	BB	BB	BB	AA	AA	AA	AA	AA	AA	AA	AA	AA	AA	AA	AA	BB	AA	AA	AA	AA	AA	AA	AA	AA	AA	AA	AA	AA
1452	SCRI_RS_153718	3H	18619794	AA	AA	BB	BB	BB	BB	AA	BB	BB	BB	AA	AA	AA	AA	AA	AA	AA	BB	BB	BB	BB	AA	AA	AA	AA	AA	AA	AA	AA	AA	AA	AA	AA	AA	AA	AA	AA	AA	AA	AA	AA	AA	AA	AA	AA	AA
1453	SCRI_RS_9614	3H	19017144	AA	BB	AA	AA	BB	AA	AA	AA	AA	AA	BB	BB	BB	BB	BB	BB	BB	AA	AA	AA	AA	BB	BB	BB	BB	BB	BB	BB	BB	BB	BB	BB	BB	BB	BB	BB	BB	BB	BB	BB	BB	BB	BB	BB	BB	BB
1454	BOPA1_3413-1488	3H	22601994	AA	AA	AA	AA	AA	AA	AA	AA	AA	AA	AA	AA	AA	AA	AA	AA	AA	AA	AA	AA	AA	AA	AA	AA	AA	AA	AA	AA	AA	AA	AA	AA	AA	AA	AA	AA	AA	AA	AA	AA	AA	AA	AA	AA	AA	AA
1455	BOPA1_3886-313	3H	23094350	AA	AA	AA	AA	AA	AA	AA	AA	AA	AA	AA	BB	AA	AA	BB	BB	AA	AA	AA	AA	AA	BB	BB	BB	BB	AA	AA	AA	AA	BB	BB	BB	BB	AA	BB	BB	BB	BB	BB	BB	BB	BB	BB	BB	BB	BB
1456	BOPA1_4701-2395	3H	23309513	AA	BB	BB	AA	BB	AA	AA	AA	AA	BB	BB	AA	BB	BB	AA	AA	BB	AA	AA	AA	AA	AA	AA	AA	AA	BB	BB	BB	BB	AA	AA	AA	AA	AA	AA	AA	AA	AA	AA	AA	AA	AA	AA	AA	AA	AA
1457	SCRI_RS_159598	3H	23309866	BB	BB	BB	BB	BB	BB	BB	BB	BB	BB	BB	BB	BB	BB	BB	BB	BB	BB	BB	BB	BB	BB	BB	BB	BB	BB	BB	BB	BB	BB	BB	BB	BB	BB	BB	BB	BB	BB	BB	BB	BB	BB	BB	BB	BB	BB
1458	SCRI_RS_167842	3H	23646644	BB	AA	AA	BB	AA	BB	BB	BB	BB	AA	AA	BB	AA	AA	BB	BB	AA	BB	BB	BB	BB	BB	BB	BB	BB	AA	AA	AA	AA	BB	BB	BB	BB	BB	BB	BB	BB	BB	BB	BB	BB	BB	BB	BB	BB	BB
1459	SCRI_RS_3748	3H	24613715	BB	BB	BB	AA	BB	AA	BB	AA	AA	BB	BB	AA	BB	BB	AA	AA	BB	AA	AA	AA	AA	AA	AA	BB	AA	BB	BB	BB	BB	AA	AA	BB	AA	BB	AA	AA	BB	BB	AA	AA	AA	AA	AA	AA	AA	AA
1460	SCRI_RS_189757	3H	24614927	AA	BB	BB	AA	BB	AA	AA	AA	AA	BB	BB	AA	BB	BB	AA	AA	BB	AA	AA	AA	AA	AA	AA	BB	AA	BB	BB	BB	BB	AA	AA	BB	AA	AA	AA	AA	BB	BB	AA	AA	AA	AA	AA	AA	AA	AA
1461	SCRI_RS_177084	3H	25260299	BB	BB	BB	BB	BB	BB	BB	BB	BB	BB	BB	BB	BB	BB	BB	BB	BB	BB	BB	BB	BB	BB	BB	BB	BB	BB	BB	BB	BB	BB	BB	BB	BB	AA	BB	BB	BB	BB	BB	BB	BB	BB	BB	BB	BB	BB
1462	SCRI_RS_144410	3H	26404649	BB	AA	AA	AA	AA	AA	BB	AA	AA	AA	AA	AA	AA	AA	AA	AA	AA	AA	AA	AA	AA	AA	BB	AA	BB	AA	AA	AA	AA	AA	AA	AA	AA	BB	AA	AA	AA	AA	AA	AA	AA	AA	AA	AA	AA	AA
1463	SCRI_RS_222975	3H	26687418	AA	AA	AA	AA	AA	AA	AA	AA	AA	AA	AA	AA	AA	AA	AA	AA	AA	AA	NN	AA	AA	AA	BB	AA	BB	AA	AA	AA	AA	AA	AA	AA	AA	BB	AA	AA	AA	AA	AA	AA	AA	AA	AA	AA	AA	AA
1464	SCRI_RS_121895	3H	27033909	AA	BB	BB	BB	BB	BB	AA	BB	BB	BB	BB	BB	BB	BB	BB	BB	BB	BB	BB	BB	BB	BB	BB	BB	BB	BB	BB	BB	BB	BB	BB	BB	BB	AA	BB	BB	BB	BB	BB	BB	BB	BB	BB	BB	BB	BB
1465	BOPA1_3688-1291	3H	28024994	AA	BB	BB	BB	BB	BB	AA	BB	BB	BB	BB	BB	BB	BB	BB	BB	BB	BB	AA	BB	BB	BB	AA	AA	AA	BB	BB	BB	BB	BB	BB	AA	BB	AA	BB	BB	AA	AA	BB	BB	BB	BB	BB	BB	BB	BB
1466	SCRI_RS_192875	3H	28075054	BB	AA	AA	BB	AA	BB	BB	BB	BB	AA	AA	BB	AA	AA	BB	BB	AA	BB	BB	BB	BB	AA	BB	BB	BB	AA	AA	AA	AA	AA	AA	BB	AA	BB	AA	AA	BB	BB	AA	AA	AA	AA	AA	AA	AA	AA
1467	SCRI_RS_11012	3H	28159479	BB	AA	AA	AA	AA	AA	BB	AA	AA	AA	AA	AA	AA	AA	AA	AA	AA	AA	AA	AA	AA	AA	BB	BB	BB	AA	AA	AA	AA	AA	AA	BB	AA	BB	AA	AA	BB	BB	AA	AA	AA	AA	AA	AA	AA	AA
1468	BOPA2_12_30571	3H	28161638	BB	AA	AA	AA	AA	AA	BB	AA	AA	AA	AA	AA	AA	AA	AA	AA	AA	AA	AA	AA	AA	AA	BB	BB	BB	AA	AA	AA	AA	AA	AA	BB	AA	BB	AA	AA	BB	BB	AA	AA	AA	AA	AA	AA	AA	AA
1469	BOPA2_12_11414	3H	28805649	BB	BB	BB	BB	BB	BB	BB	BB	BB	BB	BB	BB	BB	BB	BB	BB	BB	BB	BB	BB	BB	BB	BB	BB	BB	BB	BB	BB	BB	BB	BB	BB	BB	BB	BB	BB	BB	BB	BB	BB	BB	BB	BB	BB	BB	BB
1470	BOPA1_1074-992	3H	28808059	AA	AA	AA	AA	AA	AA	AA	AA	AA	AA	AA	AA	AA	AA	AA	AA	AA	AA	AA	AA	AA	AA	AA	AA	AA	AA	AA	AA	AA	AA	AA	AA	AA	AA	AA	AA	AA	AA	AA	AA	AA	AA	AA	AA	AA	AA
1471	SCRI_RS_204148	3H	28820397	AA	AA	AA	AA	AA	AA	AA	AA	AA	AA	AA	AA	AA	AA	AA	AA	AA	AA	AA	AA	AA	AA	AA	BB	AA	AA	AA	AA	BB	BB	BB	BB	BB	BB	BB	BB	BB	BB	BB	BB	BB	BB	BB	BB	BB	BB
1472	BOPA2_12_30431	3H	30927745	AA	AA	AA	AA	AA	AA	AA	AA	AA	AA	AA	AA	AA	AA	AA	AA	AA	AA	AA	AA	AA	AA	AA	AA	AA	AA	AA	AA	AA	AA	AA	AA	AA	AA	AA	AA	AA	AA	AA	AA	AA	AA	AA	AA	AA	AA
1473	SCRI_RS_103614	3H	31380482	BB	AA	AA	BB	AA	BB	BB	BB	BB	AA	AA	BB	AA	AA	BB	BB	AA	BB	BB	BB	BB	AA	AA	AA	AA	AA	AA	AA	AA	AA	AA	AA	AA	AA	AA	AA	AA	AA	AA	AA	AA	AA	AA	AA	AA	AA
1474	SCRI_RS_4528	3H	32582195	BB	BB	BB	AA	BB	AA	BB	AA	AA	BB	BB	AA	BB	BB	AA	AA	BB	AA	BB	AA	AA	BB	AA	AA	AA	BB	BB	BB	BB	AA	AA	AA	AA	AA	AA	AA	AA	AA	AA	AA	AA	AA	AA	AA	AA	AA
1475	BOPA1_4593-2007	3H	32615445	AA	AA	AA	BB	AA	BB	AA	BB	BB	AA	AA	BB	AA	AA	BB	BB	AA	BB	AA	BB	BB	AA	BB	BB	BB	AA	AA	AA	AA	BB	BB	BB	BB	BB	BB	BB	BB	BB	BB	BB	BB	BB	BB	BB	BB	BB
1476	SCRI_RS_119697	3H	32664182	AA	AA	AA	BB	AA	BB	AA	BB	BB	AA	AA	BB	AA	AA	BB	BB	AA	BB	AA	BB	BB	AA	BB	BB	BB	AA	AA	AA	AA	BB	BB	BB	BB	BB	BB	BB	BB	BB	BB	BB	BB	BB	BB	BB	BB	BB
1477	SCRI_RS_180821	3H	32699173	AA	AA	AA	AA	AA	AA	AA	AA	AA	AA	AA	AA	AA	AA	AA	AA	AA	AA	AA	AA	AA	AA	BB	AA	BB	AA	AA	AA	AA	AA	AA	AA	BB	BB	BB	BB	AA	AA	BB	BB	AA	BB	AA	BB	BB	BB
1478	SCRI_RS_194531	3H	32875414	AA	AA	AA	BB	AA	BB	AA	BB	BB	AA	AA	BB	AA	AA	BB	BB	AA	BB	AA	BB	BB	AA	BB	BB	BB	AA	AA	AA	AA	BB	BB	BB	BB	BB	BB	BB	BB	BB	BB	BB	BB	BB	BB	BB	BB	BB
1479	SCRI_RS_136959	3H	33513222	BB	BB	BB	BB	BB	BB	BB	BB	BB	BB	BB	BB	BB	BB	BB	BB	BB	BB	BB	BB	BB	BB	BB	AA	BB	BB	BB	BB	BB	AA	AA	AA	BB	BB	BB	BB	AA	AA	BB	BB	AA	BB	AA	BB	BB	BB
1480	SCRI_RS_6922	3H	34082632	BB	BB	BB	BB	BB	BB	BB	BB	BB	BB	BB	BB	BB	BB	BB	BB	BB	BB	BB	BB	BB	BB	BB	AA	BB	BB	BB	BB	BB	AA	AA	AA	BB	BB	BB	BB	AA	AA	BB	BB	AA	BB	AA	BB	BB	BB
1481	SCRI_RS_1627	3H	34606323	AA	AA	AA	BB	AA	BB	AA	BB	BB	AA	AA	BB	AA	AA	BB	BB	AA	BB	AA	BB	BB	AA	BB	BB	BB	AA	AA	AA	AA	BB	BB	BB	BB	BB	BB	BB	BB	BB	BB	BB	BB	BB	BB	BB	BB	BB
1482	SCRI_RS_198852	3H	34754675	BB	BB	BB	BB	BB	BB	BB	BB	BB	BB	BB	BB	BB	BB	BB	BB	BB	BB	BB	BB	BB	BB	AA	AA	AA	BB	BB	BB	BB	BB	BB	AA	AA	AA	AA	AA	AA	AA	AA	AA	AA	AA	AA	AA	AA	AA
1483	SCRI_RS_206030	3H	34755138	BB	BB	BB	AA	BB	AA	BB	AA	AA	BB	BB	AA	BB	BB	AA	AA	BB	AA	BB	AA	AA	BB	AA	AA	AA	BB	BB	BB	BB	BB	BB	AA	AA	AA	AA	AA	AA	AA	AA	AA	AA	AA	AA	AA	AA	AA
1484	SCRI_RS_230475	3H	34755835	BB	BB	BB	AA	BB	AA	BB	AA	AA	BB	BB	AA	BB	BB	AA	AA	BB	AA	BB	AA	AA	BB	AA	AA	AA	BB	BB	BB	BB	BB	BB	AA	AA	AA	AA	AA	AA	AA	AA	AA	AA	AA	AA	AA	AA	AA
1485	BOPA2_12_10968	3H	34959733	BB	BB	BB	BB	BB	BB	BB	BB	BB	BB	BB	BB	BB	BB	BB	BB	BB	BB	BB	BB	BB	BB	BB	BB	BB	BB	BB	BB	BB	AA	AA	BB	BB	BB	BB	BB	BB	BB	BB	BB	BB	BB	BB	BB	BB	BB
1486	SCRI_RS_151299	3H	35066186	AA	AA	AA	BB	AA	BB	AA	BB	BB	AA	AA	BB	AA	AA	BB	BB	AA	BB	AA	BB	BB	AA	BB	BB	BB	AA	AA	AA	AA	BB	BB	BB	BB	BB	BB	BB	BB	BB	BB	BB	BB	BB	BB	BB	BB	BB
1487	SCRI_RS_181164	3H	35075326	AA	AA	AA	BB	AA	NN	AA	BB	BB	AA	AA	BB	AA	AA	BB	BB	AA	BB	AA	BB	BB	AA	BB	BB	BB	AA	AA	AA	AA	BB	BB	BB	BB	BB	BB	BB	BB	BB	BB	BB	BB	BB	BB	BB	BB	BB
1488	BOPA1_4844-1737	3H	35266121	AA	AA	AA	BB	AA	BB	AA	BB	BB	AA	AA	BB	AA	AA	BB	BB	AA	BB	AA	BB	BB	AA	BB	BB	BB	AA	AA	AA	AA	BB	BB	BB	BB	BB	BB	BB	BB	BB	BB	BB	BB	BB	BB	BB	BB	BB
1489	SCRI_RS_115969	3H	35269403	BB	BB	BB	AA	BB	AA	BB	AA	AA	BB	BB	AA	BB	BB	AA	AA	BB	AA	BB	AA	AA	BB	AA	AA	AA	BB	BB	BB	BB	AA	AA	AA	AA	AA	AA	AA	AA	AA	AA	AA	AA	AA	AA	AA	AA	AA
1490	SCRI_RS_9439	3H	35313389	AA	AA	AA	BB	AA	BB	AA	BB	BB	AA	AA	BB	AA	AA	BB	BB	AA	BB	AA	BB	BB	AA	BB	BB	BB	AA	AA	AA	AA	BB	BB	BB	BB	BB	BB	BB	BB	BB	BB	BB	BB	BB	BB	BB	BB	BB
1491	SCRI_RS_175314	3H	36391039	BB	BB	BB	AA	BB	AA	BB	AA	AA	BB	BB	AA	BB	BB	AA	AA	BB	AA	BB	AA	AA	BB	AA	AA	AA	BB	BB	BB	BB	AA	AA	AA	AA	AA	AA	AA	AA	AA	AA	AA	AA	AA	AA	AA	AA	AA
1492	SCRI_RS_135333	3H	36402112	AA	AA	AA	BB	AA	BB	AA	BB	BB	AA	AA	BB	AA	AA	BB	BB	AA	BB	AA	BB	BB	AA	BB	BB	BB	AA	AA	AA	AA	BB	BB	BB	BB	BB	BB	BB	BB	BB	BB	BB	BB	BB	BB	BB	BB	BB
1493	SCRI_RS_102837	3H	36654678	BB	BB	BB	AA	BB	AA	BB	AA	AA	BB	BB	AA	BB	BB	AA	AA	BB	AA	BB	AA	AA	BB	AA	AA	AA	BB	BB	BB	BB	AA	AA	AA	AA	AA	AA	AA	AA	AA	AA	AA	AA	AA	AA	AA	AA	AA
1494	SCRI_RS_174984	3H	36771538	BB	BB	BB	AA	BB	AA	BB	AA	AA	BB	BB	AA	BB	BB	AA	AA	BB	AA	BB	AA	AA	BB	AA	AA	AA	BB	BB	BB	BB	AA	AA	AA	AA	AA	AA	AA	AA	AA	AA	AA	AA	AA	AA	AA	AA	AA
1495	SCRI_RS_174979	3H	36771757	AA	AA	AA	BB	AA	BB	AA	BB	BB	AA	AA	BB	AA	AA	BB	BB	AA	BB	AA	BB	BB	AA	BB	BB	BB	AA	AA	AA	AA	BB	BB	BB	BB	BB	BB	BB	BB	BB	BB	BB	BB	BB	BB	BB	BB	BB
1496	SCRI_RS_133685	3H	36775088	AA	AA	AA	BB	AA	BB	AA	BB	BB	AA	AA	BB	AA	AA	BB	BB	AA	BB	AA	BB	BB	AA	BB	BB	BB	AA	AA	AA	AA	BB	BB	BB	BB	BB	BB	BB	BB	BB	BB	BB	BB	BB	BB	BB	BB	BB
1497	SCRI_RS_170626	3H	36777550	AA	AA	AA	BB	AA	BB	AA	BB	BB	AA	AA	BB	AA	AA	BB	BB	AA	BB	AA	BB	BB	AA	BB	BB	BB	AA	AA	AA	AA	BB	BB	BB	BB	BB	BB	BB	BB	BB	BB	BB	BB	BB	BB	BB	BB	BB
1498	BOPA1_6156-1399	3H	36786736	AA	AA	AA	BB	AA	BB	AA	BB	BB	AA	AA	BB	AA	AA	BB	BB	AA	BB	AA	BB	BB	AA	BB	BB	BB	AA	AA	AA	AA	BB	BB	BB	BB	BB	BB	BB	BB	BB	BB	BB	BB	BB	BB	BB	BB	BB
1499	BOPA2_12_30953	3H	36787380	BB	BB	BB	BB	BB	BB	BB	BB	BB	BB	BB	BB	BB	BB	BB	BB	BB	BB	BB	BB	BB	BB	AA	AA	AA	BB	BB	BB	BB	AA	AA	AA	AA	AA	AA	AA	AA	AA	AA	AA	AA	AA	AA	AA	AA	AA
1500	BOPA1_2765-406	3H	36874153	BB	BB	BB	AA	BB	AA	BB	AA	AA	BB	BB	AA	BB	BB	AA	AA	BB	AA	BB	AA	AA	BB	AA	AA	AA	BB	BB	BB	BB	AA	AA	AA	AA	AA	AA	AA	AA	AA	AA	AA	AA	AA	AA	AA	AA	AA
1501	SCRI_RS_152682	3H	36887252	AA	AA	AA	BB	AA	BB	AA	BB	BB	AA	AA	BB	AA	AA	BB	BB	AA	BB	AA	BB	BB	AA	BB	BB	BB	AA	AA	AA	AA	BB	BB	BB	BB	BB	BB	BB	BB	BB	BB	BB	BB	BB	BB	BB	BB	BB
1502	BOPA2_12_31159	3H	36987723	BB	BB	BB	AA	BB	AA	BB	AA	AA	BB	BB	AA	BB	BB	AA	AA	BB	AA	BB	AA	AA	BB	BB	BB	BB	BB	BB	BB	BB	BB	BB	BB	BB	BB	BB	BB	BB	BB	BB	BB	BB	BB	BB	BB	BB	BB
1503	BOPA2_12_31298	3H	37282230	AA	AA	AA	BB	AA	BB	AA	BB	BB	AA	AA	BB	AA	AA	BB	BB	AA	BB	AA	BB	BB	AA	AA	AA	AA	AA	AA	AA	AA	AA	AA	AA	AA	AA	AA	AA	AA	AA	AA	AA	AA	AA	AA	AA	AA	AA
1504	SCRI_RS_211943	3H	39448680	AA	AA	AA	BB	AA	BB	AA	BB	BB	AA	AA	BB	AA	AA	BB	BB	AA	BB	AA	BB	BB	AA	BB	BB	BB	AA	AA	AA	AA	AA	AA	BB	BB	BB	BB	BB	BB	BB	BB	BB	BB	BB	BB	BB	BB	BB
1505	BOPA1_6634-263	3H	39453881	AA	AA	AA	AA	AA	AA	AA	AA	AA	AA	AA	AA	AA	AA	AA	AA	AA	AA	AA	AA	AA	AA	AA	BB	AA	AA	AA	AA	AA	AA	AA	BB	AA	AA	AA	AA	BB	BB	AA	AA	BB	AA	BB	AA	AA	AA
1506	SCRI_RS_237761	3H	39480953	BB	BB	BB	AA	BB	AA	BB	AA	AA	BB	BB	AA	BB	BB	AA	AA	BB	AA	NN	AA	AA	BB	AA	BB	AA	BB	BB	BB	BB	BB	BB	BB	AA	AA	AA	AA	BB	BB	AA	AA	BB	AA	BB	AA	AA	AA
1507	SCRI_RS_154747	3H	39481625	BB	BB	BB	BB	BB	BB	BB	BB	BB	BB	BB	BB	BB	BB	BB	BB	BB	BB	BB	BB	BB	BB	BB	AA	BB	BB	BB	BB	BB	BB	BB	AA	BB	BB	BB	BB	AA	AA	BB	BB	AA	BB	AA	BB	BB	BB
1508	BOPA1_15141-257	3H	39504094	BB	BB	BB	AA	BB	AA	BB	AA	AA	BB	BB	AA	BB	BB	AA	AA	BB	AA	BB	AA	AA	BB	AA	BB	AA	BB	BB	BB	BB	BB	BB	BB	AA	AA	AA	AA	BB	BB	AA	AA	BB	AA	BB	AA	AA	AA
1509	SCRI_RS_154769	3H	40548857	BB	BB	BB	BB	BB	BB	BB	BB	BB	BB	BB	BB	BB	BB	BB	BB	BB	BB	BB	BB	BB	BB	BB	BB	BB	BB	BB	BB	BB	BB	BB	BB	BB	BB	BB	BB	BB	BB	BB	BB	BB	BB	BB	BB	BB	BB
1510	SCRI_RS_141171	3H	43840769	AA	AA	AA	AA	AA	NN	AA	AA	AA	AA	AA	AA	AA	AA	AA	AA	AA	AA	AA	AA	AA	AA	AA	BB	AA	AA	AA	AA	AA	BB	BB	BB	BB	AA	AA	BB	BB	BB	AA	AA	BB	AA	BB	BB	BB	BB
1511	SCRI_RS_199987	3H	44046313	AA	AA	AA	BB	AA	BB	AA	BB	BB	AA	AA	BB	AA	AA	BB	BB	AA	BB	AA	BB	BB	AA	AA	BB	AA	AA	AA	AA	AA	BB	BB	BB	BB	AA	AA	BB	BB	BB	AA	AA	BB	AA	BB	BB	BB	BB
1512	SCRI_RS_235084	3H	44249299	BB	BB	BB	BB	BB	BB	BB	BB	BB	BB	BB	BB	BB	BB	BB	BB	BB	BB	BB	BB	BB	BB	AA	AA	AA	BB	BB	BB	BB	AA	AA	AA	AA	AA	AA	AA	AA	AA	AA	AA	AA	AA	AA	AA	AA	AA
1513	BOPA1_6805-1110	3H	44250535	BB	BB	BB	BB	BB	BB	BB	BB	BB	BB	BB	BB	BB	BB	BB	BB	BB	BB	BB	BB	BB	BB	AA	AA	AA	BB	BB	BB	BB	AA	AA	AA	AA	AA	AA	AA	AA	AA	AA	AA	AA	AA	AA	AA	AA	AA
1514	SCRI_RS_202424	3H	44252546	BB	BB	BB	AA	BB	AA	BB	AA	AA	BB	BB	AA	BB	BB	AA	AA	BB	AA	BB	AA	AA	BB	AA	AA	AA	BB	BB	BB	BB	AA	AA	AA	AA	AA	AA	AA	AA	AA	AA	AA	AA	AA	AA	AA	AA	AA
1515	SCRI_RS_213686	3H	44255065	BB	BB	BB	BB	BB	BB	BB	BB	BB	BB	BB	BB	BB	BB	BB	BB	BB	BB	BB	BB	BB	BB	AA	AA	AA	BB	BB	BB	BB	AA	AA	AA	AA	AA	AA	AA	AA	AA	AA	AA	AA	AA	AA	AA	AA	AA
1516	SCRI_RS_168541	3H	44326620	BB	BB	BB	BB	BB	BB	BB	BB	BB	BB	BB	BB	BB	BB	BB	BB	BB	BB	BB	BB	BB	BB	AA	AA	AA	BB	BB	BB	BB	AA	AA	AA	AA	AA	AA	AA	AA	AA	AA	AA	AA	AA	AA	AA	AA	AA
1517	SCRI_RS_227903	3H	44458555	AA	AA	AA	BB	AA	BB	AA	BB	BB	AA	AA	BB	AA	AA	BB	BB	AA	BB	AA	BB	BB	AA	BB	BB	BB	AA	AA	AA	AA	BB	BB	BB	BB	BB	BB	BB	BB	BB	BB	BB	BB	BB	BB	BB	BB	BB
1518	BOPA1_3933-1077	3H	44976271	BB	BB	BB	BB	BB	BB	BB	BB	BB	BB	BB	BB	BB	BB	BB	BB	BB	BB	BB	BB	BB	BB	AA	AA	AA	BB	BB	BB	BB	AA	AA	AA	AA	AA	AA	AA	AA	AA	AA	AA	AA	AA	AA	AA	AA	AA
1519	SCRI_RS_211268	3H	45314213	BB	BB	BB	BB	BB	BB	BB	BB	BB	BB	BB	BB	BB	BB	BB	BB	BB	BB	BB	BB	BB	BB	AA	AA	AA	BB	BB	BB	BB	AA	AA	AA	AA	AA	AA	AA	AA	AA	AA	AA	AA	AA	AA	AA	AA	AA
1520	SCRI_RS_154973	3H	45322812	AA	AA	AA	AA	AA	AA	AA	AA	AA	AA	AA	AA	AA	AA	AA	AA	AA	AA	AA	AA	AA	AA	BB	BB	BB	AA	AA	AA	AA	BB	BB	BB	BB	BB	BB	BB	BB	BB	BB	BB	BB	BB	BB	BB	AA	AA
1521	SCRI_RS_231185	3H	45327630	AA	AA	AA	AA	AA	AA	AA	AA	AA	AA	AA	AA	AA	AA	AA	AA	AA	AA	AA	AA	AA	AA	BB	BB	BB	AA	AA	AA	AA	BB	BB	BB	BB	BB	BB	BB	BB	BB	BB	BB	BB	BB	BB	BB	BB	BB
1522	SCRI_RS_146425	3H	47011715	BB	BB	BB	BB	BB	BB	BB	BB	BB	BB	BB	BB	BB	BB	BB	BB	BB	BB	BB	BB	BB	BB	BB	BB	BB	BB	BB	BB	BB	AA	AA	BB	AA	BB	BB	AA	BB	BB	BB	BB	BB	BB	BB	AA	AA	AA
1523	SCRI_RS_229693	3H	48645908	BB	BB	BB	BB	BB	BB	BB	BB	BB	BB	BB	BB	BB	BB	BB	BB	BB	BB	BB	BB	BB	BB	BB	AA	BB	BB	BB	BB	BB	AA	AA	AA	AA	BB	BB	AA	AA	AA	BB	BB	AA	AA	AA	AA	AA	AA
1524	SCRI_RS_127994	3H	49046894	AA	AA	BB	AA	BB	AA	AA	AA	AA	BB	BB	AA	BB	BB	AA	AA	BB	AA	AA	AA	AA	AA	BB	AA	BB	BB	BB	BB	BB	AA	AA	AA	AA	BB	BB	AA	AA	AA	BB	BB	AA	AA	AA	AA	AA	AA
1525	BOPA2_12_30785	3H	49677532	AA	AA	BB	AA	BB	AA	AA	AA	AA	BB	BB	AA	BB	BB	AA	AA	BB	AA	AA	AA	AA	AA	BB	AA	BB	BB	BB	BB	BB	AA	AA	AA	BB	BB	BB	AA	AA	AA	BB	BB	AA	AA	AA	AA	AA	AA
1526	SCRI_RS_151254	3H	52592260	BB	BB	BB	BB	BB	BB	BB	BB	BB	BB	BB	BB	BB	BB	BB	BB	BB	BB	BB	BB	BB	BB	BB	BB	BB	BB	BB	BB	BB	AA	AA	BB	BB	BB	BB	AA	BB	BB	BB	BB	BB	BB	BB	AA	AA	AA
1527	BOPA2_12_30064	3H	54793321	AA	AA	AA	AA	AA	AA	AA	AA	AA	AA	AA	AA	AA	AA	AA	AA	AA	AA	AA	AA	AA	AA	AA	AA	AA	AA	AA	AA	AA	BB	BB	AA	AA	AA	AA	BB	AA	AA	AA	AA	AA	AA	AA	BB	BB	BB
1528	BOPA1_4105-1417	3H	54950033	AA	AA	AA	AA	AA	AA	AA	AA	AA	AA	AA	AA	AA	AA	AA	AA	AA	AA	AA	AA	AA	AA	AA	BB	AA	AA	AA	AA	AA	BB	BB	BB	AA	AA	AA	BB	BB	BB	AA	AA	BB	BB	BB	BB	BB	BB
1529	BOPA1_2391-566	3H	55590274	BB	BB	BB	BB	BB	BB	BB	BB	BB	BB	BB	BB	BB	BB	BB	BB	BB	BB	BB	BB	BB	BB	BB	BB	BB	BB	BB	BB	BB	AA	AA	BB	BB	BB	BB	AA	BB	BB	BB	BB	BB	BB	BB	AA	AA	AA
1530	BOPA1_4256-833	3H	62322435	BB	BB	BB	BB	BB	BB	BB	BB	BB	BB	BB	BB	BB	BB	BB	BB	BB	BB	BB	BB	BB	BB	BB	BB	BB	BB	BB	BB	BB	AA	AA	BB	BB	BB	BB	AA	BB	BB	BB	BB	BB	BB	BB	AA	AA	AA
1531	BOPA2_12_30737	3H	63626447	AA	AA	AA	AA	AA	AA	AA	AA	AA	AA	AA	AA	AA	AA	AA	AA	AA	AA	AA	AA	AA	AA	AA	AA	AA	AA	AA	AA	AA	BB	BB	AA	AA	AA	AA	BB	AA	AA	AA	AA	AA	AA	AA	BB	BB	BB
1532	BOPA2_12_30474	3H	63807754	AA	AA	AA	AA	AA	AA	AA	AA	AA	AA	AA	AA	AA	AA	AA	AA	AA	AA	AA	AA	AA	AA	AA	AA	AA	AA	AA	AA	AA	BB	BB	AA	AA	AA	AA	BB	AA	AA	AA	AA	AA	AA	AA	BB	BB	BB
1533	BOPA1_7045-950	3H	64618663	AA	AA	AA	AA	AA	AA	AA	AA	AA	AA	AA	AA	AA	AA	AA	AA	AA	AA	AA	AA	AA	AA	AA	AA	AA	AA	AA	AA	AA	BB	BB	AA	AA	AA	AA	BB	AA	AA	AA	AA	AA	AA	AA	BB	BB	BB
1534	BOPA1_6460-355	3H	64674446	BB	BB	BB	BB	BB	BB	BB	BB	BB	BB	BB	BB	BB	BB	BB	BB	BB	BB	BB	BB	BB	BB	BB	AA	BB	BB	BB	BB	BB	BB	BB	AA	BB	BB	BB	BB	AA	AA	BB	BB	AA	AA	AA	BB	BB	BB
1535	SCRI_RS_235603	3H	66838086	AA	AA	BB	AA	BB	AA	AA	AA	AA	BB	BB	AA	BB	BB	BB	AA	BB	AA	AA	AA	AA	AA	AA	BB	AA	BB	BB	BB	BB	AA	AA	BB	AA	AA	AA	AA	BB	BB	AA	AA	BB	BB	BB	AA	AA	AA
1536	SCRI_RS_200297	3H	66850259	AA	AA	BB	AA	BB	AA	AA	AA	AA	BB	BB	AA	BB	BB	BB	AA	BB	AA	AA	AA	AA	AA	AA	BB	AA	BB	BB	BB	BB	AA	AA	BB	AA	AA	AA	AA	BB	BB	AA	AA	BB	BB	BB	AA	AA	AA
1537	BOPA2_12_10532	3H	67560907	AA	AA	AA	AA	AA	AA	AA	AA	AA	AA	AA	AA	AA	AA	AA	AA	AA	AA	AA	AA	AA	AA	AA	AA	AA	AA	AA	AA	AA	BB	BB	AA	AA	AA	AA	BB	AA	AA	AA	AA	AA	AA	AA	BB	BB	BB
1538	BK_08	3H	67561839	AA	AA	BB	AA	BB	AA	AA	AA	AA	BB	BB	AA	BB	BB	BB	AA	BB	AA	AA	AA	AA	AA	AA	BB	AA	BB	BB	BB	BB	BB	BB	BB	AA	AA	AA	BB	BB	BB	AA	AA	BB	BB	BB	BB	BB	BB
1539	SCRI_RS_178915	3H	68836755	BB	BB	AA	AA	AA	AA	BB	AA	AA	AA	AA	AA	AA	AA	AA	AA	AA	AA	BB	AA	AA	BB	BB	AA	BB	AA	AA	AA	AA	AA	AA	AA	BB	AA	BB	AA	AA	AA	BB	BB	AA	AA	AA	AA	AA	AA
1540	SCRI_RS_11338	3H	68843159	AA	AA	BB	AA	BB	AA	AA	AA	AA	BB	BB	AA	BB	BB	BB	AA	BB	AA	AA	AA	AA	AA	AA	BB	AA	BB	BB	BB	BB	BB	BB	BB	AA	AA	AA	BB	BB	BB	AA	AA	BB	BB	BB	BB	BB	BB
1541	SCRI_RS_153735	3H	73432313	BB	BB	AA	AA	AA	AA	BB	AA	AA	AA	AA	AA	AA	AA	AA	AA	AA	AA	BB	AA	AA	BB	BB	AA	BB	AA	AA	AA	AA	BB	BB	AA	BB	AA	BB	BB	AA	AA	BB	BB	AA	AA	AA	BB	BB	BB
1542	SCRI_RS_166122	3H	73432873	AA	AA	BB	BB	BB	BB	AA	BB	BB	BB	BB	BB	BB	BB	BB	BB	BB	BB	AA	BB	BB	AA	AA	BB	AA	BB	BB	BB	BB	BB	BB	BB	AA	BB	AA	BB	BB	BB	AA	AA	BB	BB	BB	BB	BB	BB
1543	SCRI_RS_141081	3H	73433445	AA	AA	BB	BB	BB	BB	AA	BB	BB	BB	BB	BB	BB	BB	BB	BB	BB	BB	AA	BB	BB	AA	AA	BB	AA	BB	BB	BB	BB	BB	BB	BB	AA	BB	AA	BB	BB	BB	AA	AA	BB	BB	BB	BB	BB	BB
1544	SCRI_RS_886	3H	73922602	AA	AA	BB	BB	BB	BB	AA	BB	BB	BB	BB	BB	BB	BB	BB	BB	BB	BB	AA	BB	BB	AA	AA	BB	AA	BB	BB	BB	BB	BB	BB	BB	AA	BB	AA	BB	BB	BB	AA	AA	BB	BB	BB	BB	BB	BB
1545	SCRI_RS_239787	3H	73924923	BB	BB	AA	AA	AA	AA	BB	AA	AA	AA	AA	AA	AA	AA	AA	AA	AA	AA	BB	AA	AA	BB	BB	AA	BB	AA	AA	AA	AA	BB	BB	AA	BB	AA	BB	BB	AA	AA	BB	BB	AA	AA	AA	BB	BB	BB
1546	SCRI_RS_110693	3H	75453978	BB	BB	AA	AA	AA	AA	BB	AA	AA	AA	AA	AA	AA	AA	AA	AA	AA	AA	BB	AA	AA	BB	BB	AA	BB	AA	AA	AA	AA	AA	AA	AA	BB	AA	BB	AA	AA	AA	BB	BB	AA	AA	AA	AA	AA	AA
1547	SCRI_RS_182479	3H	75513792	AA	AA	BB	BB	BB	BB	AA	BB	BB	BB	BB	BB	BB	BB	BB	BB	BB	BB	AA	BB	BB	AA	AA	BB	AA	BB	BB	BB	BB	BB	BB	BB	AA	BB	AA	BB	BB	BB	AA	AA	BB	BB	BB	BB	BB	BB
1548	SCRI_RS_13433	3H	75516184	BB	BB	AA	AA	AA	AA	BB	AA	AA	AA	AA	AA	AA	AA	AA	AA	AA	AA	BB	AA	AA	BB	BB	AA	BB	AA	AA	AA	AA	AA	AA	AA	BB	AA	BB	AA	AA	AA	BB	BB	AA	AA	AA	AA	AA	AA
1549	BOPA1_6354-1193	3H	76088289	AA	AA	BB	BB	BB	BB	AA	BB	BB	BB	BB	BB	BB	BB	BB	BB	BB	BB	AA	BB	BB	AA	AA	BB	AA	BB	BB	BB	BB	AA	AA	BB	AA	BB	AA	AA	BB	BB	AA	AA	BB	BB	BB	AA	AA	AA
1550	SCRI_RS_185596	3H	76092138	BB	BB	AA	AA	AA	AA	BB	AA	AA	AA	AA	AA	AA	AA	AA	AA	AA	AA	BB	AA	AA	BB	BB	AA	BB	AA	AA	AA	AA	AA	AA	AA	BB	AA	BB	AA	AA	AA	BB	BB	AA	AA	AA	AA	AA	AA
1551	SCRI_RS_149207	3H	78938565	AA	AA	BB	BB	BB	BB	AA	BB	BB	BB	BB	BB	BB	BB	BB	BB	BB	BB	AA	BB	BB	AA	AA	BB	AA	BB	BB	BB	BB	BB	BB	BB	AA	BB	AA	BB	BB	BB	AA	AA	BB	BB	BB	BB	BB	BB
1552	SCRI_RS_230096	3H	80216924	BB	BB	AA	AA	AA	AA	BB	AA	AA	AA	AA	AA	AA	AA	AA	AA	AA	AA	BB	AA	AA	BB	BB	AA	BB	AA	AA	AA	AA	AA	AA	AA	BB	AA	BB	AA	AA	AA	BB	BB	AA	AA	AA	AA	AA	AA
1553	BOPA2_12_31122	3H	81047480	BB	BB	AA	AA	AA	AA	BB	AA	AA	AA	AA	AA	AA	AA	AA	AA	AA	AA	BB	AA	AA	BB	BB	AA	BB	AA	AA	AA	AA	AA	AA	AA	BB	AA	BB	AA	AA	AA	BB	BB	AA	AA	AA	AA	AA	AA
1554	SCRI_RS_205711	3H	84066322	AA	AA	AA	AA	AA	AA	AA	AA	AA	AA	AA	AA	AA	AA	AA	AA	AA	AA	NN	AA	AA	AA	AA	AA	AA	AA	AA	AA	AA	BB	BB	AA	AA	AA	AA	BB	AA	AA	AA	AA	AA	AA	AA	BB	BB	BB
1555	SCRI_RS_189045	3H	88695597	AA	AA	BB	BB	BB	BB	AA	BB	BB	BB	BB	BB	BB	BB	BB	BB	BB	BB	AA	AA	AA	AA	AA	BB	AA	BB	BB	BB	BB	BB	BB	BB	AA	BB	AA	BB	BB	BB	AA	AA	BB	BB	BB	BB	BB	BB
1556	SCRI_RS_219247	3H	101184493	BB	BB	AA	AA	AA	AA	BB	AA	AA	AA	AA	AA	AA	AA	AA	AA	AA	AA	BB	BB	BB	BB	BB	AA	BB	AA	AA	AA	AA	AA	AA	AA	BB	AA	BB	AA	AA	AA	BB	BB	AA	AA	BB	AA	AA	AA
1557	BOPA2_12_30467	3H	103832919	AA	AA	AA	AA	AA	AA	AA	AA	AA	AA	AA	AA	AA	AA	AA	AA	AA	AA	AA	AA	AA	AA	AA	AA	AA	AA	AA	AA	AA	AA	AA	AA	AA	AA	AA	AA	AA	AA	AA	AA	AA	AA	AA	AA	AA	AA
1558	BOPA2_12_30721	3H	111849845	AA	AA	AA	AA	AA	AA	AA	AA	AA	AA	AA	AA	AA	AA	AA	AA	AA	AA	AA	AA	AA	AA	AA	AA	AA	AA	AA	AA	AA	AA	AA	AA	AA	AA	AA	AA	AA	AA	AA	AA	AA	AA	AA	AA	AA	AA
1559	BOPA1_921-414	3H	112601706	AA	AA	AA	AA	AA	AA	AA	AA	AA	AA	AA	AA	AA	AA	AA	AA	AA	AA	AA	AA	AA	AA	AA	AA	AA	AA	AA	AA	AA	AA	AA	AA	AA	AA	AA	AA	AA	AA	AA	AA	AA	AA	AA	AA	AA	AA
1560	BOPA2_12_30809	3H	115794456	AA	AA	AA	AA	AA	AA	AA	AA	AA	AA	AA	AA	AA	AA	AA	AA	AA	AA	AA	AA	AA	AA	AA	AA	AA	AA	AA	AA	AA	AA	AA	AA	AA	AA	AA	AA	AA	AA	AA	AA	AA	AA	AA	AA	AA	AA
1561	BOPA2_12_30583	3H	120307150	AA	AA	AA	AA	AA	AA	AA	AA	AA	AA	AA	AA	AA	AA	AA	AA	AA	AA	AA	AA	AA	AA	AA	AA	AA	AA	AA	AA	AA	AA	AA	AA	AA	AA	AA	AA	AA	AA	AA	AA	AA	AA	AA	AA	AA	AA
1562	BOPA2_12_31015	3H	124057392	AA	AA	AA	AA	AA	AA	AA	AA	AA	AA	AA	AA	AA	AA	AA	AA	AA	AA	AA	AA	AA	AA	AA	AA	AA	AA	AA	AA	AA	AA	AA	AA	AA	AA	AA	AA	AA	AA	AA	AA	AA	AA	AA	AA	AA	AA
1563	BOPA2_12_30922	3H	124689523	BB	BB	BB	BB	BB	BB	BB	BB	BB	BB	BB	BB	BB	BB	BB	BB	BB	BB	BB	BB	BB	BB	BB	BB	BB	BB	BB	BB	BB	BB	BB	BB	BB	BB	BB	BB	BB	BB	BB	BB	BB	BB	BB	BB	BB	BB
1564	BOPA2_12_30923	3H	124689679	AA	AA	AA	AA	AA	AA	AA	AA	AA	AA	AA	AA	AA	AA	AA	AA	AA	AA	AA	AA	AA	AA	AA	AA	AA	AA	AA	AA	AA	AA	AA	AA	AA	AA	AA	AA	AA	AA	AA	AA	AA	AA	AA	AA	AA	AA
1565	SCRI_RS_204057	3H	139185093	BB	BB	BB	BB	BB	BB	BB	BB	BB	BB	BB	BB	BB	BB	BB	BB	BB	BB	BB	BB	BB	BB	BB	BB	BB	BB	BB	BB	BB	AA	AA	AA	BB	AA	BB	AA	AA	AA	BB	BB	AA	AA	BB	AA	AA	AA
1566	BOPA1_2838-663	3H	142551916	BB	BB	BB	BB	BB	BB	BB	BB	BB	BB	BB	BB	BB	BB	BB	BB	BB	BB	BB	BB	BB	BB	BB	BB	BB	BB	BB	BB	BB	AA	AA	AA	BB	AA	BB	AA	AA	AA	BB	BB	AA	AA	BB	AA	AA	AA
1567	BOPA2_12_11387	3H	142771477	BB	BB	BB	BB	BB	BB	BB	BB	BB	BB	BB	BB	BB	BB	BB	BB	BB	BB	BB	BB	BB	BB	BB	BB	BB	BB	BB	BB	BB	BB	BB	BB	BB	BB	BB	BB	BB	BB	BB	BB	BB	BB	BB	BB	BB	BB
1568	BOPA1_3892-2472	3H	158707482	BB	BB	BB	BB	BB	BB	BB	BB	BB	BB	BB	BB	BB	BB	BB	BB	BB	BB	BB	BB	BB	BB	BB	BB	BB	BB	BB	BB	BB	BB	BB	BB	BB	AA	BB	BB	BB	BB	BB	BB	BB	BB	BB	BB	BB	BB
1569	BOPA2_12_20037	3H	158717934	BB	BB	BB	BB	BB	BB	BB	BB	BB	BB	BB	BB	BB	BB	BB	BB	BB	BB	BB	BB	BB	BB	BB	BB	BB	BB	BB	BB	BB	BB	BB	BB	BB	AA	BB	BB	BB	BB	BB	BB	BB	BB	BB	BB	BB	BB
1570	SCRI_RS_175073	3H	160585938	AA	AA	AA	AA	AA	AA	AA	AA	AA	AA	AA	AA	AA	AA	AA	AA	AA	AA	AA	AA	AA	AA	AA	AA	AA	AA	AA	AA	AA	BB	BB	AA	AA	BB	AA	BB	AA	AA	AA	AA	AA	AA	AA	BB	BB	BB
1571	BOPA1_6491-295	3H	160752467	AA	AA	AA	AA	AA	AA	AA	AA	AA	AA	AA	AA	AA	AA	AA	AA	AA	AA	AA	AA	AA	AA	AA	AA	AA	AA	AA	AA	AA	BB	BB	AA	AA	BB	AA	BB	AA	AA	AA	AA	AA	AA	AA	BB	BB	BB
1572	BOPA1_5058-404	3H	169952332	AA	AA	AA	AA	AA	AA	AA	AA	AA	AA	AA	AA	AA	AA	AA	AA	AA	AA	AA	AA	AA	AA	AA	AA	AA	AA	AA	AA	AA	BB	BB	BB	AA	BB	AA	BB	BB	BB	AA	AA	BB	BB	AA	BB	BB	BB
1573	SCRI_RS_128706	3H	197445741	AA	AA	AA	AA	AA	AA	AA	AA	AA	AA	AA	AA	AA	AA	AA	AA	AA	AA	AA	AA	AA	AA	AA	AA	AA	AA	AA	AA	AA	BB	BB	AA	AA	BB	AA	BB	AA	AA	AA	AA	AA	AA	AA	BB	BB	BB
1574	BOPA1_ABC10667-1-1-288	3H	198409081	BB	BB	BB	BB	BB	BB	BB	BB	BB	BB	BB	BB	BB	BB	BB	BB	BB	BB	BB	BB	BB	BB	BB	BB	BB	BB	BB	BB	BB	AA	AA	BB	BB	AA	BB	AA	BB	BB	BB	BB	BB	BB	BB	AA	AA	AA
1575	BOPA1_6681-314	3H	201162978	BB	BB	BB	BB	BB	BB	BB	BB	BB	BB	BB	BB	BB	BB	BB	BB	BB	BB	BB	BB	BB	BB	BB	BB	BB	BB	BB	BB	BB	AA	AA	BB	BB	AA	BB	AA	BB	BB	BB	BB	BB	BB	BB	AA	AA	AA
1576	BOPA2_12_30799	3H	202344461	BB	BB	BB	BB	BB	BB	BB	BB	BB	BB	BB	BB	BB	BB	BB	BB	BB	BB	BB	BB	BB	BB	BB	BB	BB	BB	BB	BB	BB	AA	AA	BB	BB	AA	BB	AA	BB	BB	BB	BB	BB	BB	BB	AA	AA	AA
1577	SCRI_RS_142442	3H	208364430	BB	BB	AA	BB	AA	BB	BB	BB	BB	AA	AA	AA	AA	AA	AA	BB	AA	BB	BB	BB	BB	BB	AA	AA	BB	AA	AA	AA	AA	AA	AA	BB	BB	AA	BB	AA	BB	BB	BB	BB	BB	BB	BB	AA	AA	AA
1578	SCRI_RS_173916	3H	208364495	AA	AA	BB	AA	BB	AA	AA	AA	AA	BB	BB	BB	BB	BB	BB	AA	BB	AA	AA	AA	AA	AA	BB	BB	AA	BB	BB	BB	BB	BB	BB	AA	AA	BB	AA	BB	AA	AA	AA	AA	AA	AA	AA	BB	BB	BB
1579	SCRI_RS_186341	3H	208365969	BB	BB	AA	BB	AA	BB	BB	BB	BB	AA	AA	AA	AA	AA	AA	BB	AA	BB	BB	BB	BB	BB	AA	AA	BB	AA	AA	AA	AA	AA	AA	BB	BB	AA	BB	AA	BB	BB	BB	BB	BB	BB	BB	AA	AA	AA
1580	SCRI_RS_223894	3H	209056543	BB	BB	AA	BB	AA	BB	BB	BB	BB	AA	AA	AA	AA	AA	AA	BB	AA	BB	BB	BB	BB	BB	AA	AA	BB	AA	AA	AA	AA	AA	AA	BB	BB	AA	BB	AA	BB	BB	BB	BB	BB	BB	BB	AA	AA	AA
1581	BOPA2_12_11295	3H	209728149	AA	AA	AA	AA	AA	AA	AA	AA	AA	AA	AA	AA	AA	AA	AA	AA	AA	AA	AA	AA	AA	AA	AA	AA	AA	AA	AA	AA	AA	AA	AA	AA	AA	AA	AA	AA	AA	AA	AA	AA	AA	AA	AA	AA	AA	AA
1582	SCRI_RS_141166	3H	212003870	BB	BB	AA	BB	AA	BB	BB	BB	BB	AA	AA	AA	AA	AA	AA	BB	AA	BB	BB	BB	BB	BB	AA	AA	BB	AA	AA	AA	AA	AA	AA	BB	BB	AA	BB	AA	BB	BB	BB	BB	BB	BB	BB	AA	AA	AA
1583	SCRI_RS_207180	3H	212019507	AA	AA	BB	AA	BB	AA	AA	AA	AA	BB	BB	BB	BB	BB	BB	AA	BB	AA	AA	AA	AA	AA	BB	BB	AA	BB	BB	BB	BB	BB	BB	AA	AA	BB	AA	BB	AA	AA	AA	AA	AA	AA	AA	BB	BB	BB
1584	SCRI_RS_222735	3H	212834873	AA	AA	BB	AA	BB	AA	AA	AA	AA	BB	BB	BB	BB	BB	BB	AA	BB	AA	AA	AA	AA	AA	BB	BB	AA	BB	BB	BB	BB	BB	BB	AA	AA	BB	AA	BB	AA	AA	AA	AA	AA	AA	AA	BB	BB	BB
1585	SCRI_RS_11126	3H	213337053	AA	AA	BB	AA	BB	AA	AA	AA	AA	BB	BB	BB	BB	BB	BB	AA	BB	AA	AA	AA	AA	AA	BB	BB	AA	BB	BB	BB	BB	BB	BB	AA	AA	BB	AA	BB	AA	AA	AA	AA	AA	AA	AA	BB	BB	BB
1586	SCRI_RS_159312	3H	216085411	BB	BB	AA	BB	AA	BB	BB	BB	BB	AA	AA	AA	AA	AA	AA	BB	AA	BB	BB	BB	BB	BB	AA	AA	BB	AA	AA	AA	AA	AA	AA	BB	BB	AA	BB	AA	BB	BB	BB	BB	BB	BB	BB	AA	AA	AA
1587	BOPA2_12_30618	3H	216876923	BB	BB	AA	BB	AA	BB	BB	BB	BB	AA	AA	AA	AA	AA	AA	BB	AA	BB	BB	BB	BB	BB	AA	AA	BB	AA	AA	AA	AA	AA	AA	BB	BB	AA	BB	AA	BB	BB	BB	BB	BB	BB	BB	AA	AA	AA
1588	BOPA1_ABC04214-1-2-360	3H	219956193	BB	BB	AA	BB	AA	BB	BB	BB	BB	AA	AA	AA	AA	AA	AA	BB	AA	BB	BB	BB	BB	BB	AA	AA	BB	AA	AA	AA	AA	AA	AA	BB	BB	AA	BB	AA	BB	BB	BB	BB	BB	BB	BB	AA	AA	AA
1589	SCRI_RS_164254	3H	219971157	AA	AA	BB	AA	BB	AA	AA	AA	AA	BB	BB	BB	BB	BB	BB	AA	BB	AA	AA	AA	AA	AA	BB	BB	AA	BB	BB	BB	BB	BB	BB	AA	AA	BB	AA	BB	AA	AA	AA	AA	AA	AA	AA	BB	BB	BB
1590	SCRI_RS_238625	3H	219975514	AA	AA	BB	AA	BB	AA	AA	AA	AA	BB	BB	BB	BB	BB	BB	AA	BB	AA	AA	AA	AA	AA	BB	BB	AA	BB	BB	BB	BB	BB	BB	AA	AA	BB	AA	BB	AA	AA	AA	AA	AA	AA	AA	BB	BB	BB
1591	SCRI_RS_169606	3H	221851139	BB	BB	AA	BB	AA	BB	BB	BB	BB	AA	AA	AA	AA	AA	AA	BB	AA	BB	BB	BB	BB	BB	AA	AA	BB	AA	AA	AA	AA	AA	AA	BB	BB	AA	BB	AA	BB	BB	BB	BB	BB	BB	BB	AA	AA	AA
1592	BOPA1_ABC04826-1-1-174	3H	226364211	AA	AA	AA	AA	AA	AA	AA	AA	AA	AA	AA	AA	AA	AA	AA	AA	AA	AA	AA	AA	AA	AA	AA	AA	AA	AA	AA	AA	AA	AA	AA	AA	AA	BB	AA	AA	AA	AA	AA	AA	AA	AA	AA	AA	AA	AA
1593	BOPA1_1630-1150	3H	238600471	AA	AA	BB	AA	BB	AA	AA	AA	AA	BB	BB	BB	BB	BB	BB	AA	BB	AA	AA	AA	AA	AA	BB	BB	AA	BB	BB	BB	BB	AA	AA	AA	AA	BB	AA	AA	AA	AA	AA	AA	AA	AA	AA	AA	AA	AA
1594	BOPA2_12_30318	3H	256194881	AA	AA	BB	AA	BB	AA	AA	AA	AA	BB	BB	BB	BB	BB	BB	AA	BB	AA	AA	AA	AA	AA	BB	BB	AA	BB	BB	BB	BB	AA	AA	AA	AA	BB	AA	AA	AA	AA	AA	AA	AA	AA	AA	AA	AA	AA
1595	BOPA1_5657-1187	3H	259755368	AA	AA	BB	AA	BB	AA	AA	AA	AA	BB	BB	BB	BB	BB	BB	AA	BB	AA	AA	AA	AA	AA	BB	BB	AA	BB	BB	BB	BB	AA	AA	AA	AA	BB	AA	AA	AA	AA	AA	AA	AA	AA	AA	AA	AA	AA
1596	BOPA2_12_30130	3H	261024159	BB	BB	AA	BB	AA	BB	BB	BB	BB	AA	AA	AA	AA	AA	AA	BB	AA	BB	BB	BB	BB	BB	AA	AA	BB	AA	AA	AA	AA	BB	BB	BB	BB	BB	BB	BB	BB	BB	BB	BB	BB	BB	BB	BB	BB	BB
1597	BOPA2_12_30622	3H	279062001	AA	AA	BB	AA	BB	AA	AA	AA	AA	BB	BB	BB	BB	BB	BB	AA	BB	AA	AA	AA	AA	AA	BB	BB	AA	BB	BB	BB	BB	AA	AA	AA	AA	AA	AA	AA	AA	AA	AA	AA	AA	AA	AA	AA	AA	AA
1598	SCRI_RS_160464	3H	286351416	AA	AA	BB	AA	BB	AA	AA	AA	AA	BB	BB	BB	BB	BB	BB	AA	BB	AA	AA	AA	AA	AA	BB	BB	AA	BB	BB	BB	BB	AA	AA	AA	AA	BB	AA	AA	AA	AA	AA	AA	AA	AA	AA	AA	AA	AA
1599	BOPA2_12_20591	3H	286996551	AA	AA	AA	AA	AA	AA	AA	AA	AA	AA	AA	AA	AA	AA	AA	AA	AA	AA	AA	AA	AA	AA	AA	AA	AA	AA	AA	AA	AA	AA	AA	AA	AA	AA	AA	AA	AA	AA	AA	AA	AA	AA	AA	AA	AA	AA
1600	SCRI_RS_194233	3H	288636837	AA	AA	BB	AA	BB	AA	AA	AA	AA	BB	BB	BB	BB	BB	BB	AA	BB	AA	AA	AA	AA	AA	BB	BB	AA	BB	BB	BB	BB	AA	AA	AA	AA	AA	AA	AA	AA	AA	AA	AA	AA	AA	AA	AA	AA	AA
1601	BOPA1_2588-229	3H	294750664	BB	BB	AA	BB	AA	BB	BB	BB	BB	AA	AA	AA	AA	AA	AA	BB	AA	BB	BB	BB	BB	BB	AA	AA	BB	AA	AA	AA	AA	BB	BB	BB	BB	AA	BB	BB	BB	BB	BB	BB	BB	BB	BB	BB	BB	BB
1602	BOPA2_12_31372	3H	298534459	AA	AA	AA	AA	AA	AA	AA	AA	AA	AA	AA	AA	AA	AA	AA	AA	AA	AA	AA	AA	AA	AA	AA	AA	AA	AA	AA	AA	AA	BB	BB	BB	AA	AA	AA	BB	BB	BB	AA	AA	BB	BB	AA	BB	BB	BB
1603	SCRI_RS_126246	3H	302789689	BB	BB	AA	BB	AA	BB	BB	BB	BB	AA	AA	AA	AA	AA	AA	BB	AA	BB	BB	BB	BB	BB	AA	AA	BB	AA	AA	AA	AA	BB	BB	BB	BB	AA	BB	BB	BB	BB	BB	BB	BB	BB	BB	BB	BB	BB
1604	SCRI_RS_157048	3H	306943780	BB	BB	AA	BB	AA	BB	BB	BB	BB	AA	AA	AA	AA	AA	AA	BB	AA	BB	BB	BB	BB	BB	AA	AA	BB	AA	AA	AA	AA	BB	BB	BB	BB	BB	BB	BB	BB	BB	BB	BB	BB	BB	BB	BB	BB	BB
1605	SCRI_RS_171453	3H	306969909	AA	AA	BB	AA	BB	AA	AA	AA	AA	BB	BB	BB	BB	BB	BB	AA	BB	AA	AA	AA	AA	AA	BB	BB	AA	BB	BB	BB	BB	AA	AA	AA	AA	AA	AA	AA	AA	AA	AA	AA	AA	AA	AA	AA	AA	AA
1606	SCRI_RS_170765	3H	315704525	AA	AA	BB	AA	BB	AA	AA	AA	AA	BB	BB	BB	BB	BB	BB	AA	BB	AA	AA	AA	AA	AA	BB	BB	AA	BB	BB	BB	BB	AA	AA	AA	AA	AA	AA	AA	AA	AA	AA	AA	AA	AA	AA	AA	AA	AA
1607	SCRI_RS_120315	3H	319227973	BB	BB	AA	BB	AA	BB	BB	BB	BB	AA	AA	AA	AA	AA	AA	BB	AA	BB	BB	BB	BB	BB	AA	AA	BB	AA	AA	AA	AA	BB	BB	BB	BB	BB	BB	BB	BB	BB	BB	BB	BB	BB	BB	BB	BB	BB
1608	BOPA1_10248-954	3H	319229522	BB	BB	AA	BB	AA	BB	BB	BB	BB	AA	AA	AA	AA	AA	AA	BB	AA	BB	BB	BB	BB	BB	AA	AA	BB	AA	AA	AA	AA	BB	BB	BB	BB	BB	BB	BB	BB	BB	BB	BB	BB	BB	BB	BB	BB	BB
1609	SCRI_RS_212864	3H	322726042	BB	BB	AA	BB	AA	BB	BB	BB	BB	AA	AA	AA	AA	AA	AA	BB	AA	BB	BB	BB	BB	BB	AA	AA	BB	AA	AA	AA	AA	BB	BB	BB	BB	AA	BB	BB	BB	BB	BB	BB	BB	BB	BB	BB	BB	BB
1610	BOPA1_2897-208	3H	323644478	AA	AA	BB	AA	BB	AA	AA	AA	AA	BB	BB	BB	BB	BB	BB	AA	BB	AA	AA	AA	AA	AA	BB	BB	AA	BB	BB	BB	BB	AA	AA	AA	AA	AA	AA	AA	AA	AA	AA	AA	AA	AA	AA	AA	AA	AA
1611	SCRI_RS_176264	3H	324439025	AA	AA	BB	AA	BB	AA	AA	AA	AA	BB	BB	BB	BB	BB	BB	AA	BB	AA	AA	AA	AA	AA	BB	BB	AA	BB	BB	BB	BB	AA	AA	AA	AA	AA	AA	AA	AA	AA	AA	AA	AA	AA	AA	AA	AA	AA
1612	BOPA1_2288-126	3H	326704329	AA	AA	BB	AA	BB	AA	AA	AA	AA	BB	BB	BB	BB	BB	BB	AA	BB	AA	AA	AA	AA	AA	BB	BB	AA	BB	BB	BB	BB	AA	AA	AA	AA	BB	AA	AA	AA	AA	AA	AA	AA	AA	AA	AA	AA	AA
1613	SCRI_RS_150370	3H	326718719	BB	BB	AA	BB	AA	BB	BB	BB	BB	AA	AA	AA	AA	AA	AA	BB	AA	BB	BB	BB	BB	BB	AA	AA	BB	AA	AA	AA	AA	BB	BB	BB	BB	BB	BB	BB	BB	BB	BB	BB	BB	BB	BB	BB	BB	BB
1614	SCRI_RS_150800	3H	327139056	AA	AA	BB	AA	BB	AA	AA	AA	AA	BB	BB	BB	BB	BB	BB	AA	BB	AA	AA	AA	AA	AA	BB	BB	AA	BB	BB	BB	BB	AA	AA	AA	AA	AA	AA	AA	AA	AA	AA	AA	AA	AA	AA	AA	AA	AA
1615	BOPA1_5020-145	3H	331630913	AA	AA	BB	AA	BB	AA	AA	AA	AA	BB	BB	BB	BB	BB	BB	AA	BB	AA	NN	AA	AA	AA	BB	BB	AA	BB	BB	BB	BB	AA	AA	AA	AA	BB	AA	AA	AA	AA	AA	AA	AA	AA	AA	AA	AA	AA
1616	SCRI_RS_158967	3H	331936455	BB	BB	AA	BB	AA	BB	BB	BB	BB	AA	AA	AA	AA	AA	AA	BB	AA	BB	BB	BB	BB	BB	AA	AA	BB	AA	AA	AA	AA	BB	BB	BB	BB	BB	BB	BB	BB	BB	BB	BB	BB	BB	BB	BB	BB	BB
1617	BOPA1_6171-956	3H	333550523	AA	AA	BB	AA	BB	AA	AA	AA	AA	BB	BB	BB	BB	BB	BB	AA	BB	AA	AA	AA	AA	AA	BB	BB	AA	BB	BB	BB	BB	AA	AA	AA	AA	AA	AA	AA	AA	AA	AA	AA	AA	AA	AA	AA	AA	AA
1618	SCRI_RS_239403	3H	334264315	AA	AA	BB	AA	BB	AA	AA	AA	AA	BB	BB	BB	BB	BB	BB	AA	BB	AA	AA	AA	AA	AA	BB	BB	AA	BB	BB	BB	BB	AA	AA	AA	AA	BB	AA	AA	AA	AA	AA	AA	AA	AA	AA	AA	AA	AA
1619	SCRI_RS_137787	3H	335672632	BB	BB	AA	BB	AA	BB	BB	BB	BB	AA	AA	AA	AA	AA	AA	BB	AA	BB	BB	BB	BB	BB	AA	AA	BB	AA	AA	AA	AA	BB	BB	BB	BB	BB	BB	BB	BB	BB	BB	BB	BB	BB	BB	BB	BB	BB
1620	BOPA1_3354-121	3H	336344698	BB	BB	AA	BB	AA	BB	BB	BB	BB	AA	AA	AA	AA	AA	AA	BB	AA	BB	BB	BB	BB	BB	AA	AA	BB	AA	AA	AA	AA	BB	BB	BB	BB	AA	BB	BB	BB	BB	BB	BB	BB	BB	BB	BB	BB	BB
1621	BOPA1_4707-421	3H	336499705	AA	AA	BB	AA	BB	AA	AA	AA	AA	BB	BB	BB	BB	BB	BB	AA	BB	AA	AA	AA	AA	AA	BB	BB	AA	BB	BB	BB	BB	AA	AA	AA	AA	AA	AA	AA	AA	AA	AA	AA	AA	AA	AA	AA	AA	AA
1622	SCRI_RS_167084	3H	336951657	BB	BB	AA	BB	AA	BB	BB	BB	BB	AA	AA	AA	AA	AA	AA	BB	AA	BB	BB	BB	BB	BB	AA	AA	BB	AA	AA	AA	AA	BB	BB	BB	BB	BB	BB	BB	BB	BB	BB	BB	BB	BB	BB	BB	BB	BB
1623	SCRI_RS_153723	3H	339064594	BB	BB	AA	BB	AA	BB	BB	BB	BB	AA	AA	AA	AA	AA	AA	BB	AA	BB	BB	BB	BB	BB	AA	AA	BB	AA	AA	AA	AA	BB	BB	BB	BB	BB	BB	BB	BB	BB	BB	BB	BB	BB	BB	BB	BB	BB
1624	BOPA1_2861-1941	3H	341217274	AA	AA	BB	AA	BB	AA	AA	AA	AA	BB	BB	BB	BB	BB	BB	AA	BB	AA	AA	AA	AA	AA	BB	BB	AA	BB	BB	BB	BB	AA	AA	AA	AA	AA	AA	AA	AA	AA	AA	AA	AA	AA	AA	AA	AA	AA
1625	SCRI_RS_151545	3H	344080732	BB	BB	AA	BB	AA	BB	BB	BB	BB	AA	AA	AA	AA	AA	AA	BB	AA	BB	BB	BB	BB	BB	AA	AA	BB	AA	AA	AA	AA	BB	BB	BB	BB	BB	BB	BB	BB	BB	BB	BB	BB	BB	BB	BB	BB	BB
1626	SCRI_RS_214796	3H	345391718	BB	BB	AA	BB	AA	BB	BB	BB	BB	AA	AA	AA	AA	AA	AA	BB	AA	BB	BB	BB	BB	BB	AA	AA	BB	AA	AA	AA	AA	BB	BB	BB	BB	BB	BB	BB	BB	BB	BB	BB	BB	BB	BB	BB	BB	BB
1627	SCRI_RS_107178	3H	348709270	BB	BB	AA	BB	AA	BB	BB	BB	BB	AA	AA	AA	AA	AA	AA	BB	AA	BB	BB	BB	BB	BB	AA	AA	BB	AA	AA	AA	AA	BB	BB	BB	BB	BB	BB	BB	BB	BB	BB	BB	BB	BB	BB	BB	BB	BB
1628	SCRI_RS_181347	3H	348709270	BB	BB	AA	BB	AA	BB	BB	BB	BB	AA	AA	AA	AA	AA	AA	BB	AA	BB	BB	BB	BB	BB	AA	AA	BB	AA	AA	AA	AA	BB	BB	BB	BB	BB	BB	BB	BB	BB	BB	BB	BB	BB	BB	BB	BB	BB
1629	SCRI_RS_111312	3H	350099326	AA	AA	BB	AA	BB	AA	AA	AA	AA	BB	BB	BB	BB	BB	BB	AA	BB	AA	AA	AA	AA	AA	BB	BB	AA	BB	BB	BB	BB	AA	AA	AA	AA	AA	AA	AA	AA	AA	AA	AA	AA	AA	AA	AA	AA	AA
1630	SCRI_RS_209249	3H	350632762	AA	AA	BB	AA	BB	AA	AA	AA	AA	BB	BB	BB	BB	BB	BB	AA	BB	AA	AA	AA	AA	AA	BB	BB	AA	BB	BB	BB	BB	AA	AA	AA	AA	BB	AA	AA	AA	AA	AA	AA	AA	AA	AA	AA	AA	AA
1631	SCRI_RS_65878	3H	352346907	BB	BB	AA	BB	AA	BB	BB	BB	BB	AA	AA	AA	AA	AA	AA	BB	AA	BB	BB	BB	BB	BB	AA	AA	BB	AA	AA	AA	AA	AA	AA	AA	BB	BB	BB	AA	AA	AA	BB	BB	AA	AA	BB	AA	AA	AA
1632	SCRI_RS_178900	3H	352961796	BB	BB	AA	BB	AA	BB	BB	BB	BB	AA	AA	AA	AA	AA	AA	BB	AA	BB	BB	BB	BB	BB	AA	AA	BB	AA	AA	AA	AA	AA	AA	AA	BB	BB	BB	AA	AA	AA	BB	BB	AA	AA	BB	AA	AA	AA
1633	SCRI_RS_165264	3H	353175383	BB	BB	AA	BB	AA	BB	BB	BB	BB	AA	AA	AA	AA	AA	AA	BB	AA	BB	BB	BB	BB	BB	AA	AA	BB	AA	AA	AA	AA	AA	AA	AA	BB	AA	BB	AA	AA	AA	BB	BB	AA	AA	BB	AA	AA	AA
1634	SCRI_RS_215085	3H	353175558	BB	BB	AA	BB	AA	BB	BB	BB	BB	AA	AA	AA	AA	AA	AA	BB	AA	BB	BB	BB	BB	BB	AA	AA	BB	AA	AA	AA	AA	AA	AA	AA	BB	AA	BB	AA	AA	AA	BB	BB	AA	AA	BB	AA	AA	AA
1635	SCRI_RS_906	3H	353176762	AA	AA	BB	AA	BB	AA	AA	AA	AA	BB	BB	BB	BB	BB	BB	AA	BB	AA	AA	AA	AA	AA	BB	BB	AA	BB	BB	BB	BB	BB	BB	BB	AA	BB	AA	BB	BB	BB	AA	AA	BB	BB	AA	BB	BB	BB
1636	BOPA1_ABC05852-1-2-658	3H	354288728	BB	BB	AA	BB	AA	BB	BB	BB	BB	AA	AA	AA	AA	AA	AA	BB	AA	BB	BB	BB	BB	BB	AA	AA	BB	AA	AA	AA	AA	BB	BB	BB	BB	AA	BB	BB	BB	BB	BB	BB	BB	BB	BB	BB	BB	BB
1637	SCRI_RS_129291	3H	355414315	BB	BB	AA	BB	AA	BB	BB	BB	BB	AA	AA	AA	AA	AA	AA	BB	AA	BB	BB	BB	BB	BB	AA	AA	BB	AA	AA	AA	AA	BB	BB	BB	BB	AA	BB	BB	BB	BB	BB	BB	BB	BB	BB	BB	BB	BB
1638	SCRI_RS_186504	3H	357118532	BB	BB	BB	BB	BB	BB	BB	BB	BB	BB	BB	BB	BB	BB	BB	BB	BB	BB	BB	BB	BB	BB	BB	BB	BB	BB	BB	BB	BB	AA	AA	AA	BB	BB	BB	AA	AA	AA	BB	BB	AA	AA	BB	AA	AA	AA
1639	SCRI_RS_220070	3H	357949130	BB	BB	AA	BB	AA	BB	BB	BB	BB	AA	AA	AA	AA	AA	AA	BB	AA	BB	NN	BB	BB	BB	AA	AA	BB	AA	AA	AA	AA	BB	BB	BB	BB	AA	BB	BB	BB	BB	BB	BB	BB	BB	BB	BB	BB	BB
1640	SCRI_RS_9327	3H	358873929	AA	AA	BB	AA	BB	AA	AA	AA	AA	BB	BB	BB	BB	BB	BB	AA	BB	AA	AA	AA	AA	AA	BB	BB	AA	BB	BB	BB	BB	AA	AA	AA	AA	BB	AA	AA	AA	AA	AA	AA	AA	AA	AA	AA	AA	AA
1641	SCRI_RS_191131	3H	358888784	BB	BB	AA	BB	AA	BB	BB	BB	BB	AA	AA	AA	AA	AA	AA	BB	AA	BB	BB	BB	BB	BB	AA	AA	BB	AA	AA	AA	AA	BB	BB	BB	BB	AA	BB	BB	BB	BB	BB	BB	BB	BB	BB	BB	BB	BB
1642	BOPA1_3567-112	3H	361099771	BB	BB	AA	BB	AA	BB	BB	BB	BB	AA	AA	AA	AA	AA	AA	BB	AA	BB	BB	BB	BB	BB	AA	AA	BB	AA	AA	AA	AA	AA	AA	AA	BB	AA	BB	AA	AA	AA	BB	BB	AA	AA	BB	AA	AA	AA
1643	SCRI_RS_237716	3H	362275954	AA	AA	BB	AA	BB	AA	AA	AA	AA	BB	BB	BB	BB	BB	BB	AA	BB	AA	AA	AA	AA	AA	BB	BB	AA	BB	BB	BB	BB	BB	BB	BB	AA	BB	AA	BB	BB	BB	AA	AA	BB	BB	AA	BB	BB	BB
1644	SCRI_RS_221896	3H	362488437	AA	AA	BB	AA	BB	AA	AA	AA	AA	BB	BB	BB	BB	BB	BB	AA	BB	AA	AA	AA	AA	AA	BB	BB	AA	BB	BB	BB	BB	BB	BB	BB	AA	BB	AA	BB	BB	BB	AA	AA	BB	BB	AA	BB	BB	BB
1645	SCRI_RS_176150	3H	362502241	BB	BB	BB	BB	BB	BB	BB	BB	BB	BB	BB	BB	BB	BB	BB	BB	BB	AA	BB	BB	BB	BB	BB	BB	BB	BB	BB	BB	BB	AA	AA	AA	AA	AA	AA	AA	AA	AA	AA	AA	AA	AA	AA	AA	AA	AA
1646	BOPA1_ABC04375-1-1-173	3H	364646768	BB	BB	AA	BB	AA	BB	BB	BB	BB	AA	AA	AA	AA	AA	AA	BB	AA	BB	BB	BB	BB	BB	AA	AA	BB	AA	AA	AA	AA	AA	AA	AA	BB	AA	BB	AA	AA	AA	BB	BB	AA	AA	BB	AA	AA	AA
1647	BOPA1_2027-1307	3H	367111723	AA	AA	BB	AA	BB	AA	AA	AA	AA	BB	BB	BB	BB	BB	BB	AA	BB	AA	AA	AA	AA	AA	BB	BB	AA	BB	BB	BB	BB	BB	BB	BB	AA	BB	AA	BB	BB	BB	AA	AA	BB	BB	AA	BB	BB	BB
1648	BOPA1_3215-654	3H	367114778	BB	BB	AA	BB	AA	BB	BB	BB	BB	AA	AA	AA	AA	AA	AA	BB	AA	BB	BB	BB	BB	BB	AA	AA	BB	AA	AA	AA	AA	AA	AA	AA	BB	AA	BB	AA	AA	AA	BB	BB	AA	AA	BB	AA	AA	AA
1649	BOPA1_ABC11783-1-1-99	3H	367856122	AA	AA	BB	AA	BB	AA	AA	AA	AA	BB	BB	BB	BB	BB	BB	AA	BB	AA	AA	AA	AA	AA	BB	BB	AA	BB	BB	BB	BB	BB	BB	BB	AA	BB	AA	BB	BB	BB	AA	AA	BB	BB	AA	BB	BB	BB
1650	BOPA1_6818-411	3H	370217575	BB	BB	AA	BB	AA	BB	BB	BB	BB	AA	AA	AA	AA	AA	AA	BB	AA	BB	BB	BB	BB	BB	AA	AA	BB	AA	AA	AA	AA	BB	BB	BB	BB	AA	BB	BB	BB	BB	BB	BB	BB	BB	BB	BB	BB	BB
1651	SCRI_RS_213411	3H	373102491	BB	BB	AA	BB	AA	BB	BB	BB	BB	AA	AA	AA	AA	AA	AA	BB	AA	BB	BB	BB	BB	BB	AA	AA	BB	AA	AA	AA	AA	AA	AA	AA	BB	AA	BB	AA	AA	AA	BB	BB	AA	AA	BB	AA	AA	AA
1652	SCRI_RS_128491	3H	373322670	BB	BB	AA	BB	AA	BB	BB	BB	BB	AA	AA	AA	AA	AA	AA	BB	AA	BB	BB	BB	BB	BB	AA	AA	BB	AA	AA	AA	AA	BB	BB	BB	BB	AA	BB	BB	BB	BB	BB	BB	BB	BB	BB	BB	BB	BB
1653	BOPA1_ABC14167-1-2-250	3H	373635443	BB	BB	AA	BB	AA	BB	BB	BB	BB	AA	AA	AA	AA	AA	AA	BB	AA	BB	BB	BB	BB	BB	AA	AA	BB	AA	AA	AA	AA	BB	BB	BB	BB	AA	BB	BB	BB	BB	BB	BB	BB	BB	BB	BB	BB	BB
1654	BOPA1_2751-2205	3H	374141067	BB	BB	BB	BB	BB	BB	BB	BB	BB	BB	BB	BB	BB	BB	BB	BB	BB	BB	BB	BB	BB	BB	BB	BB	BB	BB	BB	BB	BB	AA	AA	AA	BB	BB	BB	AA	AA	AA	BB	BB	AA	AA	BB	AA	AA	AA
1655	SCRI_RS_176023	3H	376566701	BB	BB	AA	BB	AA	BB	BB	BB	BB	AA	AA	AA	AA	AA	AA	BB	AA	BB	BB	BB	BB	BB	AA	AA	BB	AA	AA	AA	AA	AA	AA	AA	BB	AA	BB	AA	AA	AA	BB	BB	AA	AA	BB	AA	AA	AA
1656	SCRI_RS_174254	3H	377136415	BB	BB	AA	BB	AA	BB	BB	BB	BB	AA	AA	AA	AA	AA	AA	BB	AA	BB	BB	BB	BB	BB	AA	AA	BB	AA	AA	AA	AA	BB	BB	BB	BB	AA	BB	BB	BB	BB	BB	BB	BB	BB	BB	BB	BB	BB
1657	BOPA1_4728-1735	3H	377137385	BB	BB	AA	BB	AA	BB	BB	BB	BB	AA	AA	AA	AA	AA	AA	BB	AA	BB	BB	BB	BB	BB	AA	AA	BB	AA	AA	AA	AA	AA	AA	AA	BB	AA	BB	AA	AA	AA	BB	BB	AA	AA	BB	AA	AA	AA
1658	SCRI_RS_182282	3H	378244754	BB	BB	AA	BB	AA	BB	BB	BB	BB	AA	AA	AA	AA	AA	AA	BB	AA	BB	BB	BB	BB	BB	AA	AA	BB	AA	AA	AA	AA	AA	AA	AA	BB	AA	BB	AA	AA	AA	BB	BB	AA	AA	BB	AA	AA	AA
1659	SCRI_RS_152198	3H	380464060	BB	BB	AA	BB	AA	BB	BB	BB	BB	AA	AA	AA	AA	AA	AA	BB	AA	BB	BB	BB	BB	BB	AA	AA	BB	AA	AA	AA	AA	BB	BB	BB	BB	AA	BB	BB	BB	BB	BB	BB	BB	BB	BB	BB	BB	BB
1660	SCRI_RS_157545	3H	380650099	AA	AA	BB	AA	BB	AA	AA	AA	AA	BB	BB	BB	BB	BB	BB	AA	BB	AA	AA	AA	AA	AA	BB	BB	AA	BB	BB	BB	BB	BB	BB	BB	AA	BB	AA	BB	BB	BB	AA	AA	BB	BB	AA	BB	BB	BB
1661	BOPA2_12_31502	3H	380655082	BB	BB	AA	BB	AA	BB	BB	BB	BB	AA	AA	AA	AA	AA	AA	BB	AA	BB	BB	BB	BB	BB	AA	AA	BB	AA	AA	AA	AA	BB	BB	BB	BB	AA	BB	BB	BB	BB	BB	BB	BB	BB	BB	BB	BB	BB
1662	SCRI_RS_137552	3H	381163587	BB	BB	BB	BB	BB	BB	BB	BB	BB	BB	BB	BB	BB	BB	BB	BB	BB	BB	BB	BB	BB	BB	BB	BB	BB	BB	BB	BB	BB	AA	AA	AA	BB	BB	BB	AA	AA	AA	BB	BB	AA	AA	BB	AA	AA	AA
1663	SCRI_RS_2523	3H	387318876	AA	AA	BB	AA	BB	AA	AA	AA	AA	BB	BB	BB	BB	BB	BB	AA	BB	AA	AA	AA	AA	AA	BB	BB	AA	BB	BB	BB	BB	BB	BB	BB	AA	BB	AA	BB	BB	BB	AA	AA	BB	BB	AA	BB	BB	BB
1664	SCRI_RS_149481	3H	388058491	AA	AA	BB	AA	BB	AA	AA	AA	AA	BB	BB	BB	BB	BB	BB	AA	BB	AA	AA	AA	AA	AA	BB	BB	AA	BB	BB	BB	BB	AA	AA	AA	AA	BB	AA	AA	AA	AA	AA	AA	AA	AA	AA	AA	AA	AA
1665	SCRI_RS_156525	3H	388578590	BB	BB	AA	BB	AA	BB	BB	BB	BB	AA	AA	AA	AA	AA	AA	BB	AA	BB	BB	BB	BB	BB	AA	AA	BB	AA	AA	AA	AA	BB	BB	BB	BB	AA	BB	BB	BB	BB	BB	BB	BB	BB	BB	BB	BB	BB
1666	SCRI_RS_157988	3H	390554023	BB	BB	AA	BB	AA	BB	BB	BB	BB	AA	AA	AA	AA	AA	AA	BB	AA	BB	BB	BB	BB	BB	AA	AA	BB	AA	AA	AA	AA	AA	AA	AA	BB	AA	BB	AA	AA	AA	BB	BB	AA	AA	BB	AA	AA	AA
1667	SCRI_RS_144038	3H	391438031	AA	AA	BB	AA	BB	AA	AA	AA	AA	BB	BB	BB	BB	BB	BB	AA	BB	AA	AA	AA	AA	AA	BB	BB	AA	BB	BB	BB	BB	BB	BB	BB	AA	BB	AA	BB	BB	BB	AA	AA	BB	BB	AA	BB	BB	BB
1668	SCRI_RS_187032	3H	392310012	BB	BB	AA	BB	AA	BB	BB	BB	BB	AA	AA	AA	AA	AA	AA	BB	AA	BB	BB	BB	BB	BB	AA	AA	BB	AA	AA	AA	AA	BB	BB	BB	BB	AA	BB	BB	BB	BB	BB	BB	BB	BB	BB	BB	BB	BB
1669	SCRI_RS_182609	3H	394386327	BB	BB	AA	BB	AA	BB	BB	BB	BB	AA	AA	AA	AA	AA	AA	BB	AA	BB	NN	BB	BB	BB	AA	AA	BB	AA	AA	AA	AA	BB	BB	BB	BB	AA	BB	BB	BB	BB	BB	BB	BB	BB	BB	BB	BB	BB
1670	SCRI_RS_204628	3H	394386353	BB	BB	AA	BB	AA	BB	BB	BB	BB	AA	AA	AA	AA	AA	AA	BB	AA	BB	BB	BB	BB	BB	AA	AA	BB	AA	AA	AA	AA	BB	BB	BB	BB	AA	BB	BB	BB	BB	BB	BB	BB	BB	BB	BB	BB	BB
1671	BOPA1_12007-70	3H	394389273	BB	BB	BB	BB	BB	BB	BB	BB	BB	BB	BB	BB	BB	BB	BB	BB	BB	BB	BB	BB	BB	BB	BB	BB	BB	BB	BB	BB	BB	AA	AA	AA	BB	BB	BB	AA	AA	AA	BB	BB	AA	AA	BB	AA	AA	AA
1672	SCRI_RS_189167	3H	395203171	BB	BB	AA	BB	AA	BB	BB	BB	BB	AA	AA	AA	AA	AA	AA	BB	AA	BB	BB	BB	BB	BB	AA	AA	BB	AA	AA	AA	AA	AA	AA	AA	BB	AA	BB	AA	AA	AA	BB	BB	AA	AA	BB	AA	AA	AA
1673	SCRI_RS_219354	3H	395633867	AA	AA	BB	AA	BB	AA	AA	AA	AA	BB	BB	BB	BB	BB	BB	AA	BB	AA	AA	AA	AA	AA	BB	BB	AA	BB	BB	BB	BB	BB	BB	BB	AA	BB	AA	BB	BB	BB	AA	AA	BB	BB	AA	BB	BB	BB
1674	SCRI_RS_132190	3H	396190351	BB	BB	AA	BB	AA	BB	BB	BB	BB	AA	AA	AA	AA	AA	AA	BB	AA	BB	BB	BB	BB	BB	AA	AA	BB	AA	AA	AA	AA	AA	AA	AA	BB	AA	BB	AA	AA	AA	BB	BB	AA	AA	BB	AA	AA	AA
1675	SCRI_RS_212974	3H	397762121	AA	AA	BB	AA	BB	AA	AA	AA	AA	BB	BB	BB	BB	BB	BB	AA	BB	AA	AA	AA	AA	AA	BB	BB	AA	BB	BB	BB	BB	BB	BB	BB	AA	BB	AA	BB	BB	BB	AA	AA	BB	BB	AA	BB	BB	BB
1676	SCRI_RS_17525	3H	398400113	AA	AA	BB	AA	BB	AA	AA	AA	AA	BB	BB	BB	BB	BB	BB	AA	BB	AA	AA	AA	AA	AA	BB	BB	AA	BB	BB	BB	BB	AA	AA	AA	AA	AA	AA	AA	AA	AA	AA	AA	AA	AA	AA	AA	AA	AA
1677	SCRI_RS_196189	3H	398401368	BB	BB	AA	BB	AA	BB	BB	BB	BB	AA	AA	AA	AA	AA	AA	BB	AA	BB	BB	BB	BB	BB	AA	AA	BB	AA	AA	AA	AA	AA	AA	AA	BB	AA	BB	AA	AA	AA	BB	BB	AA	AA	BB	AA	AA	AA
1678	BOPA1_5183-924	3H	398402893	BB	BB	BB	BB	BB	BB	BB	BB	BB	BB	BB	BB	BB	BB	BB	BB	BB	BB	BB	BB	BB	BB	BB	BB	BB	BB	BB	BB	BB	AA	AA	AA	BB	BB	BB	AA	AA	AA	BB	BB	AA	AA	BB	AA	AA	AA
1679	SCRI_RS_136921	3H	398457961	AA	AA	BB	AA	BB	AA	AA	AA	AA	BB	BB	BB	BB	BB	BB	AA	BB	AA	AA	AA	AA	AA	BB	BB	AA	BB	BB	BB	BB	BB	BB	BB	AA	BB	AA	BB	BB	BB	AA	AA	BB	BB	AA	BB	BB	BB
1680	SCRI_RS_90637	3H	399271200	BB	BB	AA	BB	AA	BB	BB	BB	BB	AA	AA	AA	AA	AA	AA	BB	AA	BB	BB	BB	BB	BB	AA	AA	BB	AA	AA	AA	AA	AA	AA	AA	BB	AA	BB	AA	AA	AA	BB	BB	AA	AA	BB	AA	AA	AA
1681	BOPA2_12_31012	3H	401079064	BB	BB	AA	BB	AA	BB	BB	BB	BB	AA	AA	AA	AA	AA	AA	BB	AA	BB	BB	BB	BB	BB	AA	AA	BB	AA	AA	AA	AA	AA	AA	AA	BB	AA	BB	AA	AA	AA	BB	BB	AA	AA	BB	AA	AA	AA
1682	BOPA1_9658-234	3H	401710570	AA	AA	BB	AA	BB	AA	AA	AA	AA	BB	BB	BB	BB	BB	BB	AA	BB	AA	AA	AA	AA	AA	BB	BB	AA	BB	BB	BB	BB	BB	BB	BB	AA	BB	AA	BB	BB	BB	AA	AA	BB	BB	AA	BB	BB	BB
1683	SCRI_RS_151799	3H	402174851	AA	AA	BB	AA	BB	AA	AA	AA	AA	BB	BB	BB	BB	BB	BB	AA	BB	AA	AA	AA	AA	AA	BB	BB	AA	BB	BB	BB	BB	BB	BB	BB	AA	BB	AA	BB	BB	BB	AA	AA	BB	BB	AA	BB	BB	BB
1684	BOPA1_ABC05866-1-1-311	3H	402907880	BB	BB	AA	BB	AA	BB	BB	BB	BB	AA	AA	AA	AA	AA	AA	BB	AA	BB	BB	BB	BB	BB	AA	AA	BB	AA	AA	AA	AA	AA	AA	AA	BB	AA	BB	AA	AA	AA	BB	BB	AA	AA	BB	AA	AA	AA
1685	SCRI_RS_108473	3H	403670640	AA	AA	BB	AA	BB	AA	AA	AA	AA	BB	BB	BB	BB	BB	BB	AA	BB	AA	AA	AA	AA	AA	BB	BB	AA	BB	BB	BB	BB	BB	BB	BB	AA	BB	AA	BB	BB	BB	AA	AA	BB	BB	AA	BB	BB	BB
1686	BOPA2_12_31214	3H	405679078	BB	BB	AA	BB	AA	BB	BB	BB	BB	AA	AA	AA	AA	AA	AA	BB	AA	BB	BB	BB	BB	BB	AA	AA	BB	AA	AA	AA	AA	AA	AA	AA	BB	AA	BB	AA	AA	AA	BB	BB	AA	AA	BB	AA	AA	AA
1687	SCRI_RS_213902	3H	408271511	BB	BB	AA	BB	AA	BB	BB	BB	BB	AA	AA	AA	AA	AA	AA	BB	AA	BB	BB	BB	BB	BB	AA	AA	BB	AA	AA	AA	AA	AA	AA	AA	BB	AA	BB	AA	AA	AA	BB	BB	AA	AA	BB	AA	AA	AA
1688	BOPA1_10012-1239	3H	408772778	AA	AA	BB	AA	BB	AA	AA	AA	AA	BB	BB	BB	BB	BB	BB	AA	BB	AA	AA	AA	AA	AA	BB	BB	AA	BB	BB	BB	BB	BB	BB	BB	AA	BB	AA	BB	BB	BB	AA	AA	BB	BB	AA	BB	BB	BB
1689	SCRI_RS_121826	3H	409453441	BB	BB	AA	BB	AA	BB	BB	BB	BB	AA	AA	AA	AA	AA	AA	BB	AA	BB	BB	BB	BB	BB	AA	AA	BB	AA	AA	AA	AA	BB	BB	BB	BB	BB	BB	BB	BB	BB	BB	BB	BB	BB	BB	BB	BB	BB
1690	SCRI_RS_186923	3H	409456456	AA	AA	BB	AA	BB	AA	AA	AA	AA	BB	BB	BB	BB	BB	BB	AA	BB	AA	AA	AA	AA	AA	BB	BB	AA	BB	BB	BB	BB	BB	BB	BB	AA	BB	AA	BB	BB	BB	AA	AA	BB	BB	AA	BB	BB	BB
1691	SCRI_RS_225537	3H	411943940	BB	BB	AA	BB	AA	BB	BB	BB	BB	AA	AA	AA	AA	AA	AA	BB	AA	BB	BB	BB	BB	BB	AA	AA	BB	AA	AA	AA	AA	AA	AA	AA	BB	AA	BB	AA	AA	AA	BB	BB	AA	AA	BB	AA	AA	AA
1692	BOPA1_7716-721	3H	411949429	BB	BB	AA	BB	AA	BB	BB	BB	BB	AA	AA	AA	AA	AA	AA	BB	AA	BB	BB	BB	BB	BB	AA	AA	BB	AA	AA	AA	AA	AA	AA	AA	BB	AA	BB	AA	AA	AA	BB	BB	AA	AA	BB	AA	AA	AA
1693	BOPA1_4213-2378	3H	413469543	BB	BB	AA	BB	AA	BB	BB	BB	BB	AA	AA	AA	AA	AA	AA	BB	AA	BB	BB	BB	BB	BB	AA	AA	BB	AA	AA	AA	AA	AA	AA	AA	BB	AA	BB	AA	AA	AA	BB	BB	AA	AA	BB	AA	AA	AA
1694	SCRI_RS_115769	3H	414522809	BB	BB	AA	BB	AA	BB	BB	BB	BB	AA	AA	AA	AA	AA	AA	BB	AA	BB	BB	BB	BB	BB	AA	AA	BB	AA	AA	AA	AA	AA	AA	AA	BB	AA	BB	AA	AA	AA	BB	BB	AA	AA	BB	AA	AA	AA
1695	SCRI_RS_239964	3H	415694321	AA	AA	BB	AA	BB	AA	AA	AA	AA	BB	BB	BB	BB	BB	BB	AA	BB	AA	AA	AA	AA	AA	BB	BB	AA	BB	BB	BB	BB	BB	BB	BB	AA	BB	AA	BB	BB	BB	AA	AA	BB	BB	AA	BB	BB	BB
1696	BOPA1_8383-349	3H	416613563	BB	BB	AA	BB	AA	BB	BB	BB	BB	AA	AA	AA	AA	AA	AA	BB	AA	BB	BB	BB	BB	BB	AA	AA	BB	AA	AA	AA	AA	AA	AA	AA	BB	AA	BB	AA	AA	AA	BB	BB	AA	AA	BB	AA	AA	AA
1697	BOPA1_3143-1276	3H	417329164	BB	BB	AA	BB	AA	BB	BB	BB	BB	AA	AA	AA	AA	AA	AA	BB	AA	BB	BB	BB	BB	BB	AA	AA	BB	AA	AA	AA	AA	AA	AA	AA	BB	AA	BB	AA	AA	AA	BB	BB	AA	AA	BB	AA	AA	AA
1698	SCRI_RS_161083	3H	418599941	AA	AA	BB	AA	BB	AA	AA	AA	AA	BB	BB	BB	BB	BB	BB	AA	BB	AA	AA	AA	AA	AA	BB	BB	AA	BB	BB	BB	BB	BB	BB	BB	AA	BB	AA	BB	BB	BB	AA	AA	BB	BB	AA	BB	BB	BB
1699	SCRI_RS_207066	3H	420068125	AA	AA	BB	AA	BB	AA	AA	AA	AA	BB	BB	BB	BB	BB	BB	AA	BB	AA	AA	AA	AA	AA	BB	BB	AA	BB	BB	BB	BB	BB	BB	BB	AA	BB	AA	BB	BB	BB	AA	AA	BB	BB	AA	BB	BB	BB
1700	SCRI_RS_173348	3H	421028448	AA	AA	AA	AA	AA	AA	AA	AA	AA	AA	AA	AA	AA	AA	AA	AA	AA	AA	AA	AA	AA	AA	AA	AA	AA	AA	AA	AA	AA	BB	BB	BB	AA	AA	AA	BB	BB	BB	AA	AA	BB	BB	AA	BB	BB	BB
1701	BOPA1_2066-1133	3H	423198950	BB	BB	BB	BB	BB	BB	BB	BB	BB	BB	BB	BB	BB	BB	BB	BB	BB	BB	BB	BB	BB	BB	BB	BB	BB	BB	BB	BB	BB	AA	AA	AA	BB	BB	BB	AA	AA	AA	BB	BB	AA	AA	BB	AA	AA	AA
1702	BOPA1_2676-256	3H	423371382	BB	BB	BB	BB	BB	BB	BB	BB	BB	BB	BB	BB	BB	BB	BB	BB	BB	BB	BB	BB	BB	BB	BB	BB	BB	BB	BB	BB	BB	AA	AA	AA	BB	BB	BB	AA	AA	AA	BB	BB	AA	AA	BB	AA	AA	AA
1703	SCRI_RS_160256	3H	425209238	BB	BB	BB	BB	BB	BB	BB	BB	BB	BB	BB	BB	BB	BB	BB	BB	BB	BB	BB	BB	BB	BB	BB	BB	BB	BB	BB	BB	BB	BB	BB	BB	BB	AA	BB	BB	BB	BB	BB	BB	BB	BB	BB	BB	BB	BB
1704	BOPA2_12_30002	3H	427506664	AA	AA	AA	AA	AA	AA	AA	AA	AA	AA	AA	AA	AA	AA	AA	AA	AA	AA	AA	AA	AA	AA	AA	AA	AA	AA	AA	AA	AA	AA	AA	BB	AA	BB	AA	AA	BB	BB	AA	AA	BB	BB	AA	AA	AA	AA
1705	SCRI_RS_238114	3H	428086092	BB	BB	BB	BB	BB	BB	BB	BB	BB	BB	BB	BB	BB	BB	BB	BB	BB	BB	BB	BB	BB	BB	BB	BB	BB	BB	BB	BB	BB	AA	AA	AA	BB	AA	BB	AA	AA	AA	BB	BB	AA	AA	BB	AA	AA	AA
1706	SCRI_RS_144369	3H	428091032	AA	AA	AA	AA	AA	AA	AA	AA	AA	AA	AA	AA	AA	AA	AA	AA	AA	AA	AA	AA	AA	AA	AA	AA	AA	AA	AA	AA	AA	BB	BB	BB	AA	BB	AA	BB	BB	BB	AA	AA	BB	BB	AA	BB	BB	BB
1707	SCRI_RS_219551	3H	431379904	AA	AA	BB	BB	BB	BB	AA	BB	BB	BB	BB	BB	BB	BB	BB	BB	BB	BB	AA	BB	AA	AA	BB	BB	AA	BB	BB	BB	BB	AA	AA	BB	AA	BB	AA	AA	BB	BB	AA	AA	BB	BB	AA	AA	AA	AA
1708	BOPA2_12_31017	3H	432098368	BB	BB	AA	BB	AA	BB	BB	BB	BB	AA	AA	AA	AA	AA	AA	BB	AA	BB	BB	BB	BB	BB	AA	AA	BB	AA	AA	AA	AA	BB	BB	AA	BB	BB	BB	BB	AA	AA	BB	BB	AA	AA	BB	BB	BB	BB
1709	SCRI_RS_190876	3H	432099320	AA	AA	BB	AA	BB	AA	AA	AA	AA	BB	BB	BB	BB	BB	BB	AA	BB	AA	AA	AA	AA	AA	BB	BB	AA	BB	BB	BB	BB	AA	AA	AA	AA	AA	AA	AA	AA	AA	AA	AA	AA	AA	AA	AA	AA	AA
1710	SCRI_RS_6877	3H	432099593	AA	AA	BB	AA	BB	AA	AA	AA	AA	BB	BB	BB	BB	BB	BB	AA	BB	AA	AA	AA	AA	AA	BB	BB	AA	BB	BB	BB	BB	AA	AA	BB	AA	AA	AA	AA	BB	BB	AA	AA	BB	BB	AA	AA	AA	AA
1711	BOPA1_2934-1076	3H	436621341	BB	BB	BB	BB	BB	BB	BB	BB	BB	BB	BB	BB	BB	BB	BB	BB	BB	BB	BB	BB	BB	BB	BB	BB	BB	BB	BB	BB	BB	BB	BB	AA	BB	BB	BB	BB	AA	AA	BB	BB	AA	AA	BB	BB	BB	BB
1712	BOPA1_10353-119	3H	438235264	BB	BB	AA	BB	AA	BB	BB	BB	BB	AA	AA	AA	AA	AA	AA	BB	AA	BB	BB	BB	BB	BB	AA	AA	BB	AA	AA	AA	AA	BB	BB	AA	BB	BB	BB	BB	AA	AA	BB	BB	AA	AA	BB	BB	BB	BB
1713	SCRI_RS_181360	3H	440011663	AA	AA	BB	BB	BB	BB	AA	BB	BB	BB	BB	BB	BB	BB	BB	BB	BB	BB	AA	BB	AA	AA	BB	BB	AA	BB	BB	BB	BB	AA	AA	AA	AA	BB	AA	AA	AA	AA	AA	AA	AA	AA	AA	AA	AA	AA
1714	BOPA2_12_30299	3H	442444677	BB	BB	BB	BB	BB	BB	BB	BB	BB	BB	BB	BB	BB	BB	BB	BB	BB	BB	BB	BB	BB	BB	BB	BB	BB	BB	BB	BB	BB	BB	BB	AA	BB	BB	BB	BB	AA	AA	BB	BB	AA	AA	BB	BB	BB	BB
1715	BOPA2_12_20108	3H	446060694	BB	BB	BB	BB	BB	BB	BB	BB	BB	BB	BB	BB	BB	BB	BB	BB	BB	BB	BB	BB	BB	BB	BB	BB	BB	BB	BB	BB	BB	BB	BB	BB	BB	BB	BB	BB	BB	BB	BB	BB	BB	BB	BB	BB	BB	BB
1716	SCRI_RS_138918	3H	446916578	AA	AA	BB	BB	BB	BB	AA	BB	BB	BB	BB	BB	BB	BB	BB	BB	BB	BB	AA	BB	AA	AA	BB	BB	AA	BB	BB	BB	BB	AA	AA	BB	AA	BB	AA	AA	BB	BB	AA	AA	BB	BB	AA	AA	AA	AA
1717	BOPA1_ABC18582-1-2-417	3H	447516463	BB	BB	BB	AA	BB	AA	BB	AA	AA	BB	BB	BB	BB	BB	BB	AA	BB	AA	BB	AA	BB	BB	BB	BB	BB	BB	BB	BB	BB	BB	BB	AA	BB	BB	BB	BB	AA	AA	BB	BB	AA	AA	BB	BB	BB	BB
1718	BOPA1_2067-775	3H	449665313	AA	AA	AA	BB	AA	BB	AA	BB	BB	AA	AA	AA	AA	AA	AA	BB	AA	BB	AA	BB	AA	AA	AA	AA	AA	AA	AA	AA	AA	AA	AA	BB	AA	BB	AA	AA	BB	BB	AA	AA	BB	BB	AA	AA	AA	AA
1719	BOPA2_12_31393	3H	464907622	BB	BB	BB	AA	BB	AA	BB	AA	AA	BB	BB	BB	BB	BB	BB	AA	BB	AA	AA	AA	AA	BB	BB	BB	BB	BB	BB	BB	BB	BB	BB	AA	BB	AA	BB	BB	AA	AA	BB	BB	AA	AA	BB	BB	BB	BB
1720	BOPA1_1977-1385	3H	469771904	BB	BB	BB	AA	BB	AA	BB	AA	AA	BB	BB	BB	BB	BB	BB	AA	BB	AA	AA	AA	AA	BB	BB	BB	BB	BB	BB	BB	BB	BB	BB	AA	BB	AA	BB	BB	AA	AA	BB	BB	AA	AA	BB	BB	BB	BB
1721	BOPA2_12_31016	3H	470547209	AA	AA	AA	AA	AA	AA	AA	AA	AA	AA	AA	AA	AA	AA	AA	AA	AA	AA	AA	AA	AA	AA	AA	AA	AA	AA	AA	AA	AA	AA	AA	AA	AA	AA	AA	AA	AA	AA	AA	AA	AA	AA	AA	AA	AA	AA
1722	BOPA1_2231-557	3H	473173134	AA	AA	AA	BB	AA	BB	AA	BB	BB	AA	AA	AA	AA	AA	AA	BB	AA	BB	BB	BB	BB	AA	AA	AA	AA	AA	AA	AA	AA	AA	AA	BB	AA	BB	AA	AA	BB	BB	AA	AA	BB	BB	AA	AA	AA	AA
1723	BOPA1_9481-859	3H	479845259	BB	BB	BB	AA	BB	AA	BB	AA	AA	BB	BB	BB	BB	BB	BB	AA	BB	AA	AA	AA	AA	BB	BB	BB	BB	BB	BB	BB	BB	BB	BB	AA	BB	AA	BB	BB	AA	AA	BB	BB	AA	AA	BB	BB	BB	BB
1724	SCRI_RS_103211	3H	481650063	BB	BB	BB	AA	BB	NN	BB	AA	AA	BB	BB	BB	BB	BB	BB	AA	BB	AA	AA	AA	AA	BB	BB	BB	BB	BB	BB	BB	BB	BB	BB	AA	BB	BB	BB	BB	AA	AA	BB	BB	AA	AA	BB	BB	BB	BB
1725	SCRI_RS_150883	3H	481661044	AA	AA	AA	BB	AA	BB	AA	BB	BB	AA	AA	AA	AA	AA	AA	BB	AA	BB	BB	BB	BB	AA	AA	AA	AA	AA	AA	AA	AA	AA	AA	BB	AA	AA	AA	AA	BB	BB	AA	AA	BB	BB	AA	AA	AA	AA
1726	SCRI_RS_109716	3H	482176054	BB	BB	BB	AA	BB	AA	BB	AA	AA	BB	BB	BB	BB	BB	BB	AA	BB	AA	AA	AA	AA	BB	BB	BB	BB	BB	BB	BB	BB	BB	BB	AA	BB	BB	BB	BB	AA	AA	BB	BB	AA	AA	BB	BB	BB	BB
1727	SCRI_RS_114566	3H	482729749	AA	AA	AA	BB	AA	BB	AA	BB	BB	AA	AA	AA	AA	AA	AA	BB	AA	BB	BB	BB	BB	AA	AA	AA	AA	AA	AA	AA	AA	AA	AA	BB	BB	BB	AA	AA	BB	BB	AA	AA	BB	BB	AA	AA	AA	AA
1728	BOPA1_4453-422	3H	482733260	BB	BB	BB	AA	BB	AA	BB	AA	AA	BB	BB	BB	BB	BB	BB	AA	BB	AA	AA	AA	AA	BB	BB	BB	BB	BB	BB	BB	BB	AA	AA	AA	AA	AA	BB	AA	AA	AA	BB	BB	AA	AA	BB	AA	AA	AA
1729	SCRI_RS_6793	3H	485951280	AA	AA	AA	BB	AA	BB	AA	BB	BB	AA	AA	AA	AA	AA	AA	BB	AA	BB	BB	BB	BB	AA	AA	AA	AA	AA	AA	AA	AA	AA	AA	BB	BB	BB	AA	AA	BB	BB	AA	AA	BB	BB	AA	AA	AA	AA
1730	BOPA1_5785-748	3H	487528331	BB	BB	BB	BB	BB	BB	BB	BB	BB	BB	BB	BB	BB	BB	BB	BB	BB	BB	BB	BB	BB	BB	BB	BB	BB	BB	BB	BB	BB	AA	AA	BB	BB	BB	BB	AA	BB	BB	BB	BB	BB	BB	BB	AA	AA	AA
1731	BOPA1_10126-999	3H	489991522	BB	BB	AA	AA	AA	AA	BB	AA	AA	AA	AA	AA	AA	AA	AA	AA	AA	AA	AA	AA	AA	BB	AA	AA	AA	AA	AA	AA	AA	BB	AA	NN	AA	AA	BB	AA	AA	AA	BB	BB	AA	AA	BB	AA	AA	AA
1732	SCRI_RS_221644	3H	490226429	AA	AA	BB	AA	BB	AA	AA	AA	AA	BB	BB	BB	BB	BB	BB	AA	BB	AA	AA	AA	AA	AA	AA	BB	AA	BB	BB	BB	BB	AA	AA	AA	AA	AA	AA	AA	AA	AA	AA	AA	AA	AA	AA	AA	AA	AA
1733	SCRI_RS_152172	3H	491376968	AA	AA	BB	BB	BB	BB	AA	BB	BB	BB	BB	BB	BB	BB	BB	BB	BB	BB	BB	BB	BB	AA	BB	BB	BB	BB	BB	BB	BB	AA	BB	NN	BB	BB	AA	AA	BB	BB	AA	AA	BB	BB	AA	BB	BB	BB
1734	SCRI_RS_186102	3H	491850614	AA	AA	BB	BB	BB	BB	AA	BB	BB	BB	BB	BB	BB	BB	BB	BB	BB	BB	BB	BB	BB	AA	BB	BB	BB	BB	BB	BB	BB	AA	BB	NN	BB	BB	AA	AA	BB	BB	AA	AA	BB	BB	AA	BB	BB	BB
1735	BOPA1_5038-1035	3H	491895585	BB	BB	AA	AA	AA	AA	BB	AA	AA	AA	AA	AA	AA	AA	AA	AA	AA	AA	AA	AA	AA	BB	AA	AA	AA	AA	AA	AA	AA	BB	AA	NN	AA	AA	BB	BB	AA	AA	BB	BB	AA	AA	BB	AA	AA	AA
1736	BOPA2_12_30829	3H	493556092	AA	AA	AA	AA	AA	AA	AA	AA	AA	AA	AA	AA	AA	AA	AA	AA	AA	AA	AA	AA	AA	AA	BB	AA	BB	AA	AA	AA	AA	AA	AA	NN	BB	AA	AA	AA	BB	BB	AA	AA	BB	BB	AA	AA	AA	AA
1737	BOPA1_1746-1527	3H	493556239	BB	BB	BB	BB	BB	BB	BB	BB	BB	BB	BB	BB	BB	BB	BB	BB	BB	BB	BB	BB	BB	BB	AA	BB	AA	BB	BB	BB	BB	BB	BB	NN	AA	BB	BB	BB	AA	AA	BB	BB	AA	AA	BB	BB	BB	BB
1738	BOPA1_2804-1832	3H	496167125	BB	BB	BB	BB	BB	BB	BB	BB	BB	BB	BB	BB	BB	BB	BB	BB	BB	BB	BB	BB	BB	BB	AA	BB	AA	BB	BB	BB	BB	BB	BB	NN	AA	BB	BB	BB	AA	AA	BB	BB	AA	AA	BB	BB	BB	BB
1739	SCRI_RS_168173	3H	496167236	BB	BB	BB	BB	BB	BB	BB	BB	BB	BB	BB	BB	BB	BB	BB	BB	BB	BB	BB	BB	BB	BB	AA	BB	AA	BB	BB	BB	BB	BB	BB	NN	AA	BB	BB	BB	AA	AA	BB	BB	AA	AA	BB	BB	BB	BB
1740	SCRI_RS_173186	3H	498134722	BB	BB	AA	AA	AA	AA	BB	AA	AA	AA	AA	AA	AA	AA	AA	AA	AA	AA	AA	AA	AA	BB	AA	AA	AA	AA	AA	AA	AA	BB	AA	BB	BB	AA	BB	BB	AA	AA	BB	BB	AA	AA	BB	AA	AA	AA
1741	SCRI_RS_128810	3H	498932795	BB	BB	AA	BB	AA	BB	BB	BB	BB	AA	AA	AA	AA	AA	AA	BB	AA	BB	BB	BB	BB	BB	AA	AA	AA	AA	AA	AA	AA	BB	BB	BB	BB	BB	BB	BB	AA	AA	BB	BB	AA	AA	BB	BB	BB	BB
1742	SCRI_RS_155168	3H	498945843	AA	AA	BB	BB	BB	BB	AA	BB	BB	BB	BB	BB	BB	BB	BB	BB	BB	BB	BB	BB	BB	AA	BB	BB	BB	BB	BB	BB	BB	AA	BB	AA	AA	BB	AA	AA	BB	BB	AA	AA	BB	BB	AA	BB	BB	BB
1743	BOPA2_12_31484	3H	498949534	AA	AA	AA	AA	AA	AA	AA	AA	AA	AA	AA	AA	AA	AA	AA	AA	AA	AA	AA	AA	AA	AA	BB	AA	BB	AA	AA	AA	AA	AA	AA	AA	AA	AA	AA	AA	BB	BB	AA	AA	BB	BB	AA	AA	AA	AA
1744	SCRI_RS_12836	3H	498958304	AA	AA	BB	BB	BB	BB	AA	BB	BB	BB	BB	BB	BB	BB	BB	BB	BB	BB	BB	BB	BB	AA	AA	BB	AA	BB	BB	BB	BB	AA	BB	AA	AA	BB	AA	AA	AA	AA	AA	AA	AA	AA	AA	BB	BB	BB
1745	BOPA1_2338-1572	3H	499361359	BB	BB	AA	AA	AA	AA	BB	AA	AA	AA	AA	AA	AA	AA	AA	AA	AA	AA	AA	AA	AA	BB	BB	AA	BB	AA	AA	AA	AA	BB	AA	BB	BB	AA	BB	BB	BB	BB	BB	BB	BB	BB	BB	AA	AA	AA
1746	SCRI_RS_168665	3H	499413118	AA	AA	BB	BB	BB	AA	AA	BB	AA	BB	BB	BB	BB	BB	BB	BB	BB	BB	BB	BB	BB	AA	AA	BB	AA	BB	BB	BB	BB	BB	BB	BB	BB	BB	BB	BB	AA	AA	BB	BB	AA	AA	BB	BB	BB	BB
1747	SCRI_RS_179275	3H	501044310	AA	AA	BB	AA	BB	AA	AA	AA	AA	BB	BB	BB	BB	BB	BB	BB	BB	BB	BB	BB	BB	AA	BB	BB	BB	BB	BB	BB	BB	BB	BB	BB	BB	BB	BB	BB	BB	BB	BB	BB	BB	BB	BB	BB	BB	BB
1748	BOPA2_12_11150	3H	501048068	BB	BB	BB	BB	BB	BB	BB	BB	BB	BB	BB	BB	BB	BB	BB	BB	BB	BB	BB	BB	BB	BB	BB	BB	BB	BB	BB	BB	BB	BB	BB	BB	BB	BB	BB	BB	BB	BB	BB	BB	BB	BB	BB	BB	BB	BB
1749	SCRI_RS_124607	3H	501459693	BB	BB	AA	BB	AA	BB	BB	BB	BB	AA	AA	AA	AA	AA	AA	AA	AA	AA	AA	AA	AA	BB	AA	AA	AA	AA	AA	AA	AA	AA	AA	AA	AA	AA	AA	AA	AA	AA	AA	AA	AA	AA	AA	AA	AA	AA
1750	BOPA2_12_11084	3H	503112337	AA	AA	AA	AA	AA	AA	AA	AA	AA	AA	AA	AA	AA	AA	AA	AA	AA	AA	AA	AA	AA	AA	AA	AA	AA	AA	AA	AA	AA	AA	AA	AA	AA	AA	AA	AA	AA	AA	AA	AA	AA	AA	AA	AA	AA	AA
1751	SCRI_RS_151680	3H	503494404	AA	AA	BB	AA	BB	AA	AA	AA	AA	BB	BB	BB	BB	BB	BB	BB	BB	BB	BB	BB	BB	AA	BB	BB	BB	BB	BB	BB	BB	BB	BB	BB	BB	BB	BB	BB	BB	BB	BB	BB	BB	BB	BB	BB	BB	BB
1752	SCRI_RS_159661	3H	503499182	AA	AA	BB	AA	BB	AA	AA	AA	AA	BB	BB	BB	BB	BB	BB	BB	BB	BB	BB	BB	BB	AA	BB	BB	BB	BB	BB	BB	BB	BB	BB	BB	BB	BB	BB	BB	BB	BB	BB	BB	BB	BB	BB	BB	BB	BB
1753	SCRI_RS_124201	3H	503969576	AA	AA	BB	AA	BB	AA	AA	AA	AA	BB	BB	BB	BB	BB	BB	BB	BB	BB	BB	BB	BB	AA	BB	BB	BB	BB	BB	BB	BB	BB	BB	BB	BB	BB	BB	BB	BB	BB	BB	BB	BB	BB	BB	BB	BB	BB
1754	SCRI_RS_10387	3H	504110537	AA	AA	BB	AA	BB	AA	AA	AA	AA	BB	BB	BB	BB	BB	BB	BB	BB	BB	BB	BB	BB	AA	BB	BB	BB	BB	BB	BB	BB	BB	BB	BB	BB	BB	BB	BB	BB	BB	BB	BB	BB	BB	BB	BB	BB	BB
1755	SCRI_RS_162862	3H	504704067	AA	AA	BB	AA	BB	AA	AA	AA	AA	BB	BB	BB	BB	BB	BB	BB	BB	BB	BB	BB	BB	AA	BB	BB	BB	BB	BB	BB	BB	BB	BB	BB	BB	BB	BB	BB	BB	BB	BB	BB	BB	BB	BB	BB	BB	BB
1756	BOPA1_ABC08184-2-1-35	3H	504750874	AA	AA	BB	AA	BB	AA	AA	AA	AA	BB	BB	BB	BB	BB	BB	BB	BB	BB	BB	BB	BB	AA	BB	BB	BB	BB	BB	BB	BB	BB	BB	BB	BB	BB	BB	BB	BB	BB	BB	BB	BB	BB	BB	BB	BB	BB
1757	SCRI_RS_16934	3H	504887423	AA	AA	BB	AA	BB	AA	AA	AA	AA	BB	BB	BB	BB	BB	BB	BB	BB	BB	BB	BB	BB	AA	BB	BB	BB	BB	BB	BB	BB	BB	BB	BB	BB	BB	BB	BB	BB	BB	BB	BB	BB	BB	BB	BB	BB	BB
1758	SCRI_RS_141109	3H	505259203	BB	BB	AA	BB	AA	BB	BB	BB	BB	AA	AA	AA	AA	AA	AA	AA	AA	AA	AA	AA	AA	BB	AA	AA	AA	AA	AA	AA	AA	AA	AA	AA	AA	AA	AA	AA	AA	AA	AA	AA	AA	AA	AA	AA	AA	AA
1759	SCRI_RS_214807	3H	505435655	BB	BB	AA	BB	AA	BB	BB	BB	BB	AA	AA	AA	AA	AA	AA	AA	AA	AA	AA	AA	AA	BB	AA	AA	AA	AA	AA	AA	AA	AA	AA	AA	AA	AA	AA	AA	AA	AA	AA	AA	AA	AA	AA	AA	AA	AA
1760	SCRI_RS_175771	3H	505436240	AA	AA	BB	AA	BB	AA	AA	AA	AA	BB	BB	BB	BB	BB	BB	BB	BB	BB	BB	BB	BB	AA	BB	BB	BB	BB	BB	BB	BB	BB	BB	BB	BB	BB	BB	BB	BB	BB	BB	BB	BB	BB	BB	BB	BB	BB
1761	SCRI_RS_7385	3H	505436950	BB	BB	AA	BB	AA	BB	BB	BB	BB	AA	AA	AA	AA	AA	AA	AA	AA	AA	AA	AA	AA	BB	AA	AA	AA	AA	AA	AA	AA	AA	AA	AA	AA	AA	AA	AA	AA	AA	AA	AA	AA	AA	AA	AA	AA	AA
1762	SCRI_RS_182328	3H	507024332	BB	BB	AA	BB	AA	BB	BB	BB	BB	AA	AA	AA	AA	AA	AA	BB	AA	BB	BB	BB	BB	BB	AA	BB	AA	AA	AA	AA	AA	BB	AA	BB	BB	BB	BB	BB	AA	AA	BB	BB	AA	AA	BB	AA	AA	AA
1763	BOPA1_6573-369	3H	507024473	AA	AA	BB	AA	BB	AA	AA	AA	AA	BB	BB	BB	BB	BB	BB	AA	BB	AA	AA	AA	AA	AA	BB	AA	BB	BB	BB	BB	BB	AA	BB	AA	AA	AA	AA	AA	BB	BB	AA	AA	BB	BB	AA	BB	BB	BB
1764	SCRI_RS_162838	3H	507320214	AA	AA	BB	AA	BB	AA	AA	AA	AA	BB	BB	BB	BB	BB	BB	BB	BB	BB	NN	BB	BB	AA	BB	BB	BB	BB	BB	BB	BB	BB	BB	BB	BB	BB	BB	BB	BB	BB	BB	BB	BB	BB	BB	BB	BB	BB
1765	SCRI_RS_197825	3H	507866026	BB	BB	AA	BB	AA	BB	BB	BB	BB	AA	AA	AA	AA	AA	AA	AA	AA	BB	BB	BB	BB	BB	AA	AA	AA	AA	AA	AA	AA	AA	AA	AA	AA	BB	AA	AA	AA	AA	AA	AA	AA	AA	AA	AA	AA	AA
1766	SCRI_RS_236448	3H	507869240	BB	BB	AA	BB	AA	BB	BB	BB	BB	AA	AA	AA	AA	AA	AA	AA	AA	BB	BB	BB	BB	BB	AA	AA	AA	AA	AA	AA	AA	AA	AA	AA	AA	BB	AA	AA	AA	AA	AA	AA	AA	AA	AA	AA	AA	AA
1767	BOPA1_ABC14384-1-1-53	3H	508773674	AA	AA	BB	AA	BB	AA	AA	AA	AA	BB	BB	BB	BB	BB	BB	BB	BB	BB	BB	BB	BB	AA	BB	BB	BB	BB	BB	BB	BB	BB	BB	BB	BB	BB	BB	BB	BB	BB	BB	BB	BB	BB	BB	BB	BB	BB
1768	SCRI_RS_174324	3H	510063342	BB	BB	BB	BB	BB	BB	BB	BB	BB	BB	BB	BB	BB	BB	BB	AA	BB	BB	BB	BB	BB	BB	BB	AB	BB	BB	BB	BB	BB	AA	BB	AA	AA	BB	AA	AA	BB	BB	AA	AA	BB	BB	AA	BB	BB	BB
1769	BOPA1_6364-645	3H	510245794	BB	BB	BB	BB	BB	BB	BB	BB	BB	BB	BB	BB	BB	BB	BB	AA	BB	BB	BB	BB	BB	BB	BB	AB	BB	BB	BB	BB	BB	AA	BB	AA	AA	BB	AA	AA	BB	BB	AA	AA	BB	BB	AA	BB	BB	BB
1770	SCRI_RS_152371	3H	510843352	BB	BB	AA	BB	AA	BB	BB	BB	BB	AA	AA	AA	AA	AA	AA	AA	AA	AA	AA	AA	AA	BB	AA	AA	AA	AA	AA	AA	AA	AA	AA	AA	AA	AA	AA	AA	AA	AA	AA	AA	AA	AA	AA	AA	AA	AA
1771	SCRI_RS_143331	3H	511250389	AA	AA	BB	AA	BB	AA	AA	AA	AA	BB	BB	BB	BB	BB	BB	AA	BB	BB	BB	BB	BB	AA	BB	AB	BB	BB	BB	BB	BB	AA	BB	AA	AA	BB	AA	AA	BB	BB	AA	AA	BB	BB	AA	BB	BB	BB
1772	SCRI_RS_1799	3H	511251374	BB	BB	AA	BB	AA	BB	BB	BB	BB	AA	AA	AA	AA	AA	AA	BB	AA	AA	AA	AA	AA	BB	AA	AB	AA	AA	AA	AA	AA	BB	AA	BB	BB	AA	BB	BB	AA	AA	BB	BB	AA	AA	BB	AA	AA	AA
1773	SCRI_RS_200042	3H	512190311	AA	AA	BB	AA	BB	AA	AA	AA	AA	BB	BB	BB	BB	BB	BB	BB	BB	BB	BB	BB	BB	AA	BB	BB	BB	BB	BB	BB	BB	BB	BB	BB	BB	BB	BB	BB	BB	BB	BB	BB	BB	BB	BB	BB	BB	BB
1774	SCRI_RS_142939	3H	513008790	AA	AA	BB	AA	BB	AA	AA	AA	AA	BB	BB	BB	BB	BB	BB	BB	BB	BB	BB	BB	BB	AA	BB	BB	BB	BB	BB	BB	BB	BB	BB	BB	BB	BB	BB	BB	BB	BB	BB	BB	BB	BB	BB	BB	BB	BB
1775	SCRI_RS_135581	3H	514211490	AA	AA	BB	AA	BB	AA	AA	AA	AA	BB	BB	BB	BB	BB	BB	AA	BB	BB	BB	BB	BB	AA	BB	AB	BB	BB	BB	BB	BB	AA	BB	AA	AA	BB	AA	AA	BB	BB	AA	AA	BB	BB	AA	BB	BB	BB
1776	SCRI_RS_231801	3H	515466691	AA	AA	BB	AA	BB	AA	AA	AA	AA	BB	BB	BB	BB	BB	BB	BB	BB	BB	BB	BB	BB	AA	BB	BB	BB	BB	BB	BB	BB	BB	BB	BB	BB	BB	BB	BB	BB	BB	BB	BB	BB	BB	BB	BB	BB	BB
1777	SCRI_RS_230975	3H	517643390	BB	BB	BB	BB	BB	BB	BB	BB	BB	BB	BB	BB	BB	BB	BB	AA	BB	AA	AA	AA	AA	BB	BB	AB	BB	BB	BB	BB	BB	AA	AA	AA	AA	AA	AA	AA	BB	AA	AA	AA	BB	BB	AA	AA	AA	AA
1778	SCRI_RS_137934	3H	517968310	BB	BB	BB	BB	BB	BB	BB	BB	BB	BB	BB	BB	BB	BB	BB	AA	BB	AA	AA	AA	AA	BB	BB	BB	BB	BB	BB	BB	BB	AA	AA	AA	AA	AA	AA	AA	BB	AA	AA	AA	BB	BB	AA	AA	AA	AA
1779	SCRI_RS_130616	3H	518661002	BB	BB	BB	BB	BB	BB	BB	BB	BB	BB	BB	BB	BB	BB	BB	AA	BB	AA	AA	AA	AA	BB	BB	BB	BB	BB	BB	BB	BB	AA	AA	AA	AA	AA	AA	AA	BB	AA	AA	AA	BB	BB	AA	AA	AA	AA
1780	BOPA1_8180-450	3H	518661156	BB	BB	BB	BB	BB	BB	BB	BB	BB	BB	BB	BB	BB	BB	BB	AA	BB	AA	AA	AA	AA	BB	BB	AB	BB	BB	BB	BB	BB	AA	AA	AA	AA	AA	AA	AA	BB	AA	AA	AA	BB	BB	AA	AA	AA	AA
1781	SCRI_RS_107261	3H	519008760	BB	BB	BB	BB	BB	BB	BB	BB	BB	BB	BB	BB	BB	BB	BB	AA	BB	AA	AA	AA	AA	BB	BB	BB	BB	BB	BB	BB	BB	AA	AA	AA	AA	AA	AA	AA	BB	AA	AA	AA	BB	BB	AA	AA	AA	AA
1782	SCRI_RS_182209	3H	520179675	BB	BB	BB	BB	BB	BB	BB	BB	BB	BB	BB	BB	BB	BB	BB	AA	BB	AA	AA	AA	AA	BB	BB	AB	BB	BB	BB	BB	BB	AA	AA	AA	AA	AA	AA	AA	BB	AA	AA	AA	BB	BB	AA	AA	AA	AA
1783	BOPA1_ABC19175-1-2-375	3H	520181223	BB	BB	BB	BB	BB	BB	BB	BB	BB	BB	BB	BB	BB	BB	BB	AA	BB	AA	AA	AA	AA	BB	BB	AB	BB	BB	BB	BB	BB	AA	AA	AA	AA	AA	AA	AA	BB	AA	AA	AA	BB	BB	AA	AA	AA	AA
1784	SCRI_RS_238981	3H	520182440	BB	BB	BB	BB	BB	BB	BB	BB	BB	BB	BB	BB	BB	BB	BB	AA	BB	AA	AA	AA	AA	BB	BB	AB	BB	BB	BB	BB	BB	AA	AA	AA	AA	AA	AA	AA	BB	AA	AA	AA	BB	BB	AA	AA	AA	AA
1785	SCRI_RS_211224	3H	520311558	BB	BB	BB	BB	BB	BB	BB	BB	BB	BB	BB	BB	BB	BB	BB	AA	BB	AA	AA	AA	AA	BB	BB	AB	BB	BB	BB	BB	BB	AA	AA	AA	AA	AA	AA	AA	BB	AA	AA	AA	BB	BB	AA	AA	AA	AA
1786	SCRI_RS_171837	3H	521211955	BB	BB	BB	BB	BB	BB	BB	BB	BB	BB	BB	BB	BB	BB	BB	BB	BB	AA	AA	AA	AA	BB	BB	AB	BB	BB	BB	BB	BB	BB	AA	BB	BB	AA	BB	BB	BB	AA	BB	BB	BB	BB	BB	AA	AA	AA
1787	SCRI_RS_164731	3H	521218082	AA	AA	AA	AA	AA	AA	AA	AA	AA	AA	AA	AA	AA	AA	AA	AA	AA	BB	NN	BB	BB	AA	AA	AB	AA	AA	AA	AA	AA	AA	BB	AA	AA	BB	AA	AA	AA	BB	AA	AA	AA	AA	AA	BB	BB	BB
1788	BOPA1_5385-722	3H	521561360	AA	AA	AA	AA	AA	AA	AA	AA	AA	AA	AA	AA	AA	AA	AA	AA	AA	BB	BB	BB	BB	AA	AA	AA	AA	AA	AA	AA	AA	AA	BB	AA	AA	BB	AA	AA	AA	BB	AA	AA	AA	AA	AA	BB	BB	BB
1789	SCRI_RS_157150	3H	521563965	AA	AA	AA	AA	AA	AA	AA	AA	AA	AA	AA	AA	AA	AA	AA	AA	AA	BB	BB	BB	BB	AA	AA	AA	AA	AA	AA	AA	AA	AA	BB	AA	AA	BB	AA	AA	AA	BB	AA	AA	AA	AA	AA	BB	BB	BB
1790	BOPA2_12_30788	3H	524982906	BB	BB	BB	BB	BB	BB	BB	BB	BB	BB	BB	BB	BB	BB	BB	BB	BB	AA	AA	AA	AA	BB	BB	AB	BB	BB	BB	BB	BB	BB	AA	BB	BB	AA	BB	BB	BB	AA	BB	BB	BB	BB	BB	AA	AA	AA
1791	BOPA2_12_30616	3H	525056378	AA	AA	AA	AA	AA	AA	AA	AA	AA	AA	AA	AA	AA	AA	AA	AA	AA	BB	BB	BB	BB	AA	AA	AB	AA	AA	AA	AA	AA	AA	BB	AA	AA	BB	AA	AA	AA	BB	AA	AA	AA	AA	AA	BB	BB	BB
1792	SCRI_RS_13376	3H	525135195	AA	AA	BB	AA	BB	AA	AA	AA	AA	BB	BB	BB	BB	BB	BB	BB	BB	BB	BB	BB	BB	AA	BB	BB	BB	BB	BB	BB	BB	BB	BB	BB	BB	BB	BB	BB	BB	BB	BB	BB	BB	BB	BB	BB	BB	BB
1793	SCRI_RS_178907	3H	525394621	AA	AA	AA	AA	AA	AA	AA	AA	AA	AA	AA	AA	AA	AA	AA	AA	AA	BB	BB	BB	BB	AA	AA	AB	AA	AA	AA	AA	AA	AA	BB	AA	AA	BB	AA	AA	AA	BB	AA	AA	AA	AA	AA	BB	BB	BB
1794	SCRI_RS_232895	3H	525869415	BB	BB	BB	BB	BB	BB	BB	BB	BB	BB	BB	BB	BB	BB	BB	BB	BB	AA	AA	AA	AA	BB	BB	AB	BB	BB	BB	BB	BB	BB	AA	BB	BB	AA	BB	BB	BB	AA	BB	BB	BB	BB	BB	AA	AA	AA
1795	SCRI_RS_154396	3H	526005110	BB	BB	BB	BB	BB	BB	BB	BB	BB	BB	BB	BB	BB	BB	BB	BB	BB	AA	AA	AA	AA	BB	BB	BB	BB	BB	BB	BB	BB	BB	AA	BB	BB	AA	BB	BB	BB	AA	BB	BB	BB	BB	BB	AA	AA	AA
1796	SCRI_RS_224335	3H	526164255	AA	AA	AA	AA	AA	AA	AA	AA	AA	AA	AA	AA	AA	AA	AA	AA	AA	BB	BB	BB	BB	AA	AA	AB	AA	AA	AA	AA	AA	AA	AA	AA	AA	BB	AA	AA	AA	AA	AA	AA	AA	AA	AA	AA	AA	AA
1797	SCRI_RS_145300	3H	528528513	BB	BB	AA	BB	AA	BB	BB	BB	BB	AA	AA	AA	AA	AA	AA	AA	AA	BB	BB	BB	BB	BB	AA	AA	AA	AA	AA	AA	AA	AA	BB	AA	AA	BB	AA	AA	AA	BB	AA	AA	AA	AA	AA	BB	BB	BB
1798	SCRI_RS_76971	3H	529838864	BB	BB	AA	BB	AA	BB	BB	BB	BB	AA	AA	AA	AA	AA	AA	AA	AA	BB	BB	BB	BB	BB	AA	AB	BB	AA	AA	AA	AA	AA	BB	AA	AA	BB	AA	AA	BB	BB	AA	AA	BB	BB	AA	BB	BB	BB
1799	BOPA2_12_31242	3H	530321562	BB	BB	BB	BB	BB	NN	BB	BB	BB	BB	BB	BB	BB	BB	BB	BB	BB	AA	AA	AA	AA	AA	BB	NN	BB	BB	BB	BB	BB	BB	AA	BB	BB	AA	BB	BB	BB	AA	BB	BB	BB	BB	BB	AA	AA	AA
1800	SCRI_RS_200508	3H	530323886	AA	AA	AA	AA	AA	AA	AA	AA	AA	AA	AA	AA	AA	AA	AA	AA	AA	BB	BB	BB	BB	BB	AA	AB	AA	AA	AA	AA	AA	AA	BB	AA	AA	BB	AA	AA	AA	BB	AA	AA	AA	AA	AA	BB	BB	BB
1801	SCRI_RS_204491	3H	530329100	BB	BB	AA	BB	AA	BB	BB	BB	BB	AA	AA	AA	AA	AA	AA	AA	AA	AA	AA	AA	AA	AA	AA	AA	AA	AA	AA	AA	AA	AA	AA	AA	AA	AA	AA	AA	AA	AA	AA	AA	AA	AA	AA	AA	AA	AA
1802	SCRI_RS_161744	3H	530420176	AA	AA	BB	AA	BB	AA	AA	AA	AA	BB	BB	BB	BB	BB	BB	BB	BB	BB	BB	BB	BB	BB	BB	BB	AA	BB	BB	BB	BB	BB	BB	BB	BB	BB	BB	BB	AA	BB	BB	BB	AA	AA	BB	BB	BB	BB
1803	SCRI_RS_201987	3H	531459807	AA	AA	BB	AA	BB	AA	AA	AA	AA	BB	BB	BB	BB	BB	BB	BB	BB	AA	AA	AA	AA	AA	BB	AB	AA	BB	BB	BB	BB	BB	AA	BB	BB	AA	BB	BB	AA	AA	BB	BB	AA	AA	BB	AA	AA	AA
1804	SCRI_RS_168538	3H	531627065	BB	BB	AA	BB	AA	BB	BB	BB	BB	AA	AA	AA	AA	AA	AA	AA	AA	BB	BB	BB	BB	BB	AA	AA	AA	AA	AA	AA	AA	AA	BB	AA	AA	BB	AA	AA	AA	BB	AA	AA	AA	AA	AA	BB	BB	BB
1805	SCRI_RS_204130	3H	531630498	AA	AA	BB	AA	BB	AA	AA	AA	AA	BB	BB	BB	BB	BB	BB	BB	BB	AA	AA	AA	AA	AA	BB	BB	BB	BB	BB	BB	BB	BB	AA	BB	BB	AA	BB	BB	BB	AA	BB	BB	BB	BB	BB	AA	AA	AA
1806	SCRI_RS_67	3H	531632602	AA	AA	BB	AA	BB	AA	AA	AA	AA	BB	BB	BB	BB	BB	BB	BB	BB	AA	AA	AA	AA	AA	BB	BB	BB	BB	BB	BB	BB	BB	AA	BB	BB	AA	BB	BB	BB	AA	BB	BB	BB	BB	BB	AA	AA	AA
1807	SCRI_RS_69605	3H	532173962	BB	BB	AA	BB	AA	BB	BB	BB	BB	AA	AA	AA	AA	AA	AA	AA	AA	BB	BB	BB	BB	BB	AA	AB	AA	AA	AA	AA	AA	AA	BB	AA	AA	BB	AA	AA	AA	BB	AA	AA	AA	AA	AA	BB	BB	BB
1808	BOPA1_10317-448	3H	532386292	AA	AA	BB	AA	BB	AA	AA	AA	AA	BB	BB	BB	BB	BB	BB	BB	BB	AA	AA	AA	AA	AA	BB	BB	BB	BB	BB	BB	BB	BB	AA	BB	BB	AA	BB	BB	BB	AA	BB	BB	BB	BB	BB	AA	AA	AA
1809	SCRI_RS_158555	3H	532393220	BB	BB	AA	BB	AA	BB	BB	BB	BB	AA	AA	AA	AA	AA	AA	AA	AA	BB	BB	BB	BB	BB	AA	AA	AA	AA	AA	AA	AA	AA	BB	AA	AA	BB	AA	AA	AA	BB	AA	AA	AA	AA	AA	BB	BB	BB
1810	SCRI_RS_234006	3H	533566575	AA	AA	AA	AA	AA	AA	AA	AA	AA	AA	AA	AA	AA	AA	AA	AA	AA	AA	AA	AA	AA	AA	AA	AB	BB	AA	AA	AA	AA	AA	AA	AA	AA	AA	AA	AA	BB	AA	AA	AA	BB	BB	AA	AA	AA	AA
1811	BOPA1_5960-1302	3H	534070334	BB	BB	BB	BB	BB	BB	BB	BB	BB	BB	BB	BB	BB	BB	BB	BB	BB	BB	BB	BB	BB	BB	BB	BB	AA	BB	BB	BB	BB	BB	BB	BB	BB	BB	BB	BB	AA	BB	BB	BB	AA	AA	BB	BB	BB	BB
1812	BOPA1_ABC13107-1-3-299	3H	534247225	BB	BB	AA	BB	AA	BB	BB	BB	BB	AA	AA	AA	AA	AA	AA	AA	AA	BB	BB	BB	BB	BB	AA	AA	AA	AA	AA	AA	AA	AA	BB	AA	AA	BB	AA	AA	AA	BB	AA	AA	AA	AA	AA	BB	BB	BB
1813	SCRI_RS_137201	3H	534247576	AA	AA	BB	AA	BB	AA	AA	AA	AA	BB	BB	BB	BB	BB	BB	BB	BB	AA	AA	AA	AA	AA	BB	BB	BB	BB	BB	BB	BB	BB	AA	BB	BB	AA	BB	BB	BB	AA	BB	BB	BB	BB	BB	AA	AA	AA
1814	SCRI_RS_132345	3H	534422625	AA	AA	BB	AA	BB	AA	AA	AA	AA	BB	BB	BB	BB	BB	BB	BB	BB	AA	AA	AA	AA	AA	BB	BB	BB	BB	BB	BB	BB	BB	AA	BB	BB	AA	BB	BB	BB	AA	BB	BB	BB	BB	BB	AA	AA	AA
1815	SCRI_RS_9350	3H	534547771	BB	BB	AA	BB	AA	BB	BB	BB	BB	AA	AA	AA	AA	AA	AA	AA	AA	BB	BB	BB	BB	BB	AA	AA	AA	AA	AA	AA	AA	AA	BB	AA	AA	BB	AA	AA	AA	BB	AA	AA	AA	AA	AA	BB	BB	BB
1816	SCRI_RS_220129	3H	535082674	BB	BB	AA	BB	AA	BB	BB	BB	BB	AA	AA	AA	AA	AA	AA	AA	AA	BB	BB	BB	BB	BB	AA	AA	AA	AA	AA	AA	AA	AA	AA	AA	AA	BB	AA	AA	AA	BB	AA	AA	AA	AA	AA	BB	BB	BB
1817	SCRI_RS_220115	3H	535083312	BB	BB	AA	BB	AA	BB	BB	BB	BB	AA	AA	AA	AA	AA	AA	AA	AA	BB	BB	BB	BB	BB	AA	AA	AA	AA	AA	AA	AA	AA	AA	AA	AA	BB	AA	AA	AA	BB	AA	AA	AA	AA	AA	BB	BB	BB
1818	SCRI_RS_156090	3H	535086402	BB	BB	BB	BB	BB	BB	BB	BB	BB	BB	BB	BB	BB	BB	BB	BB	BB	BB	BB	BB	BB	BB	BB	BB	BB	BB	BB	BB	BB	AA	AA	BB	BB	AA	BB	BB	BB	BB	BB	AA	BB	BB	BB	BB	AA	AA
1819	SCRI_RS_220192	3H	535469596	BB	BB	AA	BB	AA	BB	BB	BB	BB	AA	AA	AA	AA	AA	AA	AA	AA	AA	AA	AA	AA	AA	AA	AA	AA	AA	AA	AA	AA	AA	AA	AA	AA	AA	AA	AA	AA	AA	AA	AA	AA	AA	AA	AA	AA	AA
1820	SCRI_RS_10288	3H	535660465	AA	AA	BB	AA	BB	AA	AA	AA	AA	BB	BB	BB	BB	BB	BB	BB	BB	BB	BB	BB	BB	BB	BB	BB	BB	BB	BB	BB	BB	BB	BB	BB	BB	BB	BB	BB	BB	BB	BB	BB	BB	BB	BB	BB	BB	BB
1821	SCRI_RS_214023	3H	535778588	AA	AA	BB	AA	BB	AA	AA	AA	AA	BB	BB	BB	BB	BB	BB	BB	BB	AA	AA	AA	AA	AA	BB	BB	BB	BB	BB	BB	BB	BB	BB	BB	BB	AA	BB	BB	BB	AA	BB	BB	BB	BB	BB	AA	AA	AA
1822	BOPA1_5128-1831	3H	535783493	BB	BB	AA	BB	AA	BB	BB	BB	BB	AA	AA	AA	AA	AA	AA	AA	AA	AA	AA	AA	AA	AA	AA	AA	AA	AA	AA	AA	AA	AA	AA	AA	AA	AA	AA	AA	AA	AA	AA	AA	AA	AA	AA	AA	AA	AA
1823	BOPA2_12_30754	3H	535790327	BB	BB	BB	BB	BB	BB	BB	BB	BB	BB	BB	BB	BB	BB	BB	BB	BB	AA	AA	AA	AA	AA	BB	BB	BB	BB	BB	BB	BB	BB	BB	BB	BB	AA	BB	BB	BB	AA	BB	BB	BB	BB	BB	AA	AA	AA
1824	SCRI_RS_1398	3H	536067936	BB	BB	AA	BB	AA	BB	BB	BB	BB	AA	AA	AA	AA	AA	AA	AA	AA	AA	AA	AA	AA	AA	AA	AB	AA	AA	AA	AA	AA	AA	AA	AA	AA	AA	AA	AA	AA	AA	AA	AA	AA	AA	AA	AA	AA	AA
1825	SCRI_RS_225540	3H	536074314	AA	AA	BB	AA	BB	AA	AA	AA	AA	BB	BB	BB	BB	BB	BB	BB	BB	BB	BB	BB	BB	BB	BB	AB	BB	BB	BB	BB	BB	BB	BB	BB	BB	BB	BB	BB	BB	BB	BB	BB	BB	BB	BB	BB	BB	BB
1826	SCRI_RS_174419	3H	536962525	BB	BB	BB	BB	BB	BB	BB	BB	BB	BB	BB	BB	BB	BB	BB	BB	BB	BB	BB	BB	BB	BB	BB	BB	BB	BB	BB	BB	BB	BB	BB	BB	BB	BB	BB	BB	BB	BB	BB	BB	BB	BB	BB	BB	BB	BB
1827	SCRI_RS_182061	3H	538029556	BB	BB	AA	BB	AA	BB	BB	BB	BB	AA	AA	AA	AA	AA	AA	AA	AA	AA	AA	AA	AA	AA	AA	AB	AA	AA	AA	AA	AA	AA	AA	AA	AA	AA	AA	AA	AA	AA	AA	AA	AA	AA	AA	AA	AA	AA
1828	SCRI_RS_235065	3H	538152882	BB	BB	BB	BB	BB	BB	BB	BB	BB	BB	BB	BB	BB	BB	BB	BB	BB	AA	AA	AA	AA	AA	BB	BB	AA	BB	BB	BB	BB	BB	BB	BB	BB	AA	BB	BB	AA	AA	BB	BB	AA	AA	BB	AA	AA	AA
1829	SCRI_RS_4575	3H	538154289	BB	BB	AA	BB	AA	BB	BB	BB	BB	AA	AA	AA	AA	AA	AA	AA	AA	AA	AA	AA	AA	AA	AA	AB	AA	AA	AA	AA	AA	AA	AA	AA	AA	AA	AA	AA	AA	AA	AA	AA	AA	AA	AA	AA	AA	AA
1830	BOPA2_12_31323	3H	538157969	AA	AA	BB	AA	BB	AA	AA	AA	AA	BB	BB	BB	BB	BB	BB	BB	BB	BB	BB	BB	BB	BB	BB	BB	BB	BB	BB	BB	BB	BB	BB	BB	BB	BB	BB	BB	BB	BB	BB	BB	BB	BB	BB	BB	BB	BB
1831	BOPA1_ABC10084-1-2-363	3H	538660122	BB	BB	BB	BB	BB	BB	BB	BB	BB	BB	BB	BB	BB	BB	BB	BB	BB	AA	AA	AA	AA	AA	BB	BB	AA	BB	BB	BB	BB	BB	BB	BB	BB	AA	BB	BB	AA	AA	BB	BB	BB	AA	BB	AA	AA	AA
1832	SCRI_RS_144535	3H	538805589	BB	BB	BB	BB	BB	BB	BB	BB	BB	BB	BB	BB	BB	BB	BB	BB	BB	AA	AA	AA	AA	AA	BB	BB	AA	BB	BB	BB	BB	BB	BB	BB	BB	AA	BB	BB	AA	AA	BB	BB	BB	AA	BB	AA	AA	AA
1833	SCRI_RS_224360	3H	539228371	AA	AA	AA	AA	AA	AA	AA	AA	AA	AA	AA	AA	AA	AA	AA	AA	AA	BB	BB	BB	BB	BB	AA	AB	BB	AA	AA	AA	AA	AA	AA	AA	AA	BB	AA	AA	BB	BB	AA	AA	AA	BB	AA	BB	BB	BB
1834	SCRI_RS_152472	3H	539924152	AA	AA	BB	AA	BB	AA	AA	AA	AA	BB	BB	BB	BB	BB	BB	BB	BB	AA	AA	AA	AA	AA	BB	AB	AA	BB	BB	BB	BB	BB	BB	BB	BB	AA	BB	BB	AA	AA	BB	BB	BB	AA	BB	AA	AA	AA
1835	SCRI_RS_210118	3H	539925531	BB	BB	AA	BB	AA	BB	BB	BB	BB	AA	AA	AA	AA	AA	AA	AA	AA	BB	BB	BB	BB	BB	AA	AB	BB	AA	AA	AA	AA	AA	AA	AA	AA	BB	AA	AA	BB	BB	AA	AA	AA	BB	AA	BB	BB	BB
1836	SCRI_RS_157904	3H	539933411	AA	AA	BB	AA	BB	AA	AA	AA	AA	BB	BB	BB	BB	BB	BB	BB	BB	BB	BB	BB	BB	BB	BB	BB	BB	BB	BB	BB	BB	BB	BB	BB	BB	BB	BB	BB	BB	BB	BB	BB	BB	BB	BB	BB	BB	BB
1837	SCRI_RS_139449	3H	539935260	AA	AA	BB	AA	BB	AA	AA	AA	AA	BB	BB	BB	BB	BB	BB	BB	BB	BB	BB	BB	BB	BB	BB	BB	BB	BB	BB	BB	BB	BB	BB	BB	BB	BB	BB	BB	BB	BB	BB	BB	BB	BB	BB	BB	BB	BB
1838	BOPA1_4149-219	3H	539948623	AA	AA	BB	AA	BB	AA	AA	AA	AA	BB	BB	BB	BB	BB	BB	BB	BB	BB	BB	BB	BB	BB	BB	BB	BB	BB	BB	BB	BB	BB	BB	BB	BB	BB	BB	BB	BB	BB	BB	BB	BB	BB	BB	BB	BB	BB
1839	SCRI_RS_161066	3H	540155118	AA	AA	BB	AA	BB	AA	AA	AA	AA	BB	BB	BB	BB	BB	BB	BB	BB	BB	BB	BB	BB	BB	BB	BB	BB	BB	BB	BB	BB	BB	BB	BB	BB	BB	BB	BB	BB	BB	BB	BB	BB	BB	BB	BB	BB	BB
1840	SCRI_RS_138291	3H	540504773	AA	AA	BB	AA	BB	AA	AA	AA	AA	BB	BB	BB	BB	BB	BB	BB	BB	BB	BB	BB	BB	BB	BB	BB	BB	BB	BB	BB	BB	BB	BB	BB	BB	BB	BB	BB	BB	BB	BB	BB	BB	BB	BB	BB	BB	BB
1841	SCRI_RS_187887	3H	540511462	BB	BB	BB	BB	BB	BB	BB	BB	BB	BB	BB	BB	BB	BB	BB	BB	BB	AA	AA	AA	AA	AA	BB	AA	AA	BB	BB	BB	BB	AA	AA	AA	AA	AA	AA	AA	AA	AA	AA	AA	AA	AA	AA	AA	AA	AA
1842	SCRI_RS_159431	3H	540814720	BB	BB	AA	BB	AA	BB	BB	BB	BB	AA	AA	AA	AA	AA	AA	AA	AA	AA	AA	AA	AA	AA	AA	AA	AA	AA	AA	AA	AA	AA	AA	AA	AA	AA	AA	AA	AA	AA	AA	AA	AA	AA	AA	AA	AA	AA
1843	BOPA2_12_31356	3H	540867182	AA	AA	AA	AA	AA	AA	AA	AA	AA	AA	AA	AA	AA	AA	AA	AA	AA	BB	BB	BB	BB	BB	AA	AB	BB	AA	AA	AA	AA	BB	BB	BB	BB	BB	BB	BB	BB	BB	BB	BB	BB	BB	BB	BB	BB	BB
1844	SCRI_RS_183659	3H	541043610	AA	AA	BB	AA	BB	AA	AA	AA	AA	BB	BB	BB	BB	BB	BB	BB	BB	BB	BB	BB	BB	BB	BB	BB	BB	BB	BB	BB	BB	BB	BB	BB	BB	BB	BB	BB	BB	BB	BB	BB	BB	BB	BB	BB	BB	BB
1845	SCRI_RS_144534	3H	541044263	BB	BB	AA	BB	AA	BB	BB	BB	BB	AA	AA	AA	AA	AA	AA	AA	AA	AA	AA	AA	AA	AA	AA	AA	AA	AA	AA	AA	AA	AA	AA	AA	AA	AA	AA	AA	AA	AA	AA	AA	AA	AA	AA	AA	AA	AA
1846	BOPA2_12_31529	3H	541045055	BB	BB	AA	BB	AA	BB	BB	BB	BB	AA	AA	AA	AA	AA	AA	AA	AA	BB	BB	BB	BB	BB	AA	AB	BB	AA	AA	AA	AA	BB	BB	BB	BB	BB	BB	BB	BB	BB	BB	BB	BB	BB	BB	BB	BB	BB
1847	BOPA2_12_10452	3H	541490133	BB	BB	BB	BB	BB	BB	BB	BB	BB	BB	BB	BB	BB	BB	BB	BB	BB	BB	BB	BB	BB	BB	BB	BB	BB	BB	BB	BB	BB	BB	BB	BB	BB	BB	BB	BB	BB	BB	BB	BB	BB	BB	BB	BB	BB	BB
1848	SCRI_RS_225522	3H	542642217	AA	AA	AA	AA	BB	AA	AA	AA	AA	BB	BB	BB	BB	BB	BB	BB	BB	BB	BB	BB	BB	BB	BB	BB	BB	BB	BB	BB	BB	BB	BB	BB	BB	BB	BB	BB	BB	BB	BB	BB	BB	BB	BB	BB	BB	BB
1849	BOPA1_3306-446	3H	543137369	BB	BB	BB	BB	BB	BB	BB	BB	BB	BB	BB	BB	BB	BB	BB	BB	BB	BB	BB	BB	BB	BB	BB	AB	BB	BB	BB	BB	BB	BB	BB	BB	BB	BB	BB	BB	BB	BB	BB	BB	BB	BB	BB	BB	BB	BB
1850	SCRI_RS_237939	3H	543465095	AA	AA	AA	AA	AA	AA	AA	AA	AA	AA	AA	AA	AA	AA	AA	AA	AA	AA	AA	AA	AA	AA	AA	AB	BB	AA	AA	AA	AA	BB	BB	BB	BB	AA	BB	BB	BB	BB	BB	BB	BB	BB	BB	BB	BB	BB
1851	SCRI_RS_162931	3H	543661373	BB	BB	BB	BB	BB	BB	BB	BB	BB	BB	BB	BB	BB	BB	BB	BB	BB	BB	BB	BB	BB	BB	BB	AB	AA	BB	BB	BB	BB	AA	AA	AA	AA	BB	AA	AA	AA	AA	AA	AA	AA	AA	AA	AA	AA	AA
1852	SCRI_RS_175710	3H	544018709	AA	AA	AA	AA	AA	AA	AA	AA	AA	AA	AA	AA	AA	AA	AA	AA	AA	AA	AA	AA	AA	AA	AA	AB	BB	AA	AA	AA	AA	BB	BB	BB	BB	AA	BB	BB	BB	BB	BB	BB	BB	BB	BB	AA	AA	AA
1853	BOPA1_2315-702	3H	544421660	BB	BB	BB	BB	BB	BB	BB	BB	BB	BB	BB	BB	BB	BB	BB	BB	BB	BB	BB	BB	BB	BB	BB	AB	AA	BB	BB	BB	BB	AA	AA	AA	AA	BB	AA	AA	AA	AA	AA	AA	AA	AA	AA	BB	BB	BB
1854	BOPA2_12_30399	3H	544458340	BB	BB	BB	BB	BB	BB	BB	BB	BB	BB	BB	BB	BB	BB	BB	BB	BB	BB	BB	BB	BB	BB	BB	BB	AA	BB	BB	BB	BB	AA	AA	AA	AA	BB	AA	AA	AA	AA	AA	AA	AA	AA	AA	BB	BB	BB
1855	BOPA2_12_10887	3H	544980515	BB	BB	BB	BB	BB	BB	BB	BB	BB	BB	BB	BB	BB	BB	BB	BB	BB	BB	BB	BB	BB	BB	BB	BB	BB	BB	BB	BB	BB	BB	BB	BB	BB	BB	BB	BB	BB	BB	BB	BB	BB	BB	BB	BB	BB	BB
1856	SCRI_RS_13778	3H	545329202	BB	BB	BB	BB	BB	BB	BB	BB	BB	BB	BB	BB	BB	BB	BB	BB	BB	AA	AA	AA	AA	AA	BB	BB	BB	BB	BB	BB	BB	BB	BB	BB	BB	AA	BB	BB	BB	BB	BB	BB	BB	BB	BB	AA	AA	AA
1857	SCRI_RS_194602	3H	547846679	BB	BB	BB	BB	AA	BB	BB	BB	BB	AA	AA	AA	AA	AA	AA	AA	AA	BB	BB	BB	BB	BB	AA	AB	BB	AA	AA	AA	AA	BB	BB	BB	BB	BB	BB	BB	BB	BB	BB	BB	BB	BB	BB	AA	AA	AA
1858	BOPA1_4618-1559	3H	548580014	BB	BB	BB	BB	AA	BB	BB	BB	BB	AA	AA	AA	AA	AA	AA	AA	AA	BB	BB	BB	BB	BB	AA	AB	BB	AA	AA	AA	AA	BB	BB	BB	BB	BB	BB	BB	BB	BB	BB	BB	BB	BB	BB	AA	AA	AA
1859	BOPA2_12_30743	3H	548756146	AA	AA	AA	AA	BB	AA	AA	AA	AA	BB	BB	BB	BB	BB	BB	BB	BB	AA	AA	AA	AA	AA	BB	AB	AA	BB	BB	BB	BB	AA	AA	AA	AA	AA	AA	AA	AA	AA	AA	AA	AA	AA	AA	BB	BB	BB
1860	BOPA2_12_10609	3H	549471407	AA	AA	AA	AA	BB	AA	AA	AA	AA	BB	BB	BB	BB	BB	BB	BB	BB	AA	AA	AA	AA	AA	BB	AB	AA	BB	BB	BB	BB	AA	AA	AA	AA	AA	AA	AA	AA	AA	AA	AA	AA	AA	AA	BB	BB	BB
1861	BOPA1_4150-398	3H	549472604	BB	BB	BB	BB	AA	BB	BB	BB	BB	AA	AA	AA	AA	AA	AA	AA	AA	BB	BB	BB	BB	BB	AA	AB	BB	AA	AA	AA	AA	BB	BB	BB	BB	BB	BB	BB	BB	BB	BB	BB	BB	BB	BB	AA	AA	AA
1862	SCRI_RS_155609	3H	549883652	AA	AA	AA	AA	BB	AA	AA	AA	AA	BB	BB	BB	BB	BB	BB	BB	BB	AA	AA	AA	AA	AA	BB	BB	AA	BB	BB	BB	BB	AA	AA	AA	AA	AA	AA	AA	AA	AA	AA	AA	AA	AA	AA	BB	BB	BB
1863	SCRI_RS_221981	3H	549884577	BB	BB	BB	BB	AA	BB	BB	BB	BB	AA	AA	AA	AA	AA	AA	AA	AA	BB	BB	BB	BB	BB	AA	AA	BB	AA	AA	AA	AA	BB	BB	BB	BB	BB	BB	BB	BB	BB	BB	BB	BB	BB	BB	AA	AA	AA
1864	SCRI_RS_104564	3H	549896816	AA	AA	AA	AA	BB	AA	AA	AA	AA	BB	BB	BB	BB	BB	BB	BB	BB	AA	AA	AA	AA	AA	BB	AB	AA	BB	BB	BB	BB	AA	AA	AA	AA	AA	AA	AA	AA	AA	AA	AA	AA	AA	AA	BB	BB	BB
1865	BOPA2_12_31346	3H	550212338	AA	AA	AA	AA	BB	AA	AA	AA	AA	BB	BB	BB	BB	BB	BB	BB	BB	BB	BB	BB	BB	BB	BB	BB	BB	BB	BB	BB	BB	BB	BB	BB	BB	BB	BB	BB	BB	BB	BB	BB	BB	BB	BB	BB	BB	BB
1866	SCRI_RS_164675	3H	550216180	AA	AA	AA	AA	BB	AA	AA	AA	AA	BB	BB	BB	BB	BB	BB	BB	BB	BB	BB	BB	BB	BB	BB	BB	BB	BB	BB	BB	BB	BB	BB	BB	BB	BB	BB	BB	BB	BB	BB	BB	BB	BB	BB	BB	BB	BB
1867	SCRI_RS_156056	3H	550418669	BB	BB	BB	BB	AA	BB	BB	BB	BB	AA	AA	AA	AA	AA	AA	AA	AA	BB	BB	BB	BB	BB	AA	AA	BB	AA	AA	AA	AA	BB	BB	BB	AA	BB	BB	BB	BB	BB	BB	BB	BB	BB	BB	AA	AA	AA
1868	BOPA1_1176-1547	3H	552742686	AA	AA	AA	AA	AA	AA	AA	AA	AA	AA	AA	AA	AA	AA	AA	AA	AA	BB	BB	BB	BB	BB	BB	AA	BB	AA	AA	AA	AA	BB	BB	BB	AA	BB	BB	BB	AA	BB	BB	BB	BB	BB	BB	AA	AA	AA
1869	SCRI_RS_211003	3H	554163069	BB	BB	BB	BB	AA	BB	BB	BB	BB	AA	AA	AA	AA	AA	AA	AA	AA	BB	BB	BB	BB	BB	BB	AA	AA	AA	AA	AA	AA	AA	AA	AA	BB	BB	AA	AA	BB	AA	AA	AA	AA	AA	AA	BB	BB	BB
1870	SCRI_RS_117006	3H	554699780	BB	BB	BB	BB	AA	BB	BB	BB	BB	AA	AA	AA	AA	AA	AA	AA	AA	BB	BB	BB	BB	BB	BB	AA	BB	AA	AA	AA	AA	BB	BB	BB	BB	BB	BB	BB	BB	BB	BB	BB	BB	BB	BB	BB	BB	BB
1871	SCRI_RS_190529	3H	554966363	BB	BB	BB	BB	AA	BB	BB	BB	BB	AA	AA	AA	AA	AA	AA	AA	AA	BB	BB	BB	BB	BB	BB	AA	AA	AA	AA	AA	AA	AA	AA	AA	BB	BB	AA	AA	BB	AA	AA	AA	AA	AA	AA	BB	BB	BB
1872	BOPA2_12_11454	3H	555352850	BB	BB	BB	BB	BB	BB	BB	BB	BB	BB	BB	BB	BB	BB	BB	BB	BB	BB	BB	BB	BB	BB	BB	BB	BB	BB	BB	BB	BB	BB	BB	BB	BB	BB	BB	BB	BB	BB	BB	BB	BB	BB	BB	BB	BB	BB
1873	SCRI_RS_219322	3H	555808426	AA	AA	AA	AA	BB	AA	AA	AA	AA	BB	BB	BB	BB	BB	BB	BB	BB	AA	AA	AA	AA	AA	AA	BB	AA	BB	BB	BB	BB	AA	AA	AA	AA	AA	AA	AA	AA	AA	AA	AA	AA	AA	AA	AA	AA	AA
1874	SCRI_RS_108543	3H	556525603	AA	AA	AA	AA	BB	AA	AA	AA	AA	BB	BB	BB	BB	BB	BB	BB	BB	AA	AA	AA	AA	AA	AA	BB	BB	BB	BB	BB	BB	BB	BB	BB	AA	AA	BB	BB	AA	BB	BB	BB	BB	BB	BB	AA	AA	AA
1875	SCRI_RS_161186	3H	556562101	BB	BB	BB	BB	AA	BB	BB	BB	BB	AA	AA	AA	AA	AA	AA	AA	AA	BB	BB	BB	BB	BB	BB	AA	BB	AA	AA	AA	AA	BB	BB	BB	BB	BB	BB	BB	BB	BB	BB	BB	BB	BB	BB	BB	BB	BB
1876	BOPA1_ABC11278-1-1-76	3H	556568088	BB	BB	BB	BB	AA	BB	BB	BB	BB	AA	AA	AA	AA	AA	AA	AA	AA	BB	NN	BB	BB	BB	BB	AA	BB	AA	AA	AA	AA	BB	BB	BB	BB	BB	BB	BB	BB	BB	BB	BB	BB	BB	BB	BB	BB	BB
1877	BOPA1_1639-613	3H	556704475	BB	BB	BB	BB	AA	BB	BB	BB	BB	AA	AA	AA	AA	AA	AA	AA	AA	BB	BB	BB	BB	BB	BB	AA	BB	AA	AA	AA	AA	BB	BB	BB	BB	BB	BB	BB	BB	BB	BB	BB	BB	BB	BB	BB	BB	BB
1878	SCRI_RS_200011	3H	557365685	BB	BB	BB	BB	AA	BB	BB	BB	BB	AA	AA	AA	AA	AA	AA	AA	AA	BB	BB	BB	BB	BB	BB	AA	BB	AA	AA	AA	AA	BB	BB	BB	BB	BB	BB	BB	BB	BB	BB	BB	BB	BB	BB	BB	BB	BB
1879	SCRI_RS_235869	3H	557369327	AA	AA	AA	AA	BB	AA	AA	AA	AA	BB	BB	BB	BB	BB	BB	BB	BB	AA	AA	AA	AA	AA	AA	BB	AA	BB	BB	BB	BB	AA	AA	AA	AA	AA	AA	AA	AA	AA	AA	AA	AA	AA	AA	AA	AA	AA
1880	SCRI_RS_189039	3H	558790971	BB	BB	BB	BB	BB	BB	BB	BB	BB	BB	BB	BB	BB	BB	BB	BB	BB	BB	BB	BB	BB	BB	BB	BB	AA	BB	BB	BB	BB	AA	AA	AA	AA	BB	AA	AA	AA	AA	AA	AA	AA	AA	AA	AA	AA	AA
1881	SCRI_RS_207408	3H	559146297	AA	AA	AA	AA	AA	AA	AA	AA	AA	AA	AA	AA	AA	AA	AA	AA	AA	BB	BB	BB	BB	AA	AA	AA	BB	AA	AA	AA	AA	BB	BB	BB	BB	BB	BB	BB	BB	BB	BB	BB	BB	BB	BB	BB	BB	BB
1882	BOPA2_12_20849	3H	559146523	BB	BB	BB	BB	BB	BB	BB	BB	BB	BB	BB	BB	BB	BB	BB	BB	BB	BB	BB	BB	BB	BB	BB	BB	BB	BB	BB	BB	BB	BB	BB	BB	BB	BB	BB	BB	BB	BB	BB	BB	BB	BB	BB	BB	BB	BB
1883	SCRI_RS_175886	3H	559696499	AA	AA	AA	AA	AA	AA	AA	AA	AA	AA	AA	AA	AA	AA	AA	AA	AA	BB	BB	BB	BB	AA	AA	AA	AA	AA	AA	AA	AA	AA	AA	NN	BB	BB	AA	AA	BB	AA	AA	AA	AA	AA	AA	BB	BB	BB
1884	SCRI_RS_208373	3H	559798472	BB	BB	BB	BB	BB	BB	BB	BB	BB	BB	BB	BB	BB	BB	BB	BB	BB	AA	AA	AA	AA	BB	BB	BB	AA	BB	BB	BB	BB	AA	AA	AA	AA	AA	AA	AA	AA	AA	AA	AA	AA	AA	AA	AA	AA	AA
1885	SCRI_RS_171415	3H	559800633	AA	AA	AA	AA	AA	AA	AA	AA	AA	AA	AA	AA	AA	AA	AA	AA	AA	BB	BB	BB	BB	AA	AA	AA	BB	AA	AA	AA	AA	BB	BB	BB	BB	BB	BB	BB	BB	BB	BB	BB	BB	BB	BB	BB	BB	BB
1886	BOPA2_12_30170	3H	560321028	BB	BB	BB	BB	BB	BB	BB	BB	BB	BB	BB	BB	BB	BB	BB	BB	BB	AA	AA	AA	AA	BB	BB	BB	AA	BB	BB	BB	BB	AA	AA	AA	AA	AA	AA	AA	AA	AA	AA	AA	AA	AA	AA	AA	AA	AA
1887	SCRI_RS_27538	3H	560660071	BB	BB	BB	BB	BB	BB	BB	BB	BB	BB	BB	BB	BB	BB	BB	BB	BB	AA	AA	AA	AA	BB	BB	BB	AA	BB	BB	BB	BB	AA	AA	AA	AA	AA	AA	AA	AA	AA	AA	AA	AA	AA	AA	AA	AA	AA
1888	BOPA1_6883-203	3H	560934688	AA	AA	AA	AA	AA	AA	AA	AA	AA	AA	AA	AA	AA	AA	AA	AA	AA	BB	BB	BB	BB	AA	AA	AA	BB	AA	AA	AA	AA	BB	BB	BB	BB	BB	BB	BB	BB	BB	BB	BB	BB	BB	BB	BB	BB	BB
1889	SCRI_RS_27417	3H	560935825	AA	AA	AA	AA	AA	AA	AA	AA	AA	AA	AA	AA	AA	AA	AA	AA	AA	BB	BB	BB	BB	AA	AA	AA	BB	AA	AA	AA	AA	BB	BB	BB	BB	BB	BB	BB	BB	BB	BB	BB	BB	BB	BB	BB	BB	BB
1890	SCRI_RS_171062	3H	561432427	BB	BB	BB	BB	BB	BB	BB	BB	BB	BB	BB	BB	BB	BB	BB	BB	BB	AA	AA	AA	AA	BB	BB	BB	AA	BB	BB	BB	BB	AA	AA	AA	AA	AA	AA	AA	AA	AA	AA	AA	AA	AA	AA	AA	AA	AA
1891	SCRI_RS_136721	3H	562125727	AA	AA	AA	AA	AA	AA	AA	AA	AA	AA	AA	AA	AA	AA	AA	AA	AA	BB	NN	BB	BB	AA	AA	AA	BB	AA	AA	AA	AA	BB	BB	BB	BB	BB	BB	BB	BB	BB	BB	BB	BB	BB	BB	BB	BB	BB
1892	SCRI_RS_141432	3H	562954493	BB	BB	BB	BB	BB	BB	BB	BB	BB	BB	BB	BB	BB	BB	BB	BB	BB	AA	AA	AA	AA	BB	BB	BB	AA	BB	BB	BB	BB	AA	AA	AA	AA	AA	AA	AA	AA	AA	AA	AA	AA	AA	AA	AA	AA	AA
1893	SCRI_RS_140190	3H	564778128	AA	AA	AA	AA	AA	AA	AA	AA	AA	AA	AA	AA	AA	AA	AA	AA	AA	BB	BB	BB	BB	AA	AA	AA	BB	AA	AA	AA	AA	BB	BB	BB	BB	BB	BB	BB	BB	BB	BB	BB	BB	BB	BB	BB	BB	BB
1894	SCRI_RS_227898	3H	564870387	BB	BB	BB	BB	BB	BB	BB	BB	BB	BB	BB	BB	BB	BB	BB	BB	BB	AA	AA	AA	AA	BB	BB	BB	AA	BB	BB	BB	BB	AA	AA	AA	AA	AA	AA	AA	AA	AA	AA	AA	AA	AA	AA	AA	AA	AA
1895	SCRI_RS_238157	3H	566001591	BB	BB	BB	BB	BB	BB	BB	BB	BB	BB	BB	BB	BB	BB	BB	BB	BB	AA	AA	AA	AA	BB	BB	BB	AA	BB	BB	BB	BB	AA	AA	AA	AA	AA	AA	AA	AA	AA	AA	AA	AA	AA	AA	AA	AA	AA
1896	SCRI_RS_219894	3H	566004410	BB	BB	BB	BB	BB	BB	BB	BB	BB	BB	BB	BB	BB	BB	BB	BB	BB	AA	AA	AA	AA	BB	BB	BB	AA	BB	BB	BB	BB	AA	AA	AA	AA	AA	AA	AA	AA	AA	AA	AA	AA	AA	AA	AA	AA	AA
1897	SCRI_RS_148020	3H	566532874	BB	BB	BB	BB	BB	BB	BB	BB	BB	BB	BB	BB	BB	BB	BB	BB	BB	AA	AA	AA	AA	BB	BB	BB	AA	BB	BB	BB	BB	AA	AA	AA	AA	AA	AA	AA	AA	AA	AA	AA	AA	AA	AA	AA	AA	AA
1898	SCRI_RS_223611	3H	566989034	AA	AA	AA	AA	AA	AA	AA	AA	AA	AA	AA	AA	AA	AA	AA	AA	AA	BB	BB	BB	BB	AA	AA	AA	BB	AA	AA	AA	AA	BB	BB	BB	BB	BB	BB	BB	BB	BB	BB	BB	BB	BB	BB	BB	BB	BB
1899	BOPA1_11832-415	3H	567582668	BB	BB	AA	AA	BB	BB	BB	AA	BB	BB	BB	BB	BB	BB	BB	BB	BB	AA	AA	AA	AA	BB	BB	BB	AA	BB	BB	BB	BB	AA	AA	AA	AA	AA	AA	AA	AA	AA	AA	AA	AA	AA	AA	AA	AA	AA
1900	SCRI_RS_190676	3H	567671646	AA	AA	BB	BB	AA	AA	AA	BB	AA	AA	AA	AA	AA	AA	AA	AA	AA	BB	BB	BB	BB	AA	AA	AA	BB	AA	AA	AA	AA	BB	BB	BB	BB	BB	BB	BB	BB	BB	BB	BB	BB	BB	BB	BB	BB	BB
1901	SCRI_RS_223097	3H	567955441	AA	AA	AA	AA	AA	AA	AA	AA	AA	AA	AA	AA	AA	AA	AA	AA	AA	AA	AA	AA	AA	BB	BB	AA	AA	AA	AA	AA	AA	BB	BB	AA	AA	BB	BB	BB	AA	AA	BB	BB	BB	AA	AA	AA	AA	AA
1902	BOPA2_12_31262	3H	567974349	BB	BB	AA	BB	BB	BB	BB	AA	BB	BB	BB	BB	BB	BB	BB	BB	BB	AA	AA	AA	AA	BB	BB	BB	BB	BB	BB	BB	BB	AA	AA	NN	AA	AA	AA	AA	AA	BB	AA	AA	AA	BB	BB	AA	AA	AA
1903	SCRI_RS_202772	3H	568146912	AA	AA	AA	AA	AA	AA	AA	AA	AA	AA	AA	AA	AA	AA	AA	AA	AA	AA	AA	AA	AA	BB	BB	AA	AA	AA	AA	AA	AA	AA	AA	AA	AA	BB	AA	AA	AA	AA	AA	AA	AA	AA	AA	AA	AA	AA
1904	SCRI_RS_233246	3H	570002063	BB	BB	BB	BB	BB	BB	BB	BB	BB	BB	BB	BB	BB	BB	BB	BB	BB	BB	BB	BB	BB	BB	BB	BB	AA	BB	BB	BB	BB	AA	AA	NN	BB	AA	AA	AA	BB	AA	AA	AA	AA	AA	AA	BB	BB	BB
1905	SCRI_RS_157648	3H	570095415	AA	AA	AA	AA	AA	AA	AA	AA	AA	AA	AA	AA	AA	AA	AA	AA	AA	AA	AA	AA	AA	AA	AA	AA	AA	AA	AA	AA	AA	BB	BB	NN	AA	AA	BB	BB	AA	BB	BB	BB	BB	BB	BB	AA	AA	AA
1906	BOPA2_12_11517	3H	570789584	BB	BB	BB	BB	BB	BB	BB	BB	BB	BB	BB	BB	BB	BB	BB	BB	BB	BB	BB	BB	BB	BB	BB	BB	BB	BB	BB	BB	BB	BB	BB	BB	BB	BB	BB	BB	BB	BB	BB	BB	BB	BB	BB	BB	BB	BB
1907	SCRI_RS_14456	3H	570865940	AA	AA	AA	AA	AA	AA	AA	AA	AA	AA	AA	AA	AA	AA	AA	AA	AA	AA	AA	AA	AA	AA	AA	AA	AA	AA	AA	AA	AA	BB	BB	NN	AA	BB	BB	BB	AA	BB	BB	BB	BB	BB	BB	AA	AA	AA
1908	BOPA2_12_30278	3H	571162239	AA	AA	AA	AA	AA	AA	AA	AA	AA	AA	AA	AA	AA	AA	AA	AA	AA	AA	AA	AA	AA	AA	AA	AA	AA	AA	AA	AA	AA	BB	BB	NN	AA	BB	BB	BB	AA	BB	BB	BB	BB	BB	BB	AA	AA	AA
1909	SCRI_RS_13780	3H	574210541	AA	AA	AA	AA	AA	AA	AA	AA	AA	AA	AA	AA	AA	AA	AA	AA	AA	AA	AA	AA	AA	AA	AA	AA	AA	AA	AA	AA	AA	BB	BB	BB	BB	BB	BB	BB	BB	BB	BB	BB	BB	BB	BB	BB	BB	BB
1910	SCRI_RS_162539	3H	574441946	BB	BB	BB	BB	BB	BB	BB	BB	BB	BB	BB	BB	BB	BB	BB	BB	BB	BB	BB	BB	BB	BB	BB	BB	BB	BB	BB	BB	BB	AA	AA	AA	AA	AA	AA	AA	AA	AA	AA	AA	AA	AA	AA	AA	AA	AA
1911	SCRI_RS_178618	3H	574621244	AA	AA	AA	AA	AA	AA	AA	AA	AA	AA	AA	AA	AA	AA	AA	AA	AA	AA	AA	AA	AA	AA	AA	AA	AA	AA	AA	AA	AA	BB	BB	BB	BB	BB	BB	BB	BB	BB	BB	BB	BB	BB	BB	BB	BB	BB
1912	BOPA1_11116-257	3H	574657494	BB	BB	BB	BB	BB	BB	BB	BB	BB	BB	BB	BB	BB	BB	BB	BB	BB	BB	BB	BB	BB	BB	BB	BB	BB	BB	BB	BB	BB	AA	AA	AA	AA	AA	AA	AA	AA	AA	AA	AA	AA	AA	AA	AA	AA	AA
1913	SCRI_RS_208662	3H	574659697	AA	AA	AA	AA	AA	AA	AA	AA	AA	AA	AA	AA	AA	AA	AA	AA	AA	AA	AA	AA	AA	AA	AA	AA	AA	AA	AA	AA	AA	BB	BB	NN	BB	BB	BB	BB	BB	AA	BB	BB	BB	AA	AA	BB	BB	BB
1914	BOPA2_12_31299	3H	578433058	AA	AA	AA	AA	AA	AA	AA	AA	AA	AA	AA	AA	AA	AA	AA	AA	AA	AA	AA	AA	AA	AA	AA	AA	AA	AA	AA	AA	AA	BB	BB	AA	AA	AA	BB	BB	AA	AA	BB	BB	BB	AA	AA	AA	AA	AA
1915	BOPA2_12_10493	3H	580244064	BB	BB	BB	BB	BB	BB	BB	BB	BB	BB	BB	BB	BB	BB	BB	BB	BB	BB	BB	BB	BB	BB	BB	BB	BB	BB	BB	BB	BB	BB	BB	BB	BB	BB	BB	BB	BB	BB	BB	BB	BB	BB	BB	BB	BB	BB
1916	BOPA1_3266-570	3H	580441344	AA	AA	AA	AA	AA	AA	AA	AA	AA	AA	AA	AA	AA	AA	AA	AA	AA	AA	AA	AA	AA	AA	AA	AA	AA	AA	AA	AA	AA	BB	BB	AA	AA	AA	BB	BB	AA	AA	BB	BB	BB	AA	AA	AA	AA	AA
1917	BOPA1_ABC15290-1-3-262	3H	580635994	AA	AA	AA	AA	AA	AA	AA	AA	AA	AA	AA	AA	AA	AA	AA	AA	AA	AA	AA	AA	AA	AA	AA	AA	AA	AA	AA	AA	AA	BB	BB	AA	AA	AA	BB	BB	AA	AA	BB	BB	BB	AA	AA	AA	AA	AA
1918	SCRI_RS_155763	3H	582303038	AA	AA	AA	AA	AA	AA	AA	AA	AA	AA	AA	AA	AA	AA	AA	AA	AA	AA	AA	AA	AA	AA	AA	AA	AA	AA	AA	AA	AA	BB	BB	BB	BB	AA	BB	BB	BB	BB	BB	BB	BB	BB	BB	BB	BB	BB
1919	BOPA1_861-268	3H	582486775	BB	BB	AA	AA	AA	AA	AA	AA	AA	AA	AA	AA	AA	AA	AA	AA	AA	AA	AA	AA	AA	BB	BB	AA	AA	BB	AA	AA	AA	AA	AA	AA	AA	AA	AA	AA	AA	BB	AA	AA	AA	AA	BB	AA	AA	AA
1920	SCRI_RS_146347	3H	582491515	AA	AA	BB	BB	BB	BB	BB	BB	BB	BB	BB	BB	BB	BB	BB	BB	BB	BB	BB	BB	BB	AA	AA	BB	BB	AA	BB	BB	BB	AA	AA	AA	AA	BB	AA	AA	AA	AA	AA	AA	AA	AA	AA	AA	AA	AA
1921	SCRI_RS_206471	3H	582494906	BB	BB	AA	AA	AA	AA	AA	AA	AA	AA	AA	AA	AA	AA	AA	AA	AA	AA	AA	AA	AA	BB	BB	AA	AA	BB	AA	AA	AA	BB	BB	BB	BB	AA	BB	BB	BB	BB	BB	BB	BB	BB	BB	BB	BB	BB
1922	SCRI_RS_189790	3H	582498146	AA	BB	AA	AA	AA	AA	AA	AA	AA	AA	AA	AA	AA	AA	AA	AA	AA	AA	AA	AA	AA	BB	BB	AA	AA	BB	AA	AA	AA	AA	AA	AA	AA	AA	AA	AA	AA	AA	AA	AA	AA	AA	AA	AA	AA	AA
1923	SCRI_RS_95272	3H	583536198	AA	AA	BB	BB	BB	BB	BB	BB	BB	BB	BB	BB	BB	BB	BB	BB	BB	BB	BB	BB	BB	AA	AA	BB	BB	AA	BB	BB	BB	BB	BB	AA	AA	AA	BB	BB	AA	BB	BB	BB	BB	BB	BB	AA	AA	AA
1924	BOPA2_12_31018	3H	583536652	BB	BB	BB	BB	BB	BB	BB	BB	BB	BB	BB	BB	BB	BB	BB	BB	BB	BB	BB	BB	BB	BB	BB	BB	BB	BB	BB	BB	BB	BB	BB	AA	AA	BB	BB	BB	AA	BB	BB	BB	BB	BB	BB	AA	AA	AA
1925	SCRI_RS_146480	3H	583914027	AA	AA	BB	BB	BB	BB	BB	BB	BB	BB	BB	BB	BB	BB	BB	BB	BB	BB	BB	BB	BB	AA	AA	BB	BB	AA	BB	BB	BB	BB	BB	BB	BB	AA	BB	BB	BB	BB	BB	BB	BB	BB	BB	BB	BB	BB
1926	SCRI_RS_159006	3H	584839907	BB	BB	AA	AA	AA	AA	AA	AA	AA	AA	AA	AA	AA	AA	AA	AA	AA	AA	AA	AA	AA	AA	AA	AA	AA	AA	AA	AA	AA	BB	BB	BB	BB	BB	BB	BB	BB	BB	BB	BB	BB	BB	BB	BB	BB	BB
1927	BOPA2_12_30663	3H	585223663	BB	BB	BB	AA	AA	AA	AA	BB	AA	AA	AA	AA	AA	AA	AA	AA	AA	AA	AA	AA	AA	AA	AA	AA	AA	AA	AA	AA	AA	AA	AA	BB	BB	AA	AA	AA	BB	AA	AA	AA	AA	AA	AA	BB	BB	BB
1928	BOPA1_8020-87	3H	585261706	BB	BB	BB	AA	AA	AA	AA	BB	AA	AA	AA	AA	AA	AA	AA	AA	AA	AA	AA	AA	AA	AA	AA	AA	AA	AA	AA	AA	AA	AA	AA	BB	BB	AA	AA	AA	BB	AA	AA	AA	AA	AA	AA	BB	BB	BB
1929	BOPA2_12_11468	3H	585500434	BB	AA	AA	BB	BB	BB	BB	AA	BB	BB	BB	BB	BB	BB	BB	BB	BB	BB	BB	BB	BB	BB	BB	BB	BB	BB	BB	BB	BB	BB	BB	BB	BB	BB	BB	BB	BB	BB	BB	BB	BB	BB	BB	BB	BB	BB
1930	SCRI_RS_182014	3H	585703165	BB	AA	AA	BB	BB	BB	BB	AA	BB	BB	BB	BB	BB	BB	BB	BB	BB	BB	BB	BB	BB	BB	BB	BB	BB	BB	BB	BB	BB	AA	AA	AA	AA	AA	AA	AA	AA	AA	AA	AA	AA	AA	AA	AA	AA	AA
1931	SCRI_RS_177399	3H	585703608	AA	BB	BB	AA	AA	AA	AA	BB	AA	AA	AA	AA	AA	AA	AA	AA	AA	AA	AA	AA	AA	AA	AA	AA	AA	AA	AA	AA	AA	AA	AA	AA	AA	AA	AA	AA	AA	AA	AA	AA	AA	AA	AA	AA	AA	AA
1932	SCRI_RS_116760	3H	586993943	AA	BB	BB	AA	AA	AA	AA	BB	AA	AA	AA	AA	AA	AA	AA	AA	AA	AA	AA	AA	AA	AA	AA	AA	AA	AA	AA	AA	AA	AA	AA	BB	BB	BB	AA	AA	BB	BB	AA	AA	AA	AA	BB	BB	BB	BB
1933	BOPA2_12_10134	3H	587004553	BB	AA	AA	BB	BB	BB	BB	AA	BB	BB	BB	BB	BB	BB	BB	BB	BB	BB	BB	BB	BB	BB	BB	BB	BB	BB	BB	BB	BB	BB	BB	AA	AA	BB	BB	BB	AA	BB	BB	BB	BB	BB	BB	AA	AA	AA
1934	SCRI_RS_156111	3H	588517933	BB	BB	BB	BB	BB	BB	BB	BB	BB	BB	BB	BB	BB	BB	BB	BB	BB	BB	BB	BB	BB	BB	BB	BB	BB	BB	BB	BB	BB	BB	BB	AA	AA	AA	BB	BB	AA	AA	BB	BB	BB	BB	AA	AA	AA	AA
1935	BOPA2_12_30325	3H	589499865	BB	AA	AA	BB	BB	BB	BB	AA	BB	BB	BB	BB	BB	BB	BB	BB	BB	BB	BB	BB	BB	BB	BB	BB	BB	BB	BB	BB	BB	AA	AA	AA	AA	AA	AA	AA	AA	AA	AA	AA	AA	AA	AA	AA	AA	AA
1936	BOPA1_4019-302	3H	589721924	BB	AA	AA	BB	BB	BB	BB	AA	BB	BB	BB	BB	BB	BB	BB	BB	BB	BB	BB	BB	BB	BB	BB	BB	BB	BB	BB	BB	BB	AA	AA	AA	AA	AA	AA	AA	AA	AA	AA	AA	AA	AA	AA	AA	AA	AA
1937	BOPA2_12_10583	3H	589722805	AA	BB	BB	AA	AA	AA	AA	BB	AA	AA	AA	AA	AA	AA	AA	AA	AA	AA	AA	AA	AA	AA	AA	AA	AA	AA	AA	AA	AA	AA	AA	AA	AA	AA	AA	AA	AA	AA	AA	AA	AA	AA	AA	AA	AA	AA
1938	SCRI_RS_826	3H	590142670	AA	AA	AA	AA	AA	AA	AA	AA	AA	AA	AA	AA	AA	AA	AA	AA	AA	AA	AA	AA	AA	AA	AA	AA	AA	AA	AA	AA	AA	BB	BB	BB	BB	BB	BB	BB	BB	BB	BB	BB	BB	BB	BB	BB	BB	BB
1939	SCRI_RS_136937	3H	590239796	BB	BB	BB	BB	BB	BB	BB	BB	BB	BB	BB	BB	BB	BB	BB	BB	BB	BB	BB	BB	BB	BB	BB	BB	BB	BB	BB	BB	BB	BB	BB	AA	AA	BB	BB	BB	AA	BB	BB	BB	BB	BB	BB	AA	AA	AA
1940	SCRI_RS_219733	3H	590364984	AA	AA	AA	AA	AA	AA	AA	AA	AA	AA	AA	AA	AA	AA	AA	AA	AA	AA	AA	AA	AA	AA	AA	AA	AA	AA	AA	AA	AA	BB	BB	BB	BB	BB	BB	BB	BB	BB	BB	BB	BB	BB	BB	BB	BB	BB
1941	BOPA1_963-386	3H	590764794	BB	BB	BB	BB	BB	BB	BB	BB	BB	BB	BB	BB	BB	BB	BB	BB	BB	BB	BB	BB	BB	BB	BB	AB	BB	BB	BB	BB	BB	AA	AA	AA	AA	AA	AA	AA	AA	AA	AA	AA	AA	AA	AA	AA	AA	AA
1942	BOPA1_5224-1560	3H	590807078	BB	BB	BB	BB	BB	BB	BB	BB	BB	BB	BB	BB	BB	BB	BB	BB	BB	BB	BB	BB	BB	BB	BB	AB	BB	BB	BB	BB	BB	AA	AA	BB	BB	AA	AA	AA	BB	AA	AA	AA	AA	AA	AA	BB	BB	BB
1943	SCRI_RS_147950	3H	592563494	AA	AA	AA	AA	AA	AA	AA	AA	AA	AA	AA	AA	AA	AA	AA	AA	AA	BB	BB	BB	BB	AA	AA	AA	BB	AA	AA	AA	AA	AA	AA	AA	AA	AA	AA	AA	AA	AA	AA	AA	AA	AA	AA	AA	AA	AA
1944	SCRI_RS_199887	3H	592564317	AA	AA	AA	AA	AA	AA	AA	AA	AA	AA	AA	AA	AA	AA	AA	AA	AA	BB	BB	BB	BB	AA	AA	AB	BB	AA	AA	AA	AA	AA	AA	AA	AA	BB	AA	AA	AA	BB	AA	AA	AA	AA	BB	AA	AA	AA
1945	SCRI_RS_157443	3H	592639183	AA	AA	AA	AA	AA	AA	AA	AA	AA	AA	AA	AA	AA	AA	AA	AA	AA	BB	BB	BB	BB	AA	AA	AA	BB	AA	AA	AA	AA	AA	AA	AA	AA	AA	AA	AA	AA	AA	AA	AA	AA	AA	AA	AA	AA	AA
1946	SCRI_RS_234564	3H	593378087	BB	BB	BB	BB	BB	BB	BB	BB	BB	BB	BB	AA	BB	BB	BB	AA	AA	BB	BB	BB	BB	BB	BB	AB	BB	BB	BB	BB	BB	AA	AA	BB	BB	AA	AA	AA	BB	AA	AA	AA	AA	AA	AA	BB	BB	BB
1947	SCRI_RS_240090	3H	594031634	BB	BB	BB	BB	BB	BB	BB	BB	BB	BB	BB	AA	BB	BB	BB	AA	AA	BB	BB	BB	BB	BB	BB	AB	BB	BB	BB	BB	BB	AA	AA	BB	BB	AA	AA	AA	BB	AA	AA	AA	AA	AA	AA	BB	BB	BB
1948	SCRI_RS_239399	3H	594139491	AA	AA	AA	AA	AA	AA	AA	AA	AA	AA	AA	AA	AA	AA	AA	AA	AA	AA	AA	AA	AA	AA	AA	AA	AA	AA	AA	AA	AA	AA	AA	AA	AA	AA	AA	AA	AA	AA	AA	AA	AA	AA	AA	AA	AA	AA
1949	SCRI_RS_198609	3H	594475815	AA	AA	BB	AA	AA	AA	AA	BB	AA	AA	AA	BB	AA	AA	AA	BB	BB	AA	AA	AA	AA	AA	AA	AA	AA	AA	AA	AA	AA	BB	BB	BB	BB	AA	BB	BB	BB	AA	BB	BB	BB	BB	AA	BB	BB	BB
1950	BOPA2_12_31367	3H	594731702	BB	BB	BB	BB	BB	BB	BB	BB	BB	BB	BB	BB	BB	BB	BB	BB	BB	BB	NN	BB	BB	BB	BB	AB	BB	BB	BB	BB	BB	AA	AA	BB	BB	AA	AA	AA	BB	AA	AA	AA	AA	AA	AA	BB	BB	BB
1951	SCRI_RS_172730	3H	595863456	AA	AA	AA	AA	AA	AA	AA	AA	AA	AA	AA	BB	AA	AA	AA	BB	BB	AA	AA	AA	AA	AA	AA	AA	AA	AA	AA	AA	AA	AA	AA	BB	BB	AA	AA	AA	BB	AA	AA	AA	AA	AA	AA	BB	BB	BB
1952	SCRI_RS_1509	3H	595863663	BB	BB	BB	BB	BB	BB	BB	BB	BB	BB	BB	AA	BB	BB	BB	AA	AA	AA	AA	AA	AA	BB	BB	AB	AA	BB	BB	BB	BB	AA	AA	AA	AA	AA	AA	AA	AA	AA	AA	AA	AA	AA	AA	AA	AA	AA
1953	SCRI_RS_146429	3H	596138065	AA	AA	AA	AA	AA	AA	AA	AA	AA	AA	AA	BB	AA	AA	AA	BB	BB	BB	BB	BB	BB	AA	AA	AB	BB	AA	AA	AA	AA	BB	BB	BB	BB	BB	BB	BB	BB	BB	BB	BB	BB	BB	BB	BB	BB	BB
1954	SCRI_RS_192761	3H	596549718	BB	BB	BB	BB	BB	BB	BB	BB	BB	BB	BB	AA	BB	BB	BB	AA	AA	BB	BB	BB	BB	BB	BB	BB	BB	BB	BB	BB	BB	AA	AA	AA	AA	BB	AA	AA	AA	BB	AA	AA	AA	AA	BB	AA	AA	AA
1955	SCRI_RS_235849	3H	596708936	BB	BB	BB	AA	AA	AA	AA	BB	AA	AA	AA	BB	AA	AA	AA	BB	BB	AA	AA	AA	AA	BB	BB	AA	AA	BB	AA	AA	AA	BB	BB	BB	BB	AA	BB	BB	BB	AA	BB	BB	BB	BB	AA	BB	BB	BB
1956	SCRI_RS_227472	3H	596710913	BB	BB	BB	AA	AA	AA	AA	BB	AA	AA	AA	BB	AA	AA	AA	BB	BB	AA	AA	AA	AA	BB	BB	AA	AA	BB	AA	AA	AA	BB	BB	BB	BB	AA	BB	BB	BB	AA	BB	BB	BB	BB	AA	BB	BB	BB
1957	BOPA2_12_21019	3H	597613679	AA	AA	AA	AA	AA	AA	AA	AA	AA	AA	AA	AA	AA	AA	AA	AA	AA	AA	AA	AA	AA	AA	AA	AA	AA	AA	AA	AA	AA	AA	AA	AA	AA	AA	AA	AA	AA	AA	AA	AA	AA	AA	AA	AA	AA	AA
1958	SCRI_RS_159340	3H	597678826	AA	AA	AA	AA	AA	AA	AA	AA	AA	AA	AA	AA	AA	AA	AA	AA	AA	AA	AA	AA	AA	AA	AA	AA	AA	AA	AA	AA	AA	AA	AA	BB	BB	AA	AA	AA	BB	AA	AA	AA	AA	AA	AA	BB	BB	BB
1959	BOPA2_12_30250	3H	597724093	BB	BB	BB	BB	BB	BB	BB	BB	BB	BB	BB	BB	BB	BB	BB	BB	BB	BB	BB	BB	BB	BB	BB	BB	BB	BB	BB	BB	BB	BB	BB	AA	AA	BB	BB	BB	AA	BB	BB	BB	BB	BB	BB	AA	AA	AA
1960	SCRI_RS_185339	3H	597773435	BB	BB	BB	AA	AA	AA	AA	BB	AA	AA	AA	BB	AA	AA	AA	BB	BB	AA	AA	AA	AA	AA	AA	AB	BB	AA	AA	AA	AA	BB	BB	AA	AA	BB	BB	BB	AA	BB	BB	BB	BB	BB	BB	AA	AA	AA
1961	SCRI_RS_166119	3H	599409651	BB	BB	BB	BB	BB	BB	BB	BB	BB	BB	BB	AA	BB	BB	BB	AA	AA	BB	BB	BB	BB	BB	BB	AB	AA	BB	BB	BB	BB	BB	BB	AA	AA	AA	BB	BB	AA	AA	BB	BB	BB	BB	AA	AA	AA	AA
1962	BOPA1_9683-140	3H	599409949	BB	BB	BB	BB	BB	BB	BB	BB	BB	BB	BB	AA	BB	BB	BB	AA	AA	BB	BB	BB	BB	BB	BB	AB	AA	BB	BB	BB	BB	BB	BB	AA	AA	AA	BB	BB	AA	AA	BB	BB	BB	BB	AA	AA	AA	AA
1963	BOPA2_12_30090	3H	599466360	BB	BB	BB	BB	BB	BB	BB	BB	BB	BB	BB	BB	BB	BB	BB	BB	BB	BB	BB	BB	BB	BB	BB	BB	BB	BB	BB	BB	BB	BB	BB	AA	AA	BB	BB	BB	AA	BB	BB	BB	BB	BB	BB	AA	AA	AA
1964	BOPA1_3791-1525	3H	601474414	BB	BB	BB	BB	BB	BB	BB	BB	BB	BB	BB	AA	BB	BB	BB	AA	AA	AA	AA	AA	AA	BB	BB	AB	AA	BB	BB	BB	BB	AA	AA	AA	AA	AA	AA	AA	AA	AA	AA	AA	AA	AA	AA	AA	AA	AA
1965	SCRI_RS_138193	3H	604949644	BB	BB	BB	BB	BB	BB	BB	BB	BB	BB	BB	AA	BB	BB	BB	AA	AA	BB	BB	BB	BB	BB	BB	BB	BB	BB	BB	BB	BB	BB	BB	BB	BB	BB	BB	BB	BB	BB	BB	BB	BB	BB	BB	BB	BB	AA
1966	BOPA1_3787-1223	3H	605214250	AA	AA	AA	AA	AA	AA	AA	AA	AA	AA	AA	AA	AA	AA	AA	AA	AA	AA	AA	AA	AA	AA	AA	AA	AA	AA	AA	AA	AA	AA	AA	AA	AA	AA	AA	AA	AA	AA	AA	AA	AA	AA	AA	AA	AA	BB
1967	SCRI_RS_174067	3H	605220894	BB	BB	BB	BB	BB	BB	BB	BB	BB	BB	BB	BB	BB	BB	BB	BB	BB	BB	BB	BB	BB	AA	AA	BB	BB	AA	BB	BB	BB	BB	BB	BB	BB	BB	BB	BB	BB	BB	BB	BB	BB	BB	BB	BB	BB	AA
1968	SCRI_RS_231007	3H	605583632	BB	BB	BB	BB	BB	BB	BB	BB	BB	BB	BB	BB	BB	BB	BB	BB	BB	BB	BB	BB	BB	AA	AA	AB	AA	AA	BB	BB	BB	AA	AA	AA	AA	AA	AA	AA	AA	AA	AA	AA	AA	AA	AA	AA	AA	AA
1969	SCRI_RS_165444	3H	605824304	AA	AA	AA	AA	AA	AA	AA	AA	AA	AA	AA	AA	AA	AA	AA	AA	AA	AA	AA	AA	AA	BB	BB	AB	BB	BB	AA	AA	AA	AA	AA	BB	BB	AA	AA	AA	AA	BB	AA	AA	AA	AA	BB	AA	AA	AA
1970	SCRI_RS_159046	3H	606013302	AA	AA	AA	AA	AA	AA	AA	AA	AA	AA	AA	AA	AA	AA	AA	AA	AA	AA	AA	AA	AA	BB	BB	AA	AA	BB	AA	AA	AA	AA	AA	AA	AA	AA	AA	AA	AA	AA	AA	AA	AA	AA	AA	AA	AA	AA
1971	BOPA1_3674-1352	3H	606323507	BB	BB	BB	BB	BB	BB	BB	BB	BB	BB	BB	BB	BB	BB	BB	BB	BB	BB	BB	BB	BB	AA	AA	AB	AA	AA	BB	BB	BB	AA	AA	AA	AA	AA	AA	AA	AA	AA	AA	AA	AA	AA	AA	AA	AA	AA
1972	BOPA1_6302-250	3H	607246063	BB	BB	BB	BB	BB	BB	BB	BB	BB	BB	BB	BB	BB	BB	BB	BB	BB	BB	BB	BB	BB	BB	BB	AB	AA	BB	BB	BB	BB	AA	AA	AA	AA	AA	AA	AA	AA	AA	AA	AA	AA	AA	AA	AA	AA	AA
1973	SCRI_RS_162929	3H	608425295	BB	AA	AA	BB	BB	BB	BB	AA	BB	BB	BB	BB	BB	BB	BB	BB	BB	AA	AA	AA	AA	BB	BB	BB	BB	BB	BB	BB	BB	BB	BB	BB	BB	BB	BB	BB	BB	BB	BB	BB	BB	BB	BB	BB	BB	BB
1974	SCRI_RS_229593	3H	608448444	AA	BB	BB	AA	AA	AA	AA	BB	AA	AA	AA	BB	BB	AA	AA	BB	BB	BB	BB	BB	BB	AA	AA	AA	AA	AA	AA	AA	AA	AA	AA	AA	AA	AA	AA	AA	AA	AA	AA	AA	AA	AA	AA	AA	AA	AA
1975	BOPA1_8984-579	3H	608636473	AA	AA	AA	AA	AA	AA	AA	AA	AA	AA	AA	AA	AA	AA	AA	AA	AA	AA	AA	AA	AA	AA	AA	AA	AA	AA	AA	AA	AA	AA	AA	AA	AA	AA	AA	AA	AA	AA	AA	AA	AA	AA	AA	AA	AA	BB
1976	SCRI_RS_120503	3H	608666481	AA	AA	AA	AA	AA	AA	AA	AA	AA	AA	AA	BB	BB	AA	AA	BB	BB	BB	BB	BB	BB	BB	BB	AA	AA	BB	AA	AA	AA	BB	BB	AA	AA	BB	BB	BB	BB	AA	BB	BB	BB	BB	AA	BB	BB	BB
1977	SCRI_RS_228486	3H	609230502	AA	AA	AA	AA	AA	AA	AA	AA	AA	AA	AA	BB	BB	AA	AA	BB	BB	BB	AA	AA	AA	BB	BB	AA	AA	BB	AA	AA	AA	BB	BB	AA	AA	BB	BB	BB	BB	AA	BB	BB	BB	BB	AA	BB	BB	BB
1978	SCRI_RS_115925	3H	609385114	AA	AA	AA	AA	AA	AA	AA	AA	AA	AA	AA	BB	BB	AA	AA	BB	BB	BB	BB	BB	BB	BB	BB	AA	AA	BB	AA	AA	AA	BB	BB	AA	AA	BB	BB	BB	BB	AA	BB	BB	BB	BB	AA	BB	BB	BB
1979	SCRI_RS_170206	3H	610610388	BB	BB	BB	BB	BB	BB	BB	BB	BB	BB	BB	BB	BB	BB	BB	BB	BB	AA	BB	BB	BB	BB	BB	BB	BB	BB	BB	BB	BB	BB	BB	BB	BB	BB	BB	BB	BB	BB	BB	BB	BB	BB	BB	BB	BB	AA
1980	SCRI_RS_161385	3H	610927010	AA	AA	AA	AA	AA	AA	AA	AA	AA	AA	AA	BB	BB	AA	AA	BB	BB	BB	AA	AA	AA	BB	BB	AA	AA	BB	AA	AA	AA	BB	BB	AA	AA	BB	BB	BB	BB	AA	BB	BB	BB	BB	AA	BB	BB	BB
1981	SCRI_RS_3352	3H	611186310	BB	BB	BB	BB	BB	BB	BB	BB	BB	BB	BB	BB	BB	BB	BB	BB	BB	AA	BB	BB	BB	BB	BB	BB	BB	BB	BB	BB	BB	BB	BB	BB	BB	BB	BB	BB	BB	BB	BB	BB	BB	BB	BB	BB	BB	BB
1982	BOPA2_12_10662	3H	611543683	BB	BB	BB	BB	BB	BB	BB	BB	BB	BB	BB	BB	BB	BB	BB	BB	BB	AA	BB	BB	BB	BB	BB	BB	BB	BB	BB	BB	BB	BB	BB	BB	BB	BB	BB	BB	BB	BB	BB	BB	BB	BB	BB	BB	BB	BB
1983	BOPA2_12_10344	3H	611561552	BB	BB	BB	BB	BB	BB	BB	BB	BB	BB	BB	BB	BB	BB	BB	BB	BB	BB	BB	BB	BB	BB	BB	BB	BB	BB	BB	BB	BB	BB	BB	BB	BB	BB	BB	BB	BB	BB	BB	BB	BB	BB	BB	BB	BB	BB
1984	SCRI_RS_130795	3H	611780920	BB	BB	BB	BB	BB	BB	BB	BB	BB	BB	BB	AA	AA	BB	BB	AA	AA	AA	BB	BB	BB	AA	AA	BB	BB	AA	BB	BB	BB	AA	AA	BB	BB	AA	AA	AA	AA	BB	AA	AA	AA	AA	BB	AA	AA	AA
1985	BOPA1_ABC11028-1-1-64	3H	611781404	BB	BB	BB	BB	BB	BB	BB	BB	BB	BB	BB	AA	AA	BB	BB	AA	AA	AA	BB	BB	BB	AA	AA	BB	BB	AA	BB	BB	BB	AA	AA	BB	BB	AA	AA	AA	AA	BB	AA	AA	AA	AA	BB	AA	AA	AA
1986	SCRI_RS_158070	3H	611854023	AA	AA	AA	AA	AA	AA	AA	AA	AA	AA	AA	BB	BB	AA	AA	BB	BB	BB	AA	AA	AA	BB	BB	AA	AA	BB	AA	AA	AA	BB	BB	AA	AA	BB	BB	BB	BB	AA	BB	BB	BB	BB	AA	BB	BB	BB
1987	BOPA2_12_30342	3H	611855038	AA	AA	AA	AA	AA	AA	AA	AA	AA	AA	AA	AA	AA	AA	AA	AA	AA	AA	AA	AA	AA	AA	AA	AA	AA	AA	AA	AA	AA	AA	AA	AA	AA	AA	AA	AA	AA	AA	AA	AA	AA	AA	AA	AA	AA	AA
1988	SCRI_RS_80331	3H	611856132	BB	BB	BB	BB	BB	BB	BB	BB	BB	BB	BB	AA	AA	BB	BB	AA	AA	AA	BB	BB	BB	AA	AA	BB	BB	AA	BB	BB	BB	AA	AA	BB	BB	AA	AA	AA	AA	BB	AA	AA	AA	AA	BB	AA	AA	AA
1989	BOPA2_12_11255	3H	612888241	BB	BB	BB	BB	BB	BB	BB	BB	BB	BB	BB	BB	BB	BB	BB	BB	BB	BB	BB	BB	BB	BB	BB	BB	BB	BB	BB	BB	BB	BB	BB	BB	BB	BB	BB	BB	BB	BB	BB	BB	BB	BB	BB	BB	BB	BB
1990	BOPA1_ABC10632-1-2-132	3H	612888418	AA	AA	AA	AA	AA	AA	AA	AA	AA	AA	AA	AA	AA	AA	AA	AA	AA	BB	AA	AA	AA	AA	AA	AA	AA	AA	AA	AA	AA	AA	AA	AA	AA	AA	AA	AA	AA	AA	AA	AA	AA	AA	AA	AA	AA	AA
1991	SCRI_RS_172266	3H	614514415	AA	BB	AA	AA	AA	AA	AA	AA	AA	AA	AA	AA	AA	AA	AA	AA	AA	AA	AA	AA	AA	AA	AA	AA	AA	AA	AA	AA	AA	AA	AA	AA	AA	AA	AA	AA	AA	AA	AA	AA	AA	AA	AA	AA	AA	AA
1992	SCRI_RS_8667	3H	614562616	AA	BB	AA	AA	AA	AA	AA	AA	AA	AA	AA	AA	AA	AA	AA	AA	AA	BB	AA	AA	AA	AA	AA	AA	AA	AA	AA	AA	AA	AA	AA	AA	AA	AA	AA	AA	AA	AA	AA	AA	AA	AA	AA	AA	AA	AA
1993	SCRI_RS_140043	3H	614735804	BB	AA	BB	BB	BB	BB	BB	BB	BB	BB	BB	BB	BB	BB	BB	BB	BB	AA	BB	BB	BB	BB	BB	BB	BB	BB	BB	BB	BB	BB	BB	BB	BB	BB	BB	BB	BB	BB	BB	BB	BB	BB	BB	BB	BB	BB
1994	BOPA1_ABC18746-1-2-109	3H	615642170	BB	BB	BB	BB	BB	BB	BB	BB	BB	BB	BB	AA	AA	AA	AA	BB	AA	BB	AA	AA	AA	AA	AA	BB	BB	AA	BB	BB	BB	AA	AA	BB	BB	AA	AA	AA	AA	BB	AA	AA	AA	AA	AA	AA	AA	AA
1995	SCRI_RS_221787	3H	616703523	BB	AA	AA	BB	BB	BB	BB	BB	BB	AA	BB	AA	AA	AA	AA	BB	AA	AA	AA	AA	AA	AA	AA	BB	BB	AA	BB	BB	BB	AA	AA	BB	BB	AA	AA	AA	AA	BB	AA	AA	AA	AA	AA	AA	AA	AA
1996	SCRI_RS_187928	3H	616729201	AA	BB	BB	AA	AA	AA	AA	AA	AA	BB	AA	BB	BB	BB	BB	AA	BB	BB	BB	BB	BB	BB	BB	AA	AA	BB	AA	AA	AA	BB	BB	AA	AA	BB	BB	BB	BB	AA	BB	BB	BB	BB	BB	BB	BB	BB
1997	BOPA1_7241-553	3H	617339425	BB	AA	AA	BB	BB	BB	BB	BB	BB	AA	BB	AA	AA	AA	AA	BB	AA	AA	AA	AA	AA	AA	AA	BB	BB	AA	BB	BB	BB	AA	AA	BB	BB	AA	AA	AA	AA	BB	AA	AA	AA	AA	AA	AA	AA	AA
1998	BOPA1_6871-945	3H	617523850	AA	BB	BB	AA	AA	AA	AA	AA	AA	BB	AA	BB	BB	BB	BB	AA	BB	BB	BB	BB	BB	BB	BB	AA	AA	BB	AA	AA	AA	BB	BB	AA	AA	BB	BB	BB	BB	AA	BB	BB	BB	BB	BB	BB	BB	BB
[truncated: 4,207 more rows]
[truncated: 836 more columns]
