# Supplementary material for: Perspectives on Low Temperature Tolerance and Vernalization Sensitivity in Barley: Prospects for Facultative Growth Habit
Source: Front Plant Sci. 2020 Nov 9;11:585927. doi: 10.3389/fpls.2020.585927 (PMC7814503; doi:10.3389/fpls.2020.585927)
Supplement: Supplementary file 4 [file Table_4.XLSX]

## Sheet: Original
SUPPLEMENTARY TABLE S4 | KASP assay allele types at PPD-H1, PPD-H2, VRN-H1 and VRN-H2 loci for 93 barley accessions selected as described in the text.
Genotype	Ppd-H2 (1H)	Ppd-H1 (2H)	Vrn-H1 (5H)	Vrn-H2 (4H)
P-954	NA	Ppd-H1	Intact IntronI	Deletion 3 genes- ZCCT_Ha ZCCT_Hb ZCCT_Hc
MW09S4078-001	Ppd-H2 / intact HvFT3	Ppd-H1	Intact IntronI	Deletion 3 genes- ZCCT_Ha ZCCT_Hb ZCCT_Hc
DICKTOO	truncated form of HvFT3	Ppd-H1	Intact IntronI	Deletion 3 genes- ZCCT_Ha ZCCT_Hb ZCCT_Hc
GRETE	truncated form of HvFT3	Ppd-H1	Intact IntronI	Deletion 3 genes- ZCCT_Ha ZCCT_Hb ZCCT_Hc
ZEYNELAGA	truncated form of HvFT3	Ppd-H1	Intact IntronI	Deletion 3 genes- ZCCT_Ha ZCCT_Hb ZCCT_Hc
4AB08-X03W033-18	Ppd-H2 / intact HvFT3	mutated ppd-H1 allele	Intact IntronI	Deletion 3 genes- ZCCT_Ha ZCCT_Hb ZCCT_Hc
10467P7	truncated form of HvFT3	Ppd-H1	Intact IntronI	ZCCT_Ha ZCCT_Hb ZCCT_Hc intact
DEA	truncated form of HvFT3	Ppd-H1	Intact IntronI	ZCCT_Ha ZCCT_Hb ZCCT_Hc intact
MW09S4076-002	truncated form of HvFT3	Ppd-H1	Intact IntronI	Deletion ZCCT_Ha ZCCT_Hb
06OR-42	Ppd-H2 / intact HvFT3	Ppd-H1	Intact IntronI	Deletion 3 genes- ZCCT_Ha ZCCT_Hb ZCCT_Hc
AMB-192	Ppd-H2 / intact HvFT3	Ppd-H1	Intact IntronI	Deletion 3 genes- ZCCT_Ha ZCCT_Hb ZCCT_Hc
BULBUL-89	Ppd-H2 / intact HvFT3	Ppd-H1	Intact IntronI	Deletion 3 genes- ZCCT_Ha ZCCT_Hb ZCCT_Hc
TARM-92	Ppd-H2 / intact HvFT3	Ppd-H1	Intact IntronI	Deletion 3 genes- ZCCT_Ha ZCCT_Hb ZCCT_Hc
BEREKE_54	truncated form of HvFT3	Ppd-H1	Intact IntronI	Deletion 3 genes- ZCCT_Ha ZCCT_Hb ZCCT_Hc
SANCHEONG_COVERED_2	Ppd-H2 / intact HvFT3	Ppd-H1	Intact IntronI	ZCCT_Ha ZCCT_Hb ZCCT_Hc intact
GK_STRAMM	Ppd-H2 / intact HvFT3	mutated ppd-H1 allele	Intact IntronI	ZCCT_Ha ZCCT_Hb ZCCT_Hc intact
OBADV11-29	Ppd-H2 / intact HvFT3	Ppd-H1	Intact IntronI	Deletion 3 genes- ZCCT_Ha ZCCT_Hb ZCCT_Hc
2011-F5-140-1	truncated form of HvFT3	Ppd-H1	Intact IntronI	Deletion 3 genes- ZCCT_Ha ZCCT_Hb ZCCT_Hc
08OR-69	Ppd-H2 / intact HvFT3	Ppd-H1	Intact IntronI	Deletion 3 genes- ZCCT_Ha ZCCT_Hb ZCCT_Hc
08OR-80	Ppd-H2 / intact HvFT3	Ppd-H1	Intact IntronI	Deletion 3 genes- ZCCT_Ha ZCCT_Hb ZCCT_Hc
MW09S4085-001	Ppd-H2 / intact HvFT3	Ppd-H1	Intact IntronI	Deletion 3 genes- ZCCT_Ha ZCCT_Hb ZCCT_Hc
OBADV11-17	Ppd-H2 / intact HvFT3	Ppd-H1	Intact IntronI	Deletion 3 genes- ZCCT_Ha ZCCT_Hb ZCCT_Hc
OBADV11-26	Ppd-H2 / intact HvFT3	Ppd-H1	Intact IntronI	Deletion 3 genes- ZCCT_Ha ZCCT_Hb ZCCT_Hc
OBADV11-30	Ppd-H2 / intact HvFT3	Ppd-H1	Intact IntronI	Deletion 3 genes- ZCCT_Ha ZCCT_Hb ZCCT_Hc
OBADV11-6	Ppd-H2 / intact HvFT3	Ppd-H1	Intact IntronI	Deletion 3 genes- ZCCT_Ha ZCCT_Hb ZCCT_Hc
06OR-10	truncated form of HvFT3	Ppd-H1	Intact IntronI	Deletion 3 genes- ZCCT_Ha ZCCT_Hb ZCCT_Hc
06OR-20	truncated form of HvFT3	Ppd-H1	Intact IntronI	Deletion 3 genes- ZCCT_Ha ZCCT_Hb ZCCT_Hc
06OR-37	truncated form of HvFT3	Ppd-H1	Intact IntronI	Deletion 3 genes- ZCCT_Ha ZCCT_Hb ZCCT_Hc
06OR-41	truncated form of HvFT3	Ppd-H1	Intact IntronI	Deletion 3 genes- ZCCT_Ha ZCCT_Hb ZCCT_Hc
06OR-43	truncated form of HvFT3	Ppd-H1	Intact IntronI	Deletion 3 genes- ZCCT_Ha ZCCT_Hb ZCCT_Hc
06OR-45	truncated form of HvFT3	Ppd-H1	Intact IntronI	Deletion 3 genes- ZCCT_Ha ZCCT_Hb ZCCT_Hc
06OR-62	truncated form of HvFT3	Ppd-H1	Intact IntronI	Deletion 3 genes- ZCCT_Ha ZCCT_Hb ZCCT_Hc
06OR-76	truncated form of HvFT3	Ppd-H1	Intact IntronI	Deletion 3 genes- ZCCT_Ha ZCCT_Hb ZCCT_Hc
06OR-87	truncated form of HvFT3	Ppd-H1	Intact IntronI	Deletion 3 genes- ZCCT_Ha ZCCT_Hb ZCCT_Hc
07OR-21	truncated form of HvFT3	Ppd-H1	Intact IntronI	Deletion 3 genes- ZCCT_Ha ZCCT_Hb ZCCT_Hc
07OR-55	truncated form of HvFT3	Ppd-H1	Intact IntronI	Deletion 3 genes- ZCCT_Ha ZCCT_Hb ZCCT_Hc
07OR-6	truncated form of HvFT3	Ppd-H1	Intact IntronI	Deletion 3 genes- ZCCT_Ha ZCCT_Hb ZCCT_Hc
07OR-63	truncated form of HvFT3	Ppd-H1	Intact IntronI	Deletion 3 genes- ZCCT_Ha ZCCT_Hb ZCCT_Hc
08OR-30	truncated form of HvFT3	Ppd-H1	Intact IntronI	Deletion 3 genes- ZCCT_Ha ZCCT_Hb ZCCT_Hc
08OR-54	truncated form of HvFT3	Ppd-H1	Intact IntronI	Deletion 3 genes- ZCCT_Ha ZCCT_Hb ZCCT_Hc
08OR-58	truncated form of HvFT3	Ppd-H1	Intact IntronI	Deletion 3 genes- ZCCT_Ha ZCCT_Hb ZCCT_Hc
2011-F5-124-1	truncated form of HvFT3	Ppd-H1	Intact IntronI	Deletion 3 genes- ZCCT_Ha ZCCT_Hb ZCCT_Hc
2011-F5-132-1	truncated form of HvFT3	Ppd-H1	Intact IntronI	Deletion 3 genes- ZCCT_Ha ZCCT_Hb ZCCT_Hc
2011-F5-134-2	truncated form of HvFT3	Ppd-H1	Intact IntronI	Deletion 3 genes- ZCCT_Ha ZCCT_Hb ZCCT_Hc
2011-F5-134-3	truncated form of HvFT3	Ppd-H1	Intact IntronI	Deletion 3 genes- ZCCT_Ha ZCCT_Hb ZCCT_Hc
2011-F5-140-2	truncated form of HvFT3	Ppd-H1	Intact IntronI	Deletion 3 genes- ZCCT_Ha ZCCT_Hb ZCCT_Hc
2011-F5-16-1	truncated form of HvFT3	Ppd-H1	Intact IntronI	Deletion 3 genes- ZCCT_Ha ZCCT_Hb ZCCT_Hc
2011-F5-16-2	truncated form of HvFT3	Ppd-H1	Intact IntronI	Deletion 3 genes- ZCCT_Ha ZCCT_Hb ZCCT_Hc
2011-F5-8-2	truncated form of HvFT3	Ppd-H1	Intact IntronI	Deletion 3 genes- ZCCT_Ha ZCCT_Hb ZCCT_Hc
2011-F5-95-1	truncated form of HvFT3	Ppd-H1	Intact IntronI	Deletion 3 genes- ZCCT_Ha ZCCT_Hb ZCCT_Hc
GAIANO	truncated form of HvFT3	Ppd-H1	Intact IntronI	Deletion 3 genes- ZCCT_Ha ZCCT_Hb ZCCT_Hc
MAJA	truncated form of HvFT3	Ppd-H1	Intact IntronI	Deletion 3 genes- ZCCT_Ha ZCCT_Hb ZCCT_Hc
OBADV11-2	truncated form of HvFT3	Ppd-H1	Intact IntronI	Deletion 3 genes- ZCCT_Ha ZCCT_Hb ZCCT_Hc
OBADV11-31	truncated form of HvFT3	Ppd-H1	Intact IntronI	Deletion 3 genes- ZCCT_Ha ZCCT_Hb ZCCT_Hc
OR106	truncated form of HvFT3	Ppd-H1	Intact IntronI	Deletion 3 genes- ZCCT_Ha ZCCT_Hb ZCCT_Hc
OR108	truncated form of HvFT3	Ppd-H1	Intact IntronI	Deletion 3 genes- ZCCT_Ha ZCCT_Hb ZCCT_Hc
PO71DH-104	truncated form of HvFT3	Ppd-H1	Intact IntronI	Deletion 3 genes- ZCCT_Ha ZCCT_Hb ZCCT_Hc
PYT211-10	truncated form of HvFT3	Ppd-H1	Intact IntronI	Deletion 3 genes- ZCCT_Ha ZCCT_Hb ZCCT_Hc
4AB08-X03W025-7	truncated form of HvFT3	mutated ppd-H1 allele	Intact IntronI	Deletion 3 genes- ZCCT_Ha ZCCT_Hb ZCCT_Hc
06OR-9	truncated form of HvFT3	Ppd-H1	short deletion Inton I	Deletion 3 genes- ZCCT_Ha ZCCT_Hb ZCCT_Hc
08OR-50	truncated form of HvFT3	Ppd-H1	short deletion Inton I	Deletion 3 genes- ZCCT_Ha ZCCT_Hb ZCCT_Hc
2011-F5-88-2	truncated form of HvFT3	Ppd-H1	Intact IntronI	ZCCT_Ha ZCCT_Hb ZCCT_Hc intact
06OR-57	Ppd-H2 / intact HvFT3	Ppd-H1	Intact IntronI	partial deletion
MW09S4086-001	Ppd-H2 / intact HvFT3	Ppd-H1	Intact IntronI	Deletion ZCCT_Ha ZCCT_Hb
SCIO	Ppd-H2 / intact HvFT3	Ppd-H1	Intact IntronI	Deletion ZCCT_Ha ZCCT_Hb
06OR-51	truncated form of HvFT3	Ppd-H1	Intact IntronI	Deletion 3 genes- ZCCT_Ha ZCCT_Hb ZCCT_Hc
07OR-57	truncated form of HvFT3	Ppd-H1	Intact IntronI	Deletion 3 genes- ZCCT_Ha ZCCT_Hb ZCCT_Hc
2011-F5-134-1	truncated form of HvFT3	Ppd-H1	Intact IntronI	Deletion 3 genes- ZCCT_Ha ZCCT_Hb ZCCT_Hc
06OR-52	Ppd-H2 / intact HvFT3	Ppd-H1	Intact IntronI	Deletion 3 genes- ZCCT_Ha ZCCT_Hb ZCCT_Hc
OR105	truncated form of HvFT3	Ppd-H1	Intact IntronI	Deletion 3 genes- ZCCT_Ha ZCCT_Hb ZCCT_Hc
OR112	truncated form of HvFT3	Ppd-H1	Intact IntronI	Deletion 3 genes- ZCCT_Ha ZCCT_Hb ZCCT_Hc
NB09433	Ppd-H2 / intact HvFT3	Ppd-H1	Intact IntronI	ZCCT_Ha ZCCT_Hb ZCCT_Hc intact
NB09439	Ppd-H2 / intact HvFT3	Ppd-H1	Intact IntronI	ZCCT_Ha ZCCT_Hb ZCCT_Hc intact
NB10403	Ppd-H2 / intact HvFT3	Ppd-H1	Intact IntronI	ZCCT_Ha ZCCT_Hb ZCCT_Hc intact
NB10417	Ppd-H2 / intact HvFT3	Ppd-H1	Intact IntronI	ZCCT_Ha ZCCT_Hb ZCCT_Hc intact
NB10434	truncated form of HvFT3	Ppd-H1	Intact IntronI	ZCCT_Ha ZCCT_Hb ZCCT_Hc intact
CETIN	truncated form of HvFT3	Ppd-H1	Intact IntronI	partial deletion
DIADEM	truncated form of HvFT3	Ppd-H1	Intact IntronI	Deletion ZCCT_Hc
JET	truncated form of HvFT3	Ppd-H1	Intact IntronI	partial deletion
NB09432	Ppd-H2 / intact HvFT3	Ppd-H1	Intact IntronI	ZCCT_Ha ZCCT_Hb ZCCT_Hc intact
MO_B969	truncated form of HvFT3	Ppd-H1	Intact IntronI	ZCCT_Ha ZCCT_Hb ZCCT_Hc intact
LENINAKANSKIJ	NA	mutated ppd-H1 allele	Intact IntronI	ZCCT_Ha ZCCT_Hb ZCCT_Hc intact
NB07410	Ppd-H2 / intact HvFT3	Ppd-H1	Intact IntronI	ZCCT_Ha ZCCT_Hb ZCCT_Hc intact
NB07412	Ppd-H2 / intact HvFT3	Ppd-H1	Intact IntronI	ZCCT_Ha ZCCT_Hb ZCCT_Hc intact
NB09441	Ppd-H2 / intact HvFT3	Ppd-H1	Intact IntronI	ZCCT_Ha ZCCT_Hb ZCCT_Hc intact
NB10419	Ppd-H2 / intact HvFT3	Ppd-H1	Intact IntronI	ZCCT_Ha ZCCT_Hb ZCCT_Hc intact
P-721	Ppd-H2 / intact HvFT3	Ppd-H1	Intact IntronI	ZCCT_Ha ZCCT_Hb ZCCT_Hc intact
2011-F5-141-5	truncated form of HvFT3	Ppd-H1	Intact IntronI	ZCCT_Ha ZCCT_Hb ZCCT_Hc intact
2011-F5-36-3	truncated form of HvFT3	Ppd-H1	Intact IntronI	ZCCT_Ha ZCCT_Hb ZCCT_Hc intact
NB07411	truncated form of HvFT3	Ppd-H1	Intact IntronI	ZCCT_Ha ZCCT_Hb ZCCT_Hc intact
NB10444	truncated form of HvFT3	Ppd-H1	Intact IntronI	ZCCT_Ha ZCCT_Hb ZCCT_Hc intact
NB99875	truncated form of HvFT3	Ppd-H1	Intact IntronI	ZCCT_Ha ZCCT_Hb ZCCT_Hc intact
MO_B475	truncated form of HvFT3	Ppd-H1	Intact IntronI	partial deletion

## Sheet: 93_Lines
Entry	Name	DTF	WS	GH	Genotype	PPD-H2_KIKUCHI	1H_PPDH2	PPD-H1_TURNER_1	PPD-H1_TURNER_15	PPD-H1_TURNER_22	PPD-H1_TURNER_23	2H_PPDH1	12_30668	12_30861	12_30882 OSU_VRN_H1_BM5A_int1_vc_230	12_30883 OSU_VRN_H1_BM5A_intron1_vc_80	12_30929	5H_VRNH1	12_30884 OSU_VRN_H2_ZCCT_Ha_1430	12_30886 OSU_VRN_H2_ZCCT_Ha_830	12_30889 OSU_VRN_H2_ZCCT_Hb_1580	12_30891 OSU_VRN_H2_ZCCT_Hb_80	12_30892 OSU_VRN_H2_ZCCT_Hc_80	4H_VRNH2	12_30893	12_30894	12_30895	7H_VRNH3
303	P-954	77	47.5	F	P-954	Missing	new deletion ?	C	C	G	G	Ppd-H1 - accelerates flowering under LD	A	G	A	C	A	Intact IntronI - W-sensitive	Missing	Missing	Missing	Missing	Missing	Deletion 3 genes- insensitive	A	A	G
295	MW09S4078-001	52	37.2727	F	MW09S4078-001	Insertion	promotes flowering under SD	C	C	G	G	Ppd-H1 - accelerates flowering under LD	A	G	A	C	A	Intact IntronI - W-sensitive	Missing	Missing	Missing	Missing	Missing	Deletion 3 genes- insensitive	A	A	G
995	Dicktoo	72	48.6667	F	DICKTOO	Deletion	truncated form of HvFT3	C	C	G	G	Ppd-H1 - accelerates flowering under LD	A	G	A	C	A	Intact IntronI - W-sensitive	Missing	Missing	Missing	Missing	Missing	Deletion 3 genes- insensitive	A	A	G
582	Grete	60	55.0909	F	GRETE	Deletion	truncated form of HvFT3	C	C	G	G	Ppd-H1 - accelerates flowering under LD	A	G	A	C	A	Intact IntronI - W-sensitive	Missing	Missing	Missing	Missing	Missing	Deletion 3 genes- insensitive	A	A	G
434	Zeynelaga	46	39.75	F	ZEYNELAGA	Deletion	truncated form of HvFT3	C	C	G	G	Ppd-H1 - accelerates flowering under LD	A	G	A	C	A	Intact IntronI - W-sensitive	Missing	Missing	Missing?	Missing	Missing	Deletion 3 genes- insensitive	A	A	G
718	4Ab08-X03W033-18	87	39.1667	F	4AB08-X03W033-18	Insertion	promotes flowering under SD	G	T	T	A	ppd-H1- reduced response to LDs	A	G	A	C	A	Intact IntronI - W-sensitive	Missing	Missing	Missing	Missing	Missing	Deletion 3 genes- insensitive	A	A	G
792	10467p7	82	42.2059	F	10467P7	Deletion	truncated form of HvFT3	C	C	G	G	Ppd-H1 - accelerates flowering under LD	A	G	A	C	A	Intact IntronI - W-sensitive	T	T	C	A?	T	full 3 genes -sensitive	A	A	G
772	Dea	47	49	F	DEA	Deletion	truncated form of HvFT3	C	C	Missing	G	Ppd-H1 - accelerates flowering under LD	A	G	A	C	A	Intact IntronI - W-sensitive	T	T	C	A	T	full 3 genes -sensitive	A	A	G
294	MW09S4076-002	58	64.5	F	MW09S4076-002	Deletion	truncated form of HvFT3	C	C	G	G	Ppd-H1 - accelerates flowering under LD	A	G	A	C	A	Intact IntronI - W-sensitive	Missing	Missing	Missing	A	T	partial deletion	A	A	G
202	06OR-42	62	42	F	06OR-42	Insertion	promotes flowering under SD	C	C	G	G	Ppd-H1 - accelerates flowering under LD	A	G	A	C	A	Intact IntronI - W-sensitive	Missing	Missing	Missing	Missing	Missing	Deletion 3 genes- insensitive	A/G	T	C
737	Amb-192	48	37.5	F	AMB-192	Insertion	promotes flowering under SD	C	C	G	G	Ppd-H1 - accelerates flowering under LD	A	G	A	C	A	Intact IntronI - W-sensitive	Missing	Missing	Missing	Missing	Missing	Deletion 3 genes- insensitive	G	A	G
766	Bulbul-89	50	42.9545	F	BULBUL-89	Insertion	promotes flowering under SD	C	C	G	G	Ppd-H1 - accelerates flowering under LD	A	G	A	C	A	Intact IntronI - W-sensitive	Missing	Missing	Missing	Missing	Missing	Deletion 3 genes- insensitive	G	A	G
764	Tarm-92	48	35.6429	F	TARM-92	Insertion	promotes flowering under SD	C	C	G	G	Ppd-H1 - accelerates flowering under LD	A	G	A	C	A	Intact IntronI - W-sensitive	Missing	Missing	Missing	Missing	Missing	Deletion 3 genes- insensitive	G	A	G
688	Bereke_54	54	40.8421	F	BEREKE_54	Deletion	truncated form of HvFT3	C	C	G	G	Ppd-H1 - accelerates flowering under LD	A	G	A	C	A	Intact IntronI - W-sensitive	Missing	Missing	Missing	Missing	Missing	Deletion 3 genes- insensitive	G	A	G
400	Sancheong_Covered_2	84	41.5	F	SANCHEONG_COVERED_2	Insertion	promotes flowering under SD	C	C	G	G	Ppd-H1 - accelerates flowering under LD	A	G	A	C	A	Intact IntronI - W-sensitive	T	T	C	A	T	full 3 genes -sensitive	G	A	G
409	GK_Stramm	83	37.5	F	GK_STRAMM	Insertion	promotes flowering under SD	G	T	T	A	ppd-H1- reduced response to LDs	A	G	A	C	A	Intact IntronI - W-sensitive	T	T	C	A	T	full 3 genes -sensitive	G	A	G
36	OBADV11-29	89	46.3	F	OBADV11-29	Insertion	promotes flowering under SD	C	C	G	G	Ppd-H1 - accelerates flowering under LD	A	G	A	C	Missing	?	Missing	Missing	Missing	Missing	Missing	Deletion 3 genes- insensitive	G	T	C
189	2011-F5-140-1	72	44.2353	F	2011-F5-140-1	Deletion	truncated form of HvFT3	C	C	G	G	Ppd-H1 - accelerates flowering under LD	A	G	A	C	Missing	?	Missing	Missing	Missing	Missing	Missing	Deletion 3 genes- insensitive	G	T	C
252	08OR-69	67	41.5	F	08OR-69	Insertion	promotes flowering under SD	C	C	G	G	Ppd-H1 - accelerates flowering under LD	A	G	A	C	A	Intact IntronI - W-sensitive	Missing	Missing	Missing	Missing	Missing	Deletion 3 genes- insensitive	G	T	C
255	08OR-80	63	38.1667	F	08OR-80	Insertion	promotes flowering under SD	C	C	G	G	Ppd-H1 - accelerates flowering under LD	A	G	A	C	A	Intact IntronI - W-sensitive	Missing	Missing	Missing	Missing	Missing	Deletion 3 genes- insensitive	G	T	C
299	MW09S4085-001	57	49.6667	F	MW09S4085-001	Insertion	promotes flowering under SD	C	C	G	G	Ppd-H1 - accelerates flowering under LD	A	G	A	C	A	Intact IntronI - W-sensitive	Missing	Missing	Missing	Missing	Missing	Deletion 3 genes- insensitive	G	T	C
34	OBADV11-17	91	47.5588	F	OBADV11-17	Insertion	promotes flowering under SD	C	C	G	G	Ppd-H1 - accelerates flowering under LD	A	G	A	C	A	Intact IntronI - W-sensitive	Missing	Missing	Missing	Missing	Missing	Deletion 3 genes- insensitive	G	T	C
35	OBADV11-26	89	46.7353	F	OBADV11-26	Insertion	promotes flowering under SD	C	C	G	G	Ppd-H1 - accelerates flowering under LD	A	G	A	C	A	Intact IntronI - W-sensitive	Missing	Missing	Missing	Missing	Missing	Deletion 3 genes- insensitive	G	T	C
37	OBADV11-30	78	51.8333	F	OBADV11-30	Insertion	promotes flowering under SD	C	C	G	G	Ppd-H1 - accelerates flowering under LD	A	G	A	C	A	Intact IntronI - W-sensitive	Missing	Missing	Missing	Missing	Missing	Deletion 3 genes- insensitive	G	T	C
31	OBADV11-6	71	38.1667	F	OBADV11-6	Insertion	promotes flowering under SD	C	C	G	G	Ppd-H1 - accelerates flowering under LD	A	G	A	C	A	Intact IntronI - W-sensitive	Missing	Missing	Missing	Missing	Missing	Deletion 3 genes- insensitive	G	T	C
195	06OR-10	67	41.5	F	06OR-10	Deletion	truncated form of HvFT3	C	C	G	G	Ppd-H1 - accelerates flowering under LD	A	G	A	C	A	Intact IntronI - W-sensitive	Missing	Missing	Missing	Missing	Missing	Deletion 3 genes- insensitive	G	T	C
196	06OR-20	73	57.9111	F	06OR-20	Deletion	truncated form of HvFT3	C	C	G	G	Ppd-H1 - accelerates flowering under LD	A	G	A	C	A	Intact IntronI - W-sensitive	Missing	Missing	Missing	Missing	Missing	Deletion 3 genes- insensitive	G	T	C
198	06OR-37	71	36.5	F	06OR-37	Deletion	truncated form of HvFT3	C	C	G	G	Ppd-H1 - accelerates flowering under LD	A	G	A	C	A	Intact IntronI - W-sensitive	Missing	Missing	Missing	Missing	Missing	Deletion 3 genes- insensitive	G	T	C
201	06OR-41	78	38.2895	F	06OR-41	Deletion	truncated form of HvFT3	C	C	G	G	Ppd-H1 - accelerates flowering under LD	A	G	A	C	A	Intact IntronI - W-sensitive	Missing	Missing	Missing	Missing	Missing	Deletion 3 genes- insensitive	G	T	C
203	06OR-43	80	52	F	06OR-43	Deletion	truncated form of HvFT3	C	C	G	G	Ppd-H1 - accelerates flowering under LD	A	G	A	C	A	Intact IntronI - W-sensitive	Missing	Missing	Missing	Missing	Missing	Deletion 3 genes- insensitive	G	T	C
205	06OR-45	79	48.8333	F	06OR-45	Deletion	truncated form of HvFT3	C	C	G	G	Ppd-H1 - accelerates flowering under LD	A	G	A	C	A	Intact IntronI - W-sensitive	Missing	Missing	Missing	Missing	Missing	Deletion 3 genes- insensitive	G	T	C
213	06OR-62	72	48.5	F	06OR-62	Deletion	truncated form of HvFT3	C	C	G	G	Ppd-H1 - accelerates flowering under LD	A	G	A	C	A	Intact IntronI - W-sensitive	Missing	Missing	Missing	Missing?	Missing	Deletion 3 genes- insensitive	G	T	C
215	06OR-76	70	45.3333	F	06OR-76	Deletion	truncated form of HvFT3	C	C	G	G	Ppd-H1 - accelerates flowering under LD	A	G	A	C	A	Intact IntronI - W-sensitive	Missing	Missing	Missing	Missing	Missing	Deletion 3 genes- insensitive	G	T	C
218	06OR-87	71	45.4706	F	06OR-87	Deletion	truncated form of HvFT3	C	C	G	G	Ppd-H1 - accelerates flowering under LD	A	G	A	C	A	Intact IntronI - W-sensitive	Missing	Missing	Missing	Missing	Missing	Deletion 3 genes- insensitive	G	T	C
228	07OR-21	74	40.7727	F	07OR-21	Deletion	truncated form of HvFT3	C	C	G	G	Ppd-H1 - accelerates flowering under LD	A	G	A	C	A	Intact IntronI - W-sensitive	Missing	Missing	Missing	Missing	Missing	Deletion 3 genes- insensitive	G	T	C
229	07OR-55	82	56	F	07OR-55	Deletion	truncated form of HvFT3	C	C	G	G	Ppd-H1 - accelerates flowering under LD	A	G	A	C	A	Intact IntronI - W-sensitive	Missing	Missing	Missing	Missing	Missing	Deletion 3 genes- insensitive	G	T	C
224	07OR-6	71	38.4545	F	07OR-6	Deletion	truncated form of HvFT3	C	C	G	G	Ppd-H1 - accelerates flowering under LD	A	G	A	C	A	Intact IntronI - W-sensitive	Missing	Missing	Missing	Missing	Missing	Deletion 3 genes- insensitive	G	T	C
234	07OR-63	78	41.8889	F	07OR-63	Deletion	truncated form of HvFT3	C	C	G	G	Ppd-H1 - accelerates flowering under LD	A	G	A	C	A	Intact IntronI - W-sensitive	Missing	Missing	Missing	Missing	Missing	Deletion 3 genes- insensitive	G	T	C
237	08OR-30	68	44.8636	F	08OR-30	Deletion	truncated form of HvFT3	C	C	G	G	Ppd-H1 - accelerates flowering under LD	A	G	A	C	A	Intact IntronI - W-sensitive	Missing	Missing	Missing	Missing	Missing	Deletion 3 genes- insensitive	G	T	C
249	08OR-54	73	50	F	08OR-54	Deletion	truncated form of HvFT3	C	C	G	G	Ppd-H1 - accelerates flowering under LD	A	G	A	C	A	Intact IntronI - W-sensitive	Missing	Missing	Missing	Missing	Missing	Deletion 3 genes- insensitive	G	T	C
251	08OR-58	73	37.8333	F	08OR-58	Deletion	truncated form of HvFT3	C	C	G	G	Ppd-H1 - accelerates flowering under LD	A	G	A	C	A	Intact IntronI - W-sensitive	Missing	Missing	Missing	Missing?	Missing	Deletion 3 genes- insensitive	G	T	C
175	2011-F5-124-1	82	41.5909	F	2011-F5-124-1	Deletion	truncated form of HvFT3	C	C	G	G	Ppd-H1 - accelerates flowering under LD	A	G	A	C	A	Intact IntronI - W-sensitive	Missing	Missing	Missing	Missing	Missing	Deletion 3 genes- insensitive	G	T	C
180	2011-F5-132-1	71	37	F	2011-F5-132-1	Deletion	truncated form of HvFT3	C	C	G	G	Ppd-H1 - accelerates flowering under LD	A	G	A	C	A	Intact IntronI - W-sensitive	Missing	Missing	Missing	Missing	Missing	Deletion 3 genes- insensitive	G	T	C
182	2011-F5-134-2	85	39.5	F	2011-F5-134-2	Deletion	truncated form of HvFT3	C	C	G	G	Ppd-H1 - accelerates flowering under LD	A	G	A	C	A	Intact IntronI - W-sensitive	Missing	Missing	Missing	Missing	Missing	Deletion 3 genes- insensitive	G	T	C
183	2011-F5-134-3	78	52	F	2011-F5-134-3	Deletion	truncated form of HvFT3	C	C	G	G	Ppd-H1 - accelerates flowering under LD	A	G	A	C	A	Intact IntronI - W-sensitive	Missing	Missing	Missing	Missing	Missing	Deletion 3 genes- insensitive	G	T	C
190	2011-F5-140-2	77	37.8636	F	2011-F5-140-2	Deletion	truncated form of HvFT3	C	C	G	G	Ppd-H1 - accelerates flowering under LD	A	G	A	C	A	Intact IntronI - W-sensitive	Missing	Missing	Missing	Missing	Missing	Deletion 3 genes- insensitive	G	T	C
59	2011-F5-16-1	80	40.5	F	2011-F5-16-1	Deletion	truncated form of HvFT3	C	C	G	G	Ppd-H1 - accelerates flowering under LD	A	G	A	C	A	Intact IntronI - W-sensitive	Missing	Missing	Missing	Missing	Missing	Deletion 3 genes- insensitive	G	T	C
60	2011-F5-16-2	71	39.6667	F	2011-F5-16-2	Deletion	truncated form of HvFT3	C	C	G	G	Ppd-H1 - accelerates flowering under LD	A	G	A	C	A	Intact IntronI - W-sensitive	Missing	Missing	Missing	Missing	Missing	Deletion 3 genes- insensitive	G	T	C
55	2011-F5-8-2	79	38.1364	F	2011-F5-8-2	Deletion	truncated form of HvFT3	C	C	G	G	Ppd-H1 - accelerates flowering under LD	A	G	A	C	A	Intact IntronI - W-sensitive	Missing	Missing	Missing	Missing	Missing	Deletion 3 genes- insensitive	G	T	C
136	2011-F5-95-1	68	41	F	2011-F5-95-1	Deletion	truncated form of HvFT3	C	C	G	G	Ppd-H1 - accelerates flowering under LD	A	G	A	C	A	Intact IntronI - W-sensitive	Missing	Missing	Missing	Missing	Missing	Deletion 3 genes- insensitive	G	T	C
452	Gaiano	74	47	F	GAIANO	Deletion	truncated form of HvFT3	C	C	G	G	Ppd-H1 - accelerates flowering under LD	A	G	A	C	A	Intact IntronI - W-sensitive	Missing	Missing	Missing	Missing	Missing	Deletion 3 genes- insensitive	G	T	C
7	Maja	60	43.5	F	MAJA	Deletion	truncated form of HvFT3	C	C	G	G	Ppd-H1 - accelerates flowering under LD	A	G	A	C	A	Intact IntronI - W-sensitive	Missing	Missing	Missing	Missing	Missing	Deletion 3 genes- insensitive	G	T	C
30	OBADV11-2	89	58	F	OBADV11-2	Deletion	truncated form of HvFT3	C	C	G	G	Ppd-H1 - accelerates flowering under LD	A	G	A	C	A	Intact IntronI - W-sensitive	Missing	Missing	Missing	Missing	Missing	Deletion 3 genes- insensitive	G	T	C
38	OBADV11-31	85	43	F	OBADV11-31	Deletion	truncated form of HvFT3	C	C	G	G	Ppd-H1 - accelerates flowering under LD	A	G	A	C	A	Intact IntronI - W-sensitive	Missing	Missing	Missing	Missing	Missing	Deletion 3 genes- insensitive	G	T	C
19	OR106	84	38.5	F	OR106	Deletion	truncated form of HvFT3	C	C	G	G	Ppd-H1 - accelerates flowering under LD	A	G	A	C	A	Intact IntronI - W-sensitive	Missing	Missing	Missing	Missing	Missing	Deletion 3 genes- insensitive	G	T	C
21	OR108	89	50.9286	F	OR108	Deletion	truncated form of HvFT3	C	C	G	G	Ppd-H1 - accelerates flowering under LD	A	G	A	C	A	Intact IntronI - W-sensitive	Missing	Missing	Missing	Missing	Missing	Deletion 3 genes- insensitive	G	T	C
42	PO71DH-104	90	45.4444	F	PO71DH-104	Deletion	truncated form of HvFT3	C	C	G	G	Ppd-H1 - accelerates flowering under LD	A	G	A	C	A	Intact IntronI - W-sensitive	Missing	Missing	Missing	Missing	Missing	Deletion 3 genes- insensitive	G	T	C
45	PYT211-10	64	53.25	F	PYT211-10	Deletion	truncated form of HvFT3	C	C	G	G	Ppd-H1 - accelerates flowering under LD	A	G	A	C	A	Intact IntronI - W-sensitive	Missing	Missing	Missing	Missing	Missing	Deletion 3 genes- insensitive	G	T	C
713	4Ab08-X03W025-7	89	42.5	F	4AB08-X03W025-7	Deletion	truncated form of HvFT3	G	T	T	A	ppd-H1- reduced response to LDs	A	G	A	C	A	Intact IntronI - W-sensitive	Missing	Missing	Missing	Missing	Missing	Deletion 3 genes- insensitive	G	T	C
194	06OR-9	92	49.5	F	06OR-9	Deletion	truncated form of HvFT3	C	C	G	G	Ppd-H1 - accelerates flowering under LD	A	G	A	Missing	A	short deletion?	Missing	Missing	Missing	Missing	Missing	Deletion 3 genes- insensitive	G	T	C
246	08OR-50	93	37.125	F	08OR-50	Deletion	truncated form of HvFT3	C	C	G	G	Ppd-H1 - accelerates flowering under LD	A	G	A	Missing	A	short deletion?	Missing	Missing	Missing	Missing	Missing	Deletion 3 genes- insensitive	G	T	C
128	2011-F5-88-2	84	54.5	F	2011-F5-88-2	Deletion	truncated form of HvFT3	C	C	G	G	Ppd-H1 - accelerates flowering under LD	A	G	A	C	A	Intact IntronI - W-sensitive	T?	T	C	A	T	full 3 genes -sensitive	G	T	C
210	06OR-57	64	45.5	F	06OR-57	Insertion	promotes flowering under SD	C	C	G	G	Ppd-H1 - accelerates flowering under LD	A	G	A	C	A	Intact IntronI - W-sensitive	Missing	Missing	C	A	Missing	partial deletion	G	T	C
300	MW09S4086-001	69	58.5	F	MW09S4086-001	Insertion	promotes flowering under SD	C	C	G	G	Ppd-H1 - accelerates flowering under LD	A	G	A	C	A	Intact IntronI - W-sensitive	Missing	Missing	Missing	A	T	partial deletion	G	T	C
993	Scio	75	52	F	SCIO	Insertion	promotes flowering under SD	C	C	G	G	Ppd-H1 - accelerates flowering under LD	A	G	A	C	A	Intact IntronI - W-sensitive	Missing	Missing	Missing	Missing	T	partial deletion	G	T	C
208	06OR-51	55	39	F	06OR-51	Deletion	truncated form of HvFT3	C	C	G	G	Ppd-H1 - accelerates flowering under LD	A	G	A	C	A	Intact IntronI - W-sensitive	Missing	Missing	Missing	A	Missing	partial deletion	G	T	C
230	07OR-57	76	49.5	F	07OR-57	Deletion	truncated form of HvFT3	C	C	G	G	Ppd-H1 - accelerates flowering under LD	A	G	A	C	A	Intact IntronI - W-sensitive	Missing	Missing	Missing?	A	Missing	partial deletion	G	T	C
181	2011-F5-134-1	60	45.8462	F	2011-F5-134-1	Deletion	truncated form of HvFT3	C	C	G	G	Ppd-H1 - accelerates flowering under LD	A	G	A	C	A	Intact IntronI - W-sensitive	Missing	Missing	Missing?	A	Missing	partial deletion	G	T	C
209	06OR-52	56	46.1429	F	06OR-52	Insertion	promotes flowering under SD	C	C	G	G	Ppd-H1 - accelerates flowering under LD	A	G	A	C	A	Intact IntronI - W-sensitive	Missing	Missing	Missing	Missing	Missing	Deletion 3 genes- insensitive	G	T	Missing
18	OR105	77	46	F	OR105	Deletion	truncated form of HvFT3	C	C	G	G	Ppd-H1 - accelerates flowering under LD	MISSING	G	A	C	A	Intact IntronI - W-sensitive	Missing	Missing	Missing	Missing	Missing	Deletion 3 genes- insensitive	G	T	Missing
25	OR112	80	39.4444	F	OR112	Deletion	truncated form of HvFT3	C	C	G	G	Ppd-H1 - accelerates flowering under LD	A	G	A	C	A	Intact IntronI - W-sensitive	Missing	Missing	Missing	A	Missing	partial deletion	G	T	Missing
320	NB09433	135	63	W	NB09433	Insertion	promotes flowering under SD	C	C	G	G	Ppd-H1 - accelerates flowering under LD	A	G	A	C	A	Intact IntronI - W-sensitive	T	T	C	A	T	full 3 genes -sensitive	A	A	G
323	NB09439	136	52	W	NB09439	Insertion	promotes flowering under SD	C	C	G	G	Ppd-H1 - accelerates flowering under LD	A	G	A	C	A	Intact IntronI - W-sensitive	T	T	C	A	T	full 3 genes -sensitive	A	A	G
326	NB10403	137	55.8824	W	NB10403	Insertion	promotes flowering under SD	C	C	G	G	Ppd-H1 - accelerates flowering under LD	A	G	A	C	A	Intact IntronI - W-sensitive	T	T	C	A	T	full 3 genes -sensitive	A	A	G
331	NB10417	128	56.5	W	NB10417	Insertion	promotes flowering under SD	C	C	G	G	Ppd-H1 - accelerates flowering under LD	A	G	A	C	A	Intact IntronI - W-sensitive	T	T	C	A	T	full 3 genes -sensitive	A	A	G
336	NB10434	152	50.1818	W	NB10434	Deletion	truncated form of HvFT3	C	C	G	G	Ppd-H1 - accelerates flowering under LD	A	G	A	C	A	Intact IntronI - W-sensitive	T	T	C	A	T	full 3 genes -sensitive	A	A	G
433	Cetin	118	61.5	W	CETIN	Deletion	truncated form of HvFT3	C	C	G	G	Ppd-H1 - accelerates flowering under LD	A	G	A	C	A	Intact IntronI - W-sensitive	Missing	Missing	C	A	T	partial deletion	A	A	G
570	Diadem	141	63.5	W	DIADEM	Deletion	truncated form of HvFT3	C	C	G	G	Ppd-H1 - accelerates flowering under LD	A	G	A	C	A	Intact IntronI - W-sensitive	T	T	C	A	Missing	partial deletion	A	A	G
906	JET	131	55	W	JET	Deletion	truncated form of HvFT3	C	C	G	G	Ppd-H1 - accelerates flowering under LD	A	G	A	C	A	Intact IntronI - W-sensitive	Missing	Missing	C	A	T	partial deletion	A	A	G
319	NB09432	133	65	W	NB09432	Insertion	promotes flowering under SD	C	C	G	G	Ppd-H1 - accelerates flowering under LD	A	G	A	C	A	Intact IntronI - W-sensitive	T	T	C	A	T	full 3 genes -sensitive	A	A/T	C/G	?
477	MO_B969	112	51.5	W	MO_B969	Deletion	truncated form of HvFT3	C	C	G	G	Ppd-H1 - accelerates flowering under LD	A	G	A	C	A	Intact IntronI - W-sensitive	T	T	C	A	T	full 3 genes -sensitive	G	A	C/G
523	Leninakanskij	143	59.5	W	LENINAKANSKIJ	Missing	new deletion ?	G	T	T	A	ppd-H1- reduced response to LDs	A	G	A	C	A	Intact IntronI - W-sensitive	T	T	C	A	T	full 3 genes -sensitive	G	A	G
308	NB07410	117	52.5556	W	NB07410	Insertion	promotes flowering under SD	C	C	G	G	Ppd-H1 - accelerates flowering under LD	A	G	A	C	A	Intact IntronI - W-sensitive	T	T	C	A	T	full 3 genes -sensitive	G	T	C
310	NB07412	139	51.3462	W	NB07412	Insertion	promotes flowering under SD	C	C	G	G	Ppd-H1 - accelerates flowering under LD	A	G	A	C	A	Intact IntronI - W-sensitive	T	T	C	A	T	full 3 genes -sensitive	G	T	C
325	NB09441	126	57	W	NB09441	Insertion	promotes flowering under SD	C	C	G	G	Ppd-H1 - accelerates flowering under LD	A	G	A	C	A	Intact IntronI - W-sensitive	T?	T	C	A	T	full 3 genes -sensitive	G	T	C
332	NB10419	114	62	W	NB10419	Insertion	promotes flowering under SD	C	C	G	G	Ppd-H1 - accelerates flowering under LD	A	G	A	C	A	Intact IntronI - W-sensitive	T	T	C	A	T	full 3 genes -sensitive	G	T	C
302	P-721	103	55.3	W	P-721	Insertion	promotes flowering under SD	C	C	G	G	Ppd-H1 - accelerates flowering under LD	A	G	A	C	A	Intact IntronI - W-sensitive	T	T	C	A	T	full 3 genes -sensitive	G	T	C
193	2011-F5-141-5	127	61.5	W	2011-F5-141-5	Deletion	truncated form of HvFT3	C	C	G	G	Ppd-H1 - accelerates flowering under LD	A	G	A	C	A	Intact IntronI - W-sensitive	T	T	C	A	T	full 3 genes -sensitive	G	T	C
79	2011-F5-36-3	154	68.8	W	2011-F5-36-3	Deletion	truncated form of HvFT3	C	C	G	G	Ppd-H1 - accelerates flowering under LD	A	G	A	C	A	Intact IntronI - W-sensitive	T	T	C	A	T	full 3 genes -sensitive	G	T	C
309	NB07411	139	55.5	W	NB07411	Deletion	truncated form of HvFT3	C	C	G	G	Ppd-H1 - accelerates flowering under LD	A	G	A	C	A	Intact IntronI - W-sensitive	T	T	C	A	T	full 3 genes -sensitive	G	T	C
340	NB10444	123	59	W	NB10444	Deletion	truncated form of HvFT3	C	C	G	G	Ppd-H1 - accelerates flowering under LD	A	G	A	C	A	Intact IntronI - W-sensitive	T	T	C	A	T	full 3 genes -sensitive	G	T	C
307	NB99875	112	65	W	NB99875	Deletion	truncated form of HvFT3	C	C	G	G	Ppd-H1 - accelerates flowering under LD	A	G	A	C	A	Intact IntronI - W-sensitive	T	T	C	A	T	full 3 genes -sensitive	G	T	C
475	MO_B475	116	72.4538	W	MO_B475	Deletion	truncated form of HvFT3	C	C	G	G	Ppd-H1 - accelerates flowering under LD	A	G	A	C	A	Intact IntronI - W-sensitive	Missing	Missing	C	A	T	partial deletion	G	T	C
