# Supplementary material for: Perspectives on Low Temperature Tolerance and Vernalization Sensitivity in Barley: Prospects for Facultative Growth Habit
Source: Front Plant Sci. 2020 Nov 9;11:585927. doi: 10.3389/fpls.2020.585927 (PMC7814503; doi:10.3389/fpls.2020.585927)
Supplement: Supplementary file 5 [file Table_5.XLSX]

## Sheet: LTT_Fisher
SUPPLEMENTARY TABLE S5 | SNPs significantly associated with low-temperature tolerance (LTT; scored as 'winter survival') and vernalization sensitivity (scored as 'days to flowering'; DTF). Results from the GWAS meta-analysis of LTT are shown in the first sheet, while subsequent sheets show results from each individual environment and from DTF. R2 values represent the percentage of phenotypic vari…
SNP	Chr.	Pos. (bp)	(-)Log10(p)
BOPA2_12_30336	1H	31676923	3.79347
SCRI_RS_114047	1H	31685164	4.48234
BOPA2_12_10938	1H	348204358	4.54242
BOPA1_10360-563	1H	526705451	4.43831
BOPA1_6026-1949	1H	537362781	4.0753
BOPA2_12_10880	2H	29991973	4.65975
BOPA2_12_21527	2H	687150452	6.83675
SCRI_RS_119513	2H	721944874	4.65261
BOPA2_12_30625	4H	123796826	3.72131
BOPA2_12_30503	4H	126859667	4.12226
SCRI_RS_226787	4H	619233021	6.5402
BOPA1_ABC12093-1-2-231	4H	620339345	3.86836
SCRI_RS_113536	4H	633601253	6.0347
BOPA1_4773-1009	4H	633602081	4.18511
BOPA2_12_30873	4H	640596465	3.75768
SCRI_RS_7368	5H	28556331	4.49981
BOPA2_12_10864	5H	30204455	4.71683
SCRI_RS_169596	5H	556291232	7.55451
BOPA1_1300-1462	5H	556603279	6.21802
BOPA1_3398-163	5H	557014868	5.18537
BOPA1_4706-940	5H	557081865	4.18587
SCRI_RS_159430	5H	557750287	4.60036
SCRI_RS_143508	5H	557858076	4.34251
BOPA1_8344-444	5H	558827272	8.53938
BOPA2_12_30850	5H	559673560	5.13177
BOPA2_12_30845	5H	560587361	14.9691
BOPA2_12_30852	5H	560732040	14.4241
SCRI_RS_237352	5H	561601170	26.9013
BOPA2_12_30705	5H	561727535	9.57369
BOPA1_4771-380	5H	562277989	6.50771
SCRI_RS_157334	5H	562625302	4.72171
SCRI_RS_192377	5H	562820424	5.37768
SCRI_RS_44800	5H	565887434	5.85406
BOPA1_3478-1024	5H	565888322	5.83334
SCRI_RS_172024	5H	567260862	8.13299
SCRI_RS_139944	5H	568354620	5.40045
SCRI_RS_235443	5H	568905012	3.93225
SCRI_RS_120829	5H	569019110	3.9639
BOPA2_12_30619	5H	570951899	4.51019
SCRI_RS_88710	5H	572487065	4.45843
SCRI_RS_214153	5H	572518499	8.97644
SCRI_RS_178985	5H	572542955	5.57806
SCRI_RS_177133	5H	573178141	7.59329
SCRI_RS_12723	5H	573389348	3.76476
SCRI_RS_196437	5H	577776518	4.88435
SCRI_RS_206982	5H	585254045	11.3413
SCRI_RS_154144	5H	593673627	3.89858
BOPA1_ABC03900-1-2-406	5H	598917589	16.9925
BOPA1_1501-353	5H	599123281	17.2128
BOPA2_12_30930	5H	599128110	17.1467
SCRI_RS_161471	5H	600016610	11.1071
BOPA2_12_31059	5H	600091557	7.97936
BOPA1_7523-440	5H	600459885	3.73071
SCRI_RS_229673	5H	600473011	3.73071
BOPA2_12_31237	5H	600548397	3.78411
SCRI_RS_149432	5H	602220704	4.26193
SCRI_RS_197881	5H	602278705	3.81402
SCRI_RS_158089	5H	602701584	3.85882
BOPA2_12_10278	6H	356677926	4.31252
BOPA1_8582-772	7H	167862263	3.73834
BOPA2_12_30645	7H	460352694	7.78684
BOPA2_12_30213	7H	460735532	3.8499
BOPA2_12_21115	7H	471268170	4.14489
BOPA2_12_30565	7H	481655599	3.83319
BOPA1_1578-552	7H	489497015	5.4202
BOPA1_4594-971	7H	496530179	3.86339
BOPA1_6290-574	7H	497304032	4.46592
SCRI_RS_233901	7H	624138380	7.01033
SCRI_RS_204483	7H	624191837	3.90539

## Sheet: LTT_Alberta-14
SNP	Chr.	Pos. (bp)	(-)Log10(p)	Allele	Effect	R2
SCRI_RS_237352	5H	560732040	3.89289	A/B	12.99	1.65

## Sheet: LTT_Alberta-15
SNP	Chr.	Pos. (bp)	(-)Log10(p)	Allele	Effect	R2
BOPA2_12_10880	2H	29991973	3.98995	A/B	-13.543	1.694
BOPA2_12_30852	5H	560732040	3.81982	A/B	16.4687	1.606
SCRI_RS_237352	5H	561601170	6.79602	A/B	18.4102	3.051
BOPA2_12_30705	5H	561727535	4.19631	A/B	18.5647	1.792
SCRI_RS_44800	5H	565887434	4.06683	A/B	11.5033	1.733
BOPA1_3478-1024	5H	565888322	4.16549	A/B	-11.61	1.779
SCRI_RS_172024	5H	567260862	6.05447	A/B	18.6756	2.694
SCRI_RS_88710	5H	572487065	3.96222	A/B	-9.5782	1.698
SCRI_RS_177133	5H	573178141	5.4848	A/B	-14.989	2.426
BOPA1_ABC03900-1-2-406	5H	598917589	5.56986	A/B	16.4478	2.464
BOPA1_1501-353	5H	599123281	5.5946	A/B	16.9578	2.466
BOPA2_12_30930	5H	599128110	5.58132	A/B	-16.97	2.462
SCRI_RS_161471	5H	600016610	4.03819	A/B	12.5604	1.718

## Sheet: LTT_Germany-14
SNP	Chr.	Pos. (bp)	(-)Log10(p)	Allele	Effect	R2
BOPA2_12_30673	6H	22584391	4.04188	A/B	-4.3889	1.731

## Sheet: LTT_Idaho-15
SNP	Chr.	Pos. (bp)	(-)Log10(p)	Allele	Effect	R2
BOPA1_3398-163	5H	557014868	3.93491	A/B	-17.733	1.678
SCRI_RS_237352	5H	561601170	10.492	A/B	28.7254	4.883
SCRI_RS_165215	5H	561957209	4.86748	A/B	18.2842	2.146
BOPA1_4771-380	5H	562277989	4.84731	A/B	-15.263	2.125
SCRI_RS_157334	5H	562625302	4.20775	A/B	14.686	1.815
BOPA2_12_30619	5H	570951899	4.16984	A/B	14.2699	1.792
SCRI_RS_154144	5H	593673627	4.17512	A/B	21.0233	1.792
SCRI_RS_122458	5H	597855825	5.72993	A/B	16.1426	2.563
SCRI_RS_138933	5H	598089685	3.87092	A/B	12.0159	1.649
BOPA1_ABC03900-1-2-406	5H	598917589	6.69583	A/B	22.4666	3.039
BOPA1_1501-353	5H	599123281	8.51179	A/B	26.1491	3.916
BOPA2_12_30930	5H	599128110	8.48421	A/B	-26.113	3.907
SCRI_RS_161471	5H	600016610	5.24393	A/B	17.6207	2.32

## Sheet: LTT_Minnesota-14
SNP	Chr.	Pos. (bp)	(-)Log10(p)	Allele	Effect	R2
SCRI_RS_237352	5H	561601170	7.16435	A/B	24.9837	3.238

## Sheet: LTT_Minnesota-15
SNP	Chr.	Pos. (bp)	(-)Log10(p)	Allele	Effect	R2
BOPA2_12_21527	2H	687150452	6.80319	A/B	11.5312	3.091
BOPA1_3413-1488	3H	22601994	5.27261	A/B	-8.3586	2.343
BOPA2_12_21003	4H	27328794	5.07866	A/B	11.8076	2.245
BOPA2_12_20240	4H	34777219	4.56242	A/B	-8.0407	1.989
BOPA1_5611-811	4H	612082524	4.9146	A/B	8.94434	2.194
SCRI_RS_226787	4H	619233021	3.83106	A/B	4.97071	1.633
BOPA2_12_11386	6H	437328632	6.83012	A/B	-13.267	3.11
BOPA1_5764-430	7H	635305241	4.04907	A/B	-6.7777	1.74

## Sheet: LTT_Ohio-14
SNP	Chr.	Pos. (bp)	(-)Log10(p)	Allele	Effect	R2
BOPA2_12_10938	1H	348204358	4.53356	A/B	-16.389	1.976
SCRI_RS_159430	5H	557750287	4.27318	A/B	-14.095	1.851
BOPA2_12_30845	5H	560587361	5.71589	A/B	-16.906	2.55
BOPA2_12_10278	6H	356677926	5.90452	A/B	20.3288	2.657

## Sheet: LTT_Ohio-15
SNP	Chr.	Pos. (bp)	(-)Log10(p)	Allele	Effect	R2
BOPA2_12_31313	4H	24251091	4.69832	A/B	1.23723	2.047
SCRI_RS_113536	4H	633601253	4.30357	A/B	0.82941	1.851
SCRI_RS_169596	5H	556291232	3.81457	A/B	-0.87438	1.614
BOPA1_1300-1462	5H	556603279	3.81864	A/B	-0.92929	1.616
BOPA2_12_30852	5H	560732040	8.66661	A/B	1.59448	3.962
SCRI_RS_237352	5H	561601170	4.05347	A/B	0.88408	1.729
SCRI_RS_192377	5H	562820424	3.87063	A/B	-1.024	1.643
SCRI_RS_177133	5H	573178141	4.26689	A/B	-0.79853	1.838
SCRI_RS_206982	5H	585254045	7.64811	A/B	-1.5793	3.476
BOPA1_ABC03900-1-2-406	5H	598917589	4.71878	A/B	0.92837	2.059
BOPA1_1501-353	5H	599123281	3.94731	A/B	0.86566	1.675
BOPA2_12_30930	5H	599128110	3.94854	A/B	-0.866	1.678
BOPA2_12_31059	5H	600091557	4.94044	A/B	0.84829	2.172
SCRI_RS_149432	5H	602220704	4.51169	A/B	-1.2147	1.95
SCRI_RS_197881	5H	602278705	4.11184	A/B	1.11512	1.756
SCRI_RS_158089	5H	602701584	4.54827	A/B	1.11508	1.97
BOPA1_6553-328	5H	603086529	4.30832	A/B	-1.0682	1.853
BOPA2_12_30645	7H	460352694	3.97667	A/B	-1.0315	1.698

## Sheet: LTT_Scotland-15
SNP	Chr.	Pos. (bp)	(-)Log10(p)	Allele	Effect	R2
BOPA2_12_21527	2H	687150452	4.557	A/B	-5.9425	1.978

[truncated: 3 more sheets: LTT_Spain-15, LTT_Heatmap, DTF]
