# Supplementary material for: Perspectives on Low Temperature Tolerance and Vernalization Sensitivity in Barley: Prospects for Facultative Growth Habit
Source: Front Plant Sci. 2020 Nov 9;11:585927. doi: 10.3389/fpls.2020.585927 (PMC7814503; doi:10.3389/fpls.2020.585927)
Supplement: Supplementary file 6 [file Table_6.XLSX]

## Sheet: Sheet1
Supplementary Table S6 |Two locus interactions between SNPs significantly associated with low-temperature tolerance (LTT; scored as winter survival') and vernalization sensitivity (scored as 'days to flowering'; DTF). The analyses are based on the 6/10 environments were Fr-H2 had a significant effect on WS in the GWAS.
Vernalization sensitivity
SNP1	from	chr	bp	SNP2	chr	bp	from	-log(p-value)	Loci interaction
SCRI_RS_142792	VS	4	639214876	BOPA1_1501-353	5	599123281	VS	59.9488	Vrn-H2 / Vrn-H1
BOPA2_12_30872	VS	2	29124597	SCRI_RS_142792	4	639214876	VS	43.3305	Ppd-H1 / Vrn-H2
Low Temperature Tolerance
AB.14
SNP1	from	chr	bp	SNP2	chr	bp	from	-logpvalue	Loci interaction
SCRI_RS_237352	AB14	5	561601170	BOPA1_ABC03900-1-2-406	5	598917589	VS	7.05217	Fr-H2 / Vrn-H1
SCRI_RS_142792	VS	4	639214876	SCRI_RS_237352	5	561601170	AB14	5.48892	Vrn-H2 / Fr-H2
SCRI_RS_237352	AB14	5	561601170	SCRI_RS_161471	5	600016610	VS	5.36424	Fr-H2 / Vrn-H1
BOPA2_12_30872	VS	2	29124597	SCRI_RS_237352	5	561601170	AB14	5.17308	Ppd-H1 / Fr-H2
AB.15
SNP1	from	chr	bp	SNP2	chr	bp	from	-logpvalue	Loci interaction
BOPA2_12_10880	AB15	2	29991973	SCRI_RS_237352	5	561601170	AB15	9.61493	Novel / Fr-H2
SCRI_RS_237352	AB15	5	561601170	BOPA1_1501-353	5	599123281	AB15	9.46118	Fr-H2 / Vrn-H1
BOPA2_12_10880	AB15	2	29991973	SCRI_RS_172024	5	567260862	AB15	9.25244	Novel / Fr-H2
ID.15
SNP1	from	chr	bp	SNP2	chr	bp	from	-logpvalue	Loci interaction
SCRI_RS_237352	ID15	5	561601170	BOPA1_1501-353	5	599123281	ID15	36.6658	Fr-H2 / Vrn-H1
BOPA1_3398-163	ID15	5	557014868	SCRI_RS_237352	5	561601170	ID15	32.7176	Fr-H2 / Fr-H2
BOPA2_12_30873	VS	4	640596465	SCRI_RS_237352	5	561601170	ID15	28.6416	Vrn-H2 / Fr-H2
BOPA2_12_30871	VS	2	29127021	SCRI_RS_237352	5	561601170	ID15	26.7868	Ppd-H1 / Fr-H2
OH.14
SNP1	from	chr	bp	SNP2	chr	bp	from	-logpvalue	Loci interaction
BOPA2_12_10938	OH14	1	348204358	BOPA2_12_10278	6	356677926	OH14	14.9343	Novel / Novel
BOPA2_12_10938	OH14	1	348204358	BOPA2_12_30873	4	640596465	VS	13.6951	Novel / Vrn-H2
SCRI_RS_159430	OH14	5	557750287	BOPA2_12_10278	6	356677926	OH14	13.4198	Fr-H2 / Novel
BOPA2_12_10938	OH14	1	348204358	SCRI_RS_159430	5	557750287	OH14	13.2479	Novel / Fr-H2
BOPA2_12_10938	OH14	1	348204358	BOPA2_12_30845	5	560587361	OH14	12.3879	Novel / Fr-H2
OH.15
SNP1	from	chr	bp	SNP2	chr	bp	from	-logpvalue	Loci interaction
SCRI_RS_206982	OH15	5	585254045	BOPA2_12_30645	7	460352694	OH15	15.5859	Vrn-H1 / Novel
BOPA2_12_30852	OH15	5	560732040	BOPA2_12_30645	7	460352694	OH15	15.5229	Fr-H2 / Novel
SCRI_RS_237352	OH15	5	561601170	BOPA2_12_30645	7	460352694	OH15	15.4312	Fr-H2 / Novel
BOPA2_12_30852	OH15	5	560732040	BOPA2_12_31059	5	600091557	OH15	15.0261	Fr-H2 / Vrn-H1
BOPA2_12_31313	OH15	4	24251091	SCRI_RS_158089	5	602701584	OH15	14.9828	Novel / Vrn-H1
BOPA2_12_30872	VS	2	29124597	BOPA2_12_30852	5	560732040	OH15	14.8616	Ppd-H1 / Fr-H2
BOPA2_12_30871	VS	2	29127021	BOPA2_12_30852	5	560732040	OH15	14.8616	Ppd-H1 / Fr-H2
SCRI_RS_237352	OH15	5	561601170	BOPA2_12_31059	5	600091557	OH15	14.3388	Fr-H2 / Vrn-H1
SCRI_RS_113536	OH15	4	633601253	BOPA2_12_30852	5	560732040	OH15	13.1551	Vrn-H2 / Fr-H2
MN.14
SNP1	from	chr	bp	SNP2	chr	bp	from	-logpvalue	Loci interaction
SCRI_RS_237352	MN14	5	561601170	BOPA1_1501-353	5	599123281	VS	16.687	Fr-H2 / Vrn-H1
BOPA2_12_30873	VS	4	640596465	SCRI_RS_237352	5	561601170	MN14	16.6214	Vrn-H2 / Fr-H2
SCRI_RS_237352	MN14	5	561601170	BOPA2_12_30524	5	582884770	VS	15.0924	Fr-H2 / Vrn-H1
SCRI_RS_76975	VS	4	630864221	SCRI_RS_237352	5	561601170	MN14	15.016	Vrn-H2 / Fr-H2
